# Supplementary material for: Virus Genomes from Deep Sea Sediments Expand the Ocean Megavirome and Support Independent Origins of Viral Gigantism
Source: mBio. 2019 Mar 5;10(2):e02497-18. doi: 10.1128/mBio.02497-18 (PMC6401483; doi:10.1128/mBio.02497-18)
Supplement: DATA SET S1 [file mBio.02497-18-sd001.xlsx]

## Sheet: LCV_PIM
										first nr hit (evalue cutoff 0.01)
0	gene name	bin	contig#	len, aa		start	end	protein annotation	PIM cluster	protein GB ID	%id	aln len	eval		species	annotation
1	gene_1_LCDPAC01_1	LCDPAC01	1	668	+	902	2908	SNF-related serine/threonine-protein kinase	pim0057	SOB74346	31.126	302	3.65e-31	V_ds	Cedratvirus_lausannensis	protein kinase
2	gene_2_LCDPAC01_1	LCDPAC01	1	413	+	3081	4322	Ankyrin repeat protein	pim0000	XP_021370096	28.994	338	2.61e-29	E_Op	Mizuhopecten_yessoensis	ankyrin repeat domain-containing protein 50-like
3	gene_3_LCDPAC01_1	LCDPAC01	1	45	-	4419	4556	hypothetical protein		WP_066779506	44.737	38	0.01	B_Pr	Campylobacter_hepaticus	pilus (MSHA type) biogenesis protein MshL
4	gene_4_LCDPAC01_1	LCDPAC01	1	51	+	5978	6133	hypothetical protein		WP_084449724	33.333	39	0.005	B_Te	Janibacter_indicus	hypothetical protein
5	gene_5_LCDPAC01_1	LCDPAC01	1	309	+	6288	7217	Ankyrin repeat protein	pim0000	XP_021370096	40.191	209	2.46e-35	E_Op	Mizuhopecten_yessoensis	ankyrin repeat domain-containing protein 50-like
6	gene_6_LCDPAC01_1	LCDPAC01	1	92	+	7936	8214	pfam-predicted: Domain of unknown function (DUF305) (pfam03713)		KUO62945	60.606	66	7.02e-20	B_un	bacterium_BRH_c32	DUF305 domain-containing protein
7	gene_7_LCDPAC01_1	LCDPAC01	1	115	+	8493	8840	hypothetical protein		WP_026390545	25	92	0.002	B_Te	Acholeplasma_axanthum	ribosomal-protein-alanine N-acetyltransferase
8	gene_8_LCDPAC01_1	LCDPAC01	1	231	-	9041	9736	pfam-predicted: Domain of unknown function (DUF1848) (pfam08902)		OLS17629	37.981	208	3.91e-39	A_As	Candidatus_Odinarchaeota	hypothetical protein OdinLCB4_08480
9	gene_9_LCDPAC01_1	LCDPAC01	1	111	-	9729	10064	pfam-predicted: Domain of unknown function (DUF1848) (pfam08902)		KON27626	44.872	78	4.46e-15	A_un	miscellaneous_Crenarchaeota	hypothetical protein AC481_04405
10	gene_10_LCDPAC01_1	LCDPAC01	1	451	+	10494	11849	Leucine-rich repeat protein	pim0000	WP_011215612	40.06	332	7.2e-51	B_Pr	Legionella_pneumophila	hypothetical protein
11	gene_11_LCDPAC01_1	LCDPAC01	1	162	+	11931	12419	pfam-predicted: 6,7-dimethyl-8-ribityllumazine synthase (pfam00885)		GBE05173	45.752	153	1.95e-45	B_un	bacterium_BMS3Abin10	6,7-dimethyl-8-ribityllumazine synthase
12	gene_12_LCDPAC01_1	LCDPAC01	1	215	+	12585	13232	pfam-predicted: Lumazine binding domain (pfam00677)		PMP77469	37.864	206	1.35e-30	B_Aq	Sulfurihydrogenibium	riboflavin synthase
13	gene_13_LCDPAC01_1	LCDPAC01	1	172	+	13872	14390	hypothetical protein		WP_054692497	35.758	165	6.95e-16	B_Te	Syntrophomonas_palmitatica	hypothetical protein
14	gene_14_LCDPAC01_1	LCDPAC01	1	602	-	14513	16321	Leucine-rich repeat protein	pim0000	WP_011215612	52.113	355	2.59e-103	B_Pr	Legionella_pneumophila	hypothetical protein
15	gene_15_LCDPAC01_1	LCDPAC01	1	157	-	16462	16935	restriction endonuclease	pim0076	YP_009001351	50.45	111	9.43e-32	N_Pi	Pithovirus_sibericum	helicase nuclease
16	gene_16_LCDPAC01_1	LCDPAC01	1	150	+	18249	18701	hypothetical protein		OEL28193	32.558	43	0.002	E_Vi	Dichanthelium_oligosanthes	hypothetical protein BAE44_0010788
17	gene_17_LCDPAC01_1	LCDPAC01	1	686	-	18733	20793	pfam-predicted: Protein of unknown function (DUF917) (pfam06032)		ARF09818	30.418	263	4.52e-20	V_ds	Indivirus_ILV1	ankyrin repeat protein
18	gene_18_LCDPAC01_1	LCDPAC01	1	226	+	20854	21534	pfam-predicted: Protein of unknown function (DUF2608) (pfam11019)		OGN63567	32.127	221	9.42e-28	B_PV	Chlamydiae_bacterium	hypothetical protein A3E80_05710
19	gene_19_LCDPAC01_1	LCDPAC01	1	94	-	21598	21882	hypothetical protein
20	gene_20_LCDPAC01_1	LCDPAC01	1	86	+	23182	23442	hypothetical protein		WP_046129159	43.182	44	0.002	B_Te	Bacillus	MULTISPECIES: hypothetical protein
21	gene_21_LCDPAC01_1	LCDPAC01	1	370	+	23673	24785	tRNA nucleotidyltransferase/Poly(A) polymerase	pim0178	YP_009120593	27.568	185	2.82e-11	N_Ph	Pandoravirus_inopinatum	hypothetical protein
22	gene_22_LCDPAC01_1	LCDPAC01	1	464	-	24928	26322	haloalkane dehalogenase, hydrolase fold family	pim0129	WP_028461750	37.585	439	4.66e-85	B_Pr	Nitrosomonas_cryotolerans	alpha/beta hydrolase
23	gene_23_LCDPAC01_1	LCDPAC01	1	86	-	27903	28163	hypothetical protein		WP_100803858	37.5	72	7.16e-05	B_FC	Ulvibacter	DUF4242 domain-containing protein
24	gene_24_LCDPAC01_1	LCDPAC01	1	151	-	28486	28941	pfam-predicted: Domain of unknown function (DUF4349) (pfam14257)		WP_006109504	28.571	112	7.17e-06	A_Ea	Natrialba_asiatica	hypothetical protein
25	gene_25_LCDPAC01_1	LCDPAC01	1	178	-	29330	29866	hypothetical protein		ASM48568	23.77	122	0.000341	B_Pr	Pseudoalteromonas_espejiana	hypothetical protein PESP_a0303
26	gene_26_LCDPAC01_1	LCDPAC01	1	153	-	30008	30469	pfam-predicted: Domain found in IF2B/IF5 (pfam01873)		XP_002676557	42.308	52	1.06e-06	E_He	Naegleria_gruberi	predicted protein
27	gene_1_LCDPAC01_2	LCDPAC01	2	121	-	1048	1413	hypothetical protein		XP_012550860	25	92	0.000621	E_Op	Bombyx_mori	DNA cytosine-5 methyltransferase isoform X1
28	gene_2_LCDPAC01_2	LCDPAC01	2	87	-	1601	1864	hypothetical protein		WP_093479985	26.761	71	0.009	B_Te	Streptomyces	MULTISPECIES: hypothetical protein
29	gene_3_LCDPAC01_2	LCDPAC01	2	67	-	1922	2125	hypothetical protein		ASZ85148	35.821	67	1.72e-08	N_Ir	Cherax_quadricarinatus_iridovirus	168L
30	gene_4_LCDPAC01_2	LCDPAC01	2	61	-	2577	2762	hypothetical protein		XP_014273403	37.037	54	3.23e-05	E_Op	Halyomorpha_halys	PREDICTED: serine/threonine-protein phosphatase 6 regulatory ankyrin repeat subunit B-like
31	gene_5_LCDPAC01_2	LCDPAC01	2	37	-	2770	2883	hypothetical protein
32	gene_6_LCDPAC01_2	LCDPAC01	2	94	-	2962	3246	Ankyrin repeat protein	pim0000	XP_008916221	31.25	64	4.34e-05	E_St	Phytophthora_parasitica	hypothetical protein PPTG_19504
33	gene_7_LCDPAC01_2	LCDPAC01	2	37	-	3353	3466	hypothetical protein		XP_010493803	50	28	0.002	E_Vi	Camelina_sativa	PREDICTED: B3 domain-containing protein At5g25470-like
34	gene_8_LCDPAC01_2	LCDPAC01	2	48	+	3971	4117	hypothetical protein		XP_021367447	47.727	44	1.73e-05	E_Op	Mizuhopecten_yessoensis	ankyrin repeat domain-containing protein 17-like
35	gene_9_LCDPAC01_2	LCDPAC01	2	277	-	4556	5389	Ankyrin repeat protein	pim0000	XP_008189687	31.515	165	8.29e-32	E_Op	Acyrthosiphon_pisum	PREDICTED: uncharacterized protein LOC103311762
36	gene_10_LCDPAC01_2	LCDPAC01	2	27	-	5413	5496	hypothetical protein
37	gene_11_LCDPAC01_2	LCDPAC01	2	541	-	5799	7424	Leucine-rich repeat protein	pim0000	WP_011215612	45.361	388	8.3e-79	B_Pr	Legionella_pneumophila	hypothetical protein
38	gene_12_LCDPAC01_2	LCDPAC01	2	180	-	8253	8795	Thymidine kinase	pim0067	YP_009255017	42.077	183	1.94e-32	N_Ma	Tokyovirus_A1	thymidine kinase
39	gene_13_LCDPAC01_2	LCDPAC01	2	158	+	8931	9407	hypothetical protein		WP_044383276	26.923	130	0.000471	B_Te	Streptomyces_cyaneogriseus	membrane protein
40	gene_14_LCDPAC01_2	LCDPAC01	2	40	+	9627	9749	hypothetical protein		XP_014566765	37.5	32	0.006	E_Op	Mixia_osmundae	hypothetical protein L969DRAFT_18398
41	gene_15_LCDPAC01_2	LCDPAC01	2	365	+	9746	10843	hypothetical protein		WP_076084366	25	140	0.000609	B_Te	Streptomyces	asparagine synthase (glutamine-hydrolyzing)
42	gene_16_LCDPAC01_2	LCDPAC01	2	165	-	11157	11654	Ankyrin repeat protein	pim0000	XP_021370096	43.421	76	2.57e-08	E_Op	Mizuhopecten_yessoensis	ankyrin repeat domain-containing protein 50-like
43	gene_17_LCDPAC01_2	LCDPAC01	2	314	-	12202	13146	hypothetical protein		WP_020590921	29.927	137	0.000171	B_Pr	Kiloniella_laminariae	hypothetical protein
44	gene_18_LCDPAC01_2	LCDPAC01	2	38	+	13360	13476	hypothetical protein		WP_099158634	43.59	39	0.007	B_Te	Virgibacillus_ndiopensis	tRNA preQ1(34) S-adenosylmethionine ribosyltransferase-isomerase QueA
45	gene_19_LCDPAC01_2	LCDPAC01	2	28	-	13648	13734	hypothetical protein
46	gene_20_LCDPAC01_2	LCDPAC01	2	156	-	14008	14478	hypothetical protein		PPD46972	26.667	90	0.000182	B_Pr	Methylobacter	cytochrome c4
47	gene_21_LCDPAC01_2	LCDPAC01	2	216	+	14809	15459	hypothetical protein		YP_009001251	38.158	76	5.59e-05	N_Pi	Pithovirus_sibericum	hypothetical protein pv_349
48	gene_22_LCDPAC01_2	LCDPAC01	2	137	+	15625	16038	pfam-predicted: Zinc finger, C3HC4 type (RING finger) (pfam13920)		XP_015222032	44	50	5.47e-09	E_Op	Lepisosteus_oculatus	PREDICTED: E3 ubiquitin-protein ligase LRSAM1, partial
49	gene_23_LCDPAC01_2	LCDPAC01	2	219	+	16115	16774	hypothetical protein
50	gene_24_LCDPAC01_2	LCDPAC01	2	262	+	16844	17632	hypothetical protein		XP_023720380	31.959	97	0.000438	E_Op	Cryptotermes_secundus	methyl farnesoate epoxidase-like
51	gene_25_LCDPAC01_2	LCDPAC01	2	251	+	17876	18631	pfam-predicted: Hint domain (pfam13403)		WP_105708674	29.586	169	2.48e-14	B_Pr	Ochrobactrum	hypothetical protein
52	gene_26_LCDPAC01_2	LCDPAC01	2	85	+	18840	19097	hypothetical protein		WP_096844688	28.409	88	0.001	B_Pr	Escherichia_coli	hypothetical protein
53	gene_27_LCDPAC01_2	LCDPAC01	2	44	+	19540	19674	hypothetical protein		GAN01640	37.778	45	0.003	E_Op	Mucor_ambiguus	WD
54	gene_28_LCDPAC01_2	LCDPAC01	2	263	-	20044	20835	hypothetical protein		WP_066437906	25.397	126	0.000724	B_Te	Arthrobacter	S9 family peptidase
55	gene_29_LCDPAC01_2	LCDPAC01	2	196	+	21100	21690	ribonuclease H	pim0050	WP_009655380	31.481	216	5.12e-27	B_Te	Selenomonas	ribonuclease HI
56	gene_30_LCDPAC01_2	LCDPAC01	2	224	-	21933	22607	Ras-related GTPase	pim0084	KOO33651	44.118	170	5.17e-51	E_Ha	Chrysochromulina	rab
57	gene_31_LCDPAC01_2	LCDPAC01	2	156	-	22806	23276	hypothetical protein		EQJ45814	29.73	148	2.4e-05	B_Te	Clostridioides_difficile	putative tail fiber protein, partial
58	gene_32_LCDPAC01_2	LCDPAC01	2	229	-	24166	24855	hypothetical protein		WP_062705186	28.384	229	1.38e-07	B_Pr	Grimontia_marina	phospholipase
59	gene_33_LCDPAC01_2	LCDPAC01	2	123	-	25063	25434	hypothetical protein		WP_099190010	36.066	61	0.003	B_FC	Maribacter	undecaprenyl-phosphate glucose phosphotransferase
60	gene_34_LCDPAC01_2	LCDPAC01	2	297	-	26308	27201	hypothetical protein		WP_103977776	26.562	128	0.000794	B_Te	Lysinibacillus_sphaericus	DNA-binding response regulator
61	gene_35_LCDPAC01_2	LCDPAC01	2	221	+	27298	27963	Ankyrin repeat protein	pim0000	KIE05678	30.952	168	2.12e-18	B_Pr	Candidatus_Jidaibacter	hypothetical protein NF27_DP02220
62	gene_36_LCDPAC01_2	LCDPAC01	2	230	-	28089	28781	Dual specificity phosphatase	pim0025	CCY82825	37.255	102	5.4e-10	B_FC	Prevotella	aDP-ribosylglycohydrolase
63	gene_37_LCDPAC01_2	LCDPAC01	2	77	+	28907	29140	hypothetical protein		WP_001129880	39.623	53	0.000135	B_Te	Bacillus_cereus	type II restriction endonuclease subunit M
64	gene_38_LCDPAC01_2	LCDPAC01	2	34	+	29402	29506	hypothetical protein		WP_057160947	45.161	31	0.005	B_Pr	Lysobacter	UDP-N-acetylglucosamine diphosphorylase/glucosamine-1-phosphate N-acetyltransferase
65	gene_39_LCDPAC01_2	LCDPAC01	2	74	+	29596	29817	hypothetical protein		XP_022815665	35	60	0.001	E_Op	Spodoptera_litura	autophagy-related protein 8-like
66	gene_1_LCDPAC01_3	LCDPAC01	3	235	-	2	706	hypothetical protein		WP_016317794	18.966	174	0.000766	B_Te	Anaerotruncus	helicase-exonuclease AddAB subunit AddA
67	gene_2_LCDPAC01_3	LCDPAC01	3	510	+	1905	3437	hypothetical protein		WP_011215612	35.604	323	2.18e-37	B_Pr	Legionella_pneumophila	hypothetical protein
68	gene_3_LCDPAC01_3	LCDPAC01	3	151	-	3896	4351	Macro_Poa1p_like_SNF2; Macro domain, Poa1p_like family, SNF2 subfamily (cd03331)	pim0202	OHT14843	43.636	110	9.24e-29	E_Pa	Tritrichomonas_foetus	hypothetical protein TRFO_14805
69	gene_4_LCDPAC01_3	LCDPAC01	3	124	+	4381	4755	hypothetical protein		WP_039124749	38.462	39	0.002	B_Pr	Allofrancisella_guangzhouensis	hypothetical protein
70	gene_5_LCDPAC01_3	LCDPAC01	3	231	+	4773	5468	hypothetical protein		WP_006983081	32.11	109	0.001	B_PV	Chthoniobacter_flavus	hypothetical protein
71	gene_6_LCDPAC01_3	LCDPAC01	3	189	+	5502	6071	pfam-predicted: Bacterial capsule synthesis protein PGA_cap (pfam09587)		WP_056737528	41.358	162	1.84e-36	B_Te	Arthrobacter	CapA family protein
72	gene_7_LCDPAC01_3	LCDPAC01	3	109	+	6049	6378	pfam-predicted: Bacterial capsule synthesis protein PGA_cap (pfam09587)		XP_016609161	43.75	112	3.9e-23	E_Op	Spizellomyces_punctatus	hypothetical protein SPPG_04213
73	gene_8_LCDPAC01_3	LCDPAC01	3	336	-	6499	7509	hypothetical protein		OLC19885	27.586	116	0.000331	B_Pr	Deltaproteobacteria_bacterium	hypothetical protein AUH38_01025
74	gene_9_LCDPAC01_3	LCDPAC01	3	120	+	7601	7963	hypothetical protein		WP_075609637	40.816	49	0.00072	B_Pr	Alteromonadales	MULTISPECIES: hypothetical protein
75	gene_10_LCDPAC01_3	LCDPAC01	3	207	-	8987	9610	hypothetical protein		WP_060783584	30.081	123	0.000316	B_Pr	Pseudomonas_agarici	hypothetical protein
76	gene_11_LCDPAC01_3	LCDPAC01	3	328	+	10568	11554	hypothetical protein		WP_105145565	27.273	198	0.000466	B_Te	Streptococcus_suis	penicillin-binding protein
77	gene_12_LCDPAC01_3	LCDPAC01	3	318	-	11529	12485	hypothetical protein		XP_010786862	31.618	136	0.002	E_Op	Notothenia_coriiceps	PREDICTED: short transient receptor potential channel 4-like
78	gene_13_LCDPAC01_3	LCDPAC01	3	586	+	12591	14351	Leucine-rich repeat protein	pim0000	XP_002681535	36.224	392	3.08e-69	E_He	Naegleria_gruberi	predicted protein
79	gene_14_LCDPAC01_3	LCDPAC01	3	502	+	14874	16382	Ankyrin repeat protein	pim0000	ATZ80088	25.786	318	3.43e-21	N_eM	Bodo_saltans_virus	ankyrin repeat/endonuclease domain-containing protein
80	gene_15_LCDPAC01_3	LCDPAC01	3	406	+	16447	17667	Ankyrin repeat protein	pim0000	WP_039456000	26.415	265	6.79e-25	B_Pr	Candidatus_Jidaibacter	hypothetical protein
81	gene_16_LCDPAC01_3	LCDPAC01	3	170	-	17693	18205	hypothetical protein		WP_055736948	25.301	166	0.000351	B_Te	Bacillus	MULTISPECIES: molecular chaperone HtpG
82	gene_17_LCDPAC01_3	LCDPAC01	3	512	-	18236	19774	putative serine/threonine protein kinase		YP_009001306	29.367	395	5.04e-39	N_Pi	Pithovirus_sibericum	Ser/Thr protein kinase
83	gene_18_LCDPAC01_3	LCDPAC01	3	152	-	19792	20250	Transcription factor S-II (TFIIS)	pim0146	YP_009021122	48.78	41	6.5e-05	N_Ir	Anopheles_minimus_irodovirus	hypothetical protein AMIV_043
84	gene_19_LCDPAC01_3	LCDPAC01	3	167	+	20306	20809	hypothetical protein		KIL59717	34.375	64	0.004	E_Op	Amanita_muscaria	hypothetical protein M378DRAFT_84780
85	gene_20_LCDPAC01_3	LCDPAC01	3	239	+	21074	21790	hypothetical protein		WP_088825281	24.859	177	0.000579	B_Te	Listeria	CDP-glycerol:glycerophosphate glycerophosphotransferase
86	gene_1_LCDPAC01_4	LCDPAC01	4	254	+	3	767	uncharacterized protein	pim0426	XP_019382738	47.222	108	1.28e-17	E_Op	Gavialis_gangeticus	PREDICTED: transcription factor HIVEP2
87	gene_2_LCDPAC01_4	LCDPAC01	4	244	-	1125	1859	hypothetical protein		XP_007547214	30.682	88	0.000648	E_Op	Poecilia_formosa	PREDICTED: dynein light chain Tctex-type 1
88	gene_3_LCDPAC01_4	LCDPAC01	4	216	+	2034	2684	A1L transcription factor/late transcription factor VLTF-2	pim0017	YP_009000970	25.352	213	9.85e-08	N_Pi	Pithovirus_sibericum	hypothetical protein pv_68
89	gene_4_LCDPAC01_4	LCDPAC01	4	154	-	2722	3186	hypothetical protein		WP_087559341	27.273	132	0.000211	B_Te	Rhodococcus	hypothetical protein
90	gene_5_LCDPAC01_4	LCDPAC01	4	334	-	3208	4212	Flap endonuclease	pim0011	YP_009001352	30.159	315	6.21e-41	N_Pi	Pithovirus_sibericum	flap endonuclease 1
91	gene_6_LCDPAC01_4	LCDPAC01	4	93	+	4218	4499	hypothetical protein		WP_014238985	33.333	51	0.001	B_Pr	Azospirillum_brasilense	KR domain-containing protein
92	gene_7_LCDPAC01_4	LCDPAC01	4	487	-	4674	6137	A18-like helicase	pim0008	YP_009001322	31.795	390	2.25e-53	N_Pi	Pithovirus_sibericum	VV A18-like helicase
93	gene_8_LCDPAC01_4	LCDPAC01	4	237	+	6184	6897	uncharacterized protein		GBD00934	29.63	81	3.83e-05	B_un	bacterium_HR18	Cadmium, cobalt and zinc/H(+)-K(+) antiporter
94	gene_9_LCDPAC01_4	LCDPAC01	4	139	-	6892	7311	pfam-predicted: Riboflavin kinase (pfam01687)		XP_014787316	48.201	139	1.7e-42	E_Op	Octopus_bimaculoides	PREDICTED: riboflavin kinase-like isoform X1
95	gene_10_LCDPAC01_4	LCDPAC01	4	242	-	7363	8091	hypothetical protein		PDH27438	32.812	64	0.004	A_Ea	Marine_Group	hypothetical protein CND85_01305
96	gene_11_LCDPAC01_4	LCDPAC01	4	95	-	8111	8398	hypothetical protein		OQX17684	32.558	43	0.005	B_Pr	Desulfobulbaceae_bacterium	hypothetical protein BWK76_09875
97	gene_12_LCDPAC01_4	LCDPAC01	4	348	+	8464	9510	uncharacterized protein	pim0125	XP_009837367	25.309	162	6.04e-05	E_St	Aphanomyces_astaci	serine/threonine protein kinase, variant 2
98	gene_13_LCDPAC01_4	LCDPAC01	4	784	+	9548	11902	Smc, Chromosome segregation ATPase	pim0040
99	gene_14_LCDPAC01_4	LCDPAC01	4	254	+	12829	13593	pfam-predicted: CorA-like Mg2+ transporter protein (pfam01544)		KIV85093	29.565	115	6.71e-11	E_Op	Exophiala_sideris	hypothetical protein PV11_00828
100	gene_15_LCDPAC01_4	LCDPAC01	4	309	-	13615	14544	pfam-predicted: PLD-like domain (pfam13091)		KIG17240	32.031	128	2.89e-07	B_Pr	Enhygromyxa_salina	Phosphatidylserine/phosphatidylglycerophosphate/cardiolipin synthase
101	gene_16_LCDPAC01_4	LCDPAC01	4	439	-	14631	15950	uncharacterized protein	pim0248	XP_008332168	42.857	91	3.59e-10	E_Op	Cynoglossus_semilaevis	PREDICTED: zonadhesin-like
102	gene_17_LCDPAC01_4	LCDPAC01	4	82	+	16038	16286	hypothetical protein		WP_104887848	33.333	60	0.000475	B_Pr	Pseudomonas	DUF229 domain-containing protein
103	gene_18_LCDPAC01_4	LCDPAC01	4	137	+	16418	16831	thioredoxin-fold protein	pim0137	XP_002979576	33.333	48	0.000739	E_Vi	Selaginella_moellendorffii	hypothetical protein SELMODRAFT_419198
104	gene_19_LCDPAC01_4	LCDPAC01	4	122	+	16828	17196	hypothetical protein		WP_103461216	29.524	105	0.002	B_Te	Cryobacterium	HAD family hydrolase
105	gene_20_LCDPAC01_4	LCDPAC01	4	120	-	17176	17538	hypothetical protein		PIP86468	31.25	112	0.00055	B_un	Candidatus_Campbellbacteria	FAD-dependent oxidoreductase
106	gene_21_LCDPAC01_4	LCDPAC01	4	77	+	17584	17817	hypothetical protein		OYZ51237	41.071	56	0.000143	B_FC	Bacteroidetes_bacterium	hypothetical protein B7Y15_06545
107	gene_22_LCDPAC01_4	LCDPAC01	4	284	-	17840	18694	hypothetical protein		KUJ95709	28.571	126	0.000252	B_Pr	Desulfonauticus	Drug/metabolite transporter permease
108	gene_23_LCDPAC01_4	LCDPAC01	4	373	-	18724	19845	Poxvirus Late Transcription Factor VLTF3	pim0013	YP_009329316	26.016	369	1.08e-24	N_Pi	Cedratvirus_A11	Poxvirus VLTF3, late transcription factor
109	gene_24_LCDPAC01_4	LCDPAC01	4	179	+	19960	20499	hypothetical protein		PCJ29003	30.921	152	1.21e-18	B_Pr	Rickettsiales_bacterium	hypothetical protein COA94_02980
110	gene_1_LCDPAC01_5	LCDPAC01	5	41	+	3	128	hypothetical protein		SCP04168	50	38	2.1e-06	E_Al	Plasmodium_ovale	diacylglycerol O-acyltransferase, putative
111	gene_2_LCDPAC01_5	LCDPAC01	5	403	+	989	2200	ATP-dependent DNA ligase	pim0048	PCJ29001	29.877	405	2.97e-43	B_Pr	Rickettsiales_bacterium	hypothetical protein COA94_02970
112	gene_3_LCDPAC01_5	LCDPAC01	5	101	+	2306	2611	membrane protein (2 transmembrane helices)	pim0145	YP_009001364	33.824	68	2.1e-07	N_Pi	Pithovirus_sibericum	hypothetical protein pv_463
113	gene_4_LCDPAC01_5	LCDPAC01	5	319	+	2731	3690	uncharacterized protein	pim0248	KPM39352	31.633	98	6.48e-07	E_Op	Neonectria_ditissima	hypothetical protein AK830_g7204
114	gene_5_LCDPAC01_5	LCDPAC01	5	62	+	3759	3947	hypothetical protein		XP_019903532	60.714	28	3.34e-06	E_Op	Esox_lucius	PREDICTED: uncharacterized protein LOC106024339
115	gene_6_LCDPAC01_5	LCDPAC01	5	261	-	4379	5164	hypothetical protein		ANC28181	29.358	109	7.42e-06	E_Op	Sagmariasus_verreauxi	tyrosine kinase insulin receptor
116	gene_7_LCDPAC01_5	LCDPAC01	5	259	-	5199	5978	hypothetical protein		EAU62649	37.333	75	0.000191	B_Pr	Stigmatella_aurantiaca	glycosyl hydrolases family 16
117	gene_8_LCDPAC01_5	LCDPAC01	5	973	+	6121	9042	DNA polymerase elongation subunit family B	pim0002	PCJ29008	29.102	969	4.65e-126	B_Pr	Rickettsiales_bacterium	hypothetical protein COA94_02910
118	gene_9_LCDPAC01_5	LCDPAC01	5	870	+	9107	11719	pfam-predicted: Conserved hypothetical protein 95 (pfam03602)		YP_009052436	37.705	122	3.12e-11	N_Ph	Aureococcus_anophagefferens_virus	putative RNA methylase
119	gene_10_LCDPAC01_5	LCDPAC01	5	172	+	12268	12786	hypothetical protein		PRP81411	44.595	148	1.46e-35	E_Am	Planoprotostelium_fungivorum	hypothetical protein PROFUN_11032
120	gene_11_LCDPAC01_5	LCDPAC01	5	507	+	12948	14471	hypothetical protein		XP_010049944	41.379	58	0.000109	E_Vi	Eucalyptus_grandis	PREDICTED: LOW QUALITY PROTEIN: protein SMG7-like
121	gene_12_LCDPAC01_5	LCDPAC01	5	254	+	14516	15280	hypothetical protein		WP_073148120	32.258	93	0.000702	B_FC	Mesonia_phycicola	UDP-2,3-diacylglucosamine diphosphatase
122	gene_13_LCDPAC01_5	LCDPAC01	5	128	-	15317	15703	Erv1/Alr family disulfide (thiol) oxidoreductase	pim0014	YP_009001368	26.05	119	3.8e-09	N_Pi	Pithovirus_sibericum	disulfide oxidoreductase
123	gene_14_LCDPAC01_5	LCDPAC01	5	162	-	15749	16237	hypothetical protein		WP_016739881	23.485	132	0.00089	B_Te	Bacillales	MULTISPECIES: undecaprenyldiphospho-muramoylpentapeptide beta-N-acetylglucosaminyltransferase
124	gene_15_LCDPAC01_5	LCDPAC01	5	68	-	16412	16618	hypothetical protein		WP_029011792	34	50	0.005	B_Pr	Niveispirillum_irakense	hypothetical protein
125	gene_16_LCDPAC01_5	LCDPAC01	5	40	+	16999	17121	hypothetical protein
126	gene_17_LCDPAC01_5	LCDPAC01	5	223	+	17575	18246	hypothetical protein
127	gene_1_LCDPAC01_6	LCDPAC01	6	321	+	292	1257	Ankyrin repeat protein	pim0000	KKP94624	28.78	205	2.14e-16	B_un	candidate_division	hypothetical protein US03_C0017G0002
128	gene_2_LCDPAC01_6	LCDPAC01	6	120	+	1533	1895	hypothetical protein		WP_005971828	27	100	4.02e-06	B_Fu	Fusobacterium_periodonticum	autotransporter-associated N-terminal domain-containing protein, partial
129	gene_3_LCDPAC01_6	LCDPAC01	6	324	+	1911	2885	Ankyrin repeat protein	pim0000	XP_001416798	27.969	261	1.81e-27	E_Vi	Ostreococcus_lucimarinus	predicted protein
130	gene_4_LCDPAC01_6	LCDPAC01	6	939	+	3666	6485	mRNA capping enzyme	pim0027	YP_009001355	25.322	699	2.1e-37	N_Pi	Pithovirus_sibericum	mRNA-capping enzyme
131	gene_5_LCDPAC01_6	LCDPAC01	6	301	+	6531	7436	hypothetical protein		XP_003890483	27.742	155	0.000141	E_Op	Puccinia_graminis	hypothetical protein PGTG_20937
132	gene_6_LCDPAC01_6	LCDPAC01	6	295	+	7579	8466	possible divergent Proliferating cell nuclear antigen	pim0023	EPB88020	32.558	86	0.00046	E_Op	Mucor_circinelloides	hypothetical protein HMPREF1544_05198
133	gene_7_LCDPAC01_6	LCDPAC01	6	214	-	8447	9091	RuvC, Holliday junction resolvases (HJRs)	pim0031	YP_009001346	30.387	181	1.58e-17	N_Pi	Pithovirus_sibericum	hypothetical protein pv_445
134	gene_8_LCDPAC01_6	LCDPAC01	6	125	-	9581	9958	hypothetical protein		WP_055442938	31.818	88	0.000341	B_FC	Lacinutrix_himadriensis	RNA polymerase subunit sigma-70
135	gene_9_LCDPAC01_6	LCDPAC01	6	300	+	10007	10909	transmembrane protein possibly repated to Pox virus entry-fusion-complex G9/A16	pim0118	PCJ29229	29.167	288	5.08e-28	B_Pr	Rickettsiales_bacterium	hypothetical protein COA94_02100
136	gene_10_LCDPAC01_6	LCDPAC01	6	194	+	10887	11471	hypothetical protein		ARF11546	25.287	174	2.58e-13	V_ds	Klosneuvirus_KNV1	hypothetical protein Klosneuvirus_1_403
137	gene_11_LCDPAC01_6	LCDPAC01	6	374	-	11481	12605	hypothetical protein
138	gene_12_LCDPAC01_6	LCDPAC01	6	115	-	13435	13782	hypothetical protein		KRY87893	33.333	87	0.000165	E_Op	Trichinella_pseudospiralis	hypothetical protein T4D_6076
139	gene_13_LCDPAC01_6	LCDPAC01	6	467	+	13919	15322	pfam-predicted: ATPase family associated with various cellular activities (AAA) (pfam00004)		OUU49598	34.595	185	1.89e-26	B_Pr	Candidatus_Puniceispirillum	hypothetical protein CBC12_07185
140	gene_14_LCDPAC01_6	LCDPAC01	6	334	+	15294	16298	hypothetical protein		OQR75730	32.099	81	8.96e-05	E_Op	Tropilaelaps_mercedesae	hypothetical protein BIW11_08234
141	gene_15_LCDPAC01_6	LCDPAC01	6	543	-	16323	17954	hypothetical protein		YP_009000929	24.612	451	1.03e-16	N_Pi	Pithovirus_sibericum	VV D6-like helicase
142	gene_1_LCDPAC01_7	LCDPAC01	7	35	+	145	252	hypothetical protein
143	gene_2_LCDPAC01_7	LCDPAC01	7	90	+	268	540	hypothetical protein		WP_061787591	32.394	71	0.001	B_Te	Pseudopropionibacterium_propionicum	type I restriction-modification system subunit M
144	gene_3_LCDPAC01_7	LCDPAC01	7	96	+	701	991	hypothetical protein		WP_058441330	43.103	58	5.09e-09	B_Pr	Legionella_brunensis	hypothetical protein
145	gene_4_LCDPAC01_7	LCDPAC01	7	99	+	2125	2424	hypothetical protein		WP_084670044	33.333	72	0.000584	B_Pr	Duganella_zoogloeoides	hypothetical protein
146	gene_5_LCDPAC01_7	LCDPAC01	7	353	+	2606	3667	DNA polymerase family X	pim0101	ARF09768	34.868	304	2.12e-41	V_ds	Indivirus_ILV1	DNA
147	gene_6_LCDPAC01_7	LCDPAC01	7	712	+	3726	5864	RecD helicase /ATP-dependent exoDNAse (exonuclease V)	pim0044	YP_009000932	28.288	555	6.5e-48	N_Pi	Pithovirus_sibericum	RecD/TraA family helicase repair protein
148	gene_7_LCDPAC01_7	LCDPAC01	7	179	-	6015	6554	hypothetical protein		WP_068421907	27.835	97	4.89e-05	B_PV	Planctomyces	phosphoglycerate dehydrogenase
149	gene_8_LCDPAC01_7	LCDPAC01	7	242	-	6609	7337	pfam02442: L1R_F9L; Lipid membrane protein of large eukaryotic DNA viruses	pim0142	SOB74306	25	200	5.56e-14	V_ds	Cedratvirus_lausannensis	hypothetical protein BQ9231_00423
150	gene_9_LCDPAC01_7	LCDPAC01	7	255	+	7408	8175	uracil-DNA glycosylase	pim0075	WP_041884812	45.366	205	7.9e-55	B_FC	Pedobacter_lusitanus	uracil-DNA glycosylase
151	gene_10_LCDPAC01_7	LCDPAC01	7	257	+	8202	8975	hypothetical protein		WP_072348145	33.663	101	0.00039	B_FC	Flavobacteriaceae_bacterium	transcription-repair coupling factor
152	gene_11_LCDPAC01_7	LCDPAC01	7	153	+	9492	9953	hypothetical protein		WP_025655362	31.25	112	7.73e-05	B_Te	Clostridiales_bacterium	hypothetical protein
153	gene_12_LCDPAC01_7	LCDPAC01	7	66	+	9975	10175	hypothetical protein		SDC70124	31.746	63	0.000614	B_Te	Prauserella_marina	Zn-dependent protease with chaperone function
154	gene_13_LCDPAC01_7	LCDPAC01	7	268	+	10192	10998	uncharacterized protein	pim0197	OQY53532	25.758	198	7.21e-07	B_Pr	Beggiatoa	hypothetical protein B6247_15020
155	gene_14_LCDPAC01_7	LCDPAC01	7	388	+	11001	12167	Ribonuclease III	pim0042	YP_009449198	35.849	159	9.08e-20	N_Ph	Orpheovirus_IHUMI_LCC2	Ribonuclease III
156	gene_15_LCDPAC01_7	LCDPAC01	7	205	+	12431	13048	hypothetical protein		WP_037157131	24.551	167	0.000233	B_Pr	Rhizobium	hypothetical protein
157	gene_16_LCDPAC01_7	LCDPAC01	7	387	-	13038	14201	Transcription factor TFIID (or TATA-binding protein, TBP)	pim0139	YP_009000953	21.667	300	5.13e-09	N_Pi	Pithovirus_sibericum	hypothetical protein pv_51
158	gene_17_LCDPAC01_7	LCDPAC01	7	218	+	14344	15000	ctd-like (NLI interacting factor-like) phosphatase	pim0041	PCJ23329	30.317	221	6.65e-22	B_Pr	Rickettsiales_bacterium	hypothetical protein COA94_08375
159	gene_1_LCDPAC01_8	LCDPAC01	8	544	+	3	1637	Collagen triple helix repeat protein	pim0170	WP_093291042	92.8	125	7.58e-61	B_Te	Thermoactinomyces	collagen-like protein
160	gene_2_LCDPAC01_8	LCDPAC01	8	109	+	2173	2502	hypothetical protein		PCJ98195	38.272	81	8.26e-07	B_Pr	Zetaproteobacteria_bacterium	hypothetical protein COA45_08585
161	gene_3_LCDPAC01_8	LCDPAC01	8	130	+	2445	2837	hypothetical protein		WP_064603624	39.806	103	2.51e-09	B_Pr	Moraxella_catarrhalis	hypothetical protein
162	gene_4_LCDPAC01_8	LCDPAC01	8	354	+	3385	4449	hypothetical protein		ADU33258	25.926	108	0.000577	E_Op	Sitophilus_oryzae	endopolygalacturonase
163	gene_5_LCDPAC01_8	LCDPAC01	8	238	-	4622	5338	hypothetical protein		PPR13183	25.532	141	0.000523	B_Pr	Alphaproteobacteria_bacterium	hypothetical protein CFH42_01605
164	gene_6_LCDPAC01_8	LCDPAC01	8	88	-	5623	5889	Ankyrin repeat protein	pim0000	XP_007512536	38.824	85	9.64e-12	E_Vi	Bathycoccus_prasinos	PREDICTED: similar to predicted protein
165	gene_7_LCDPAC01_8	LCDPAC01	8	160	-	5894	6376	Ankyrin repeat protein	pim0000	XP_011657616	41.667	60	6.6e-06	E_Vi	Cucumis_sativus	PREDICTED: ankyrin repeat domain-containing protein 2 isoform X2
166	gene_8_LCDPAC01_8	LCDPAC01	8	203	+	6842	7453	pfam-predicted: Aspartyl/Asparaginyl beta-hydroxylase (pfam05118)		AAS47549	28.283	99	2.19e-06	B_un	symbiont_bacterium	putative dioxygenase
167	gene_9_LCDPAC01_8	LCDPAC01	8	1081	-	8087	11332	DNA topoisomerase II	pim0015	YP_009001040	35.669	1099	0	N_Pi	Pithovirus_sibericum	topoisomerase IIA
168	gene_10_LCDPAC01_8	LCDPAC01	8	450	+	11497	12849	hypothetical protein		ORY09498	25.962	104	6.8e-05	E_Op	Clohesyomyces_aquaticus	mitochondrial inner membrane protease ATP23
169	gene_11_LCDPAC01_8	LCDPAC01	8	415	-	13772	15019	pfam-predicted: RNA polymerase Rpb1, domain 5 (pfam04998)		PJF20167	30.282	142	1.21e-16	E_Op	Paramicrosporidium_saccamoebae	DNA-directed RNA polymerase subunit
170	gene_1_LCDPAC01_9	LCDPAC01	9	175	+	969	1496	hypothetical protein		OOE97470	36.047	86	9.81e-15	B_Pr	Salinivibrio	hypothetical protein BZG78_11690, partial
171	gene_2_LCDPAC01_9	LCDPAC01	9	165	+	2140	2637	hypothetical protein		ABV22404	34.409	93	1.08e-08	E_Al	Noctiluca_scintillans	unknown
172	gene_3_LCDPAC01_9	LCDPAC01	9	160	+	2701	3183	hypothetical protein		CDD39174	31.915	47	0.000894	B_Te	Clostridium	putative signal peptidase II
173	gene_4_LCDPAC01_9	LCDPAC01	9	1119	+	3211	6570	DNA-directed RNA polymerase subunit beta	pim0005	ORD96346	29.652	1177	9.32e-138	E_Op	Hepatospora_eriocheir	RPB2
174	gene_5_LCDPAC01_9	LCDPAC01	9	163	+	6573	7064	hypothetical protein		WP_070703624	24.638	138	0.000523	B_Te	Kytococcus	MULTISPECIES: phosphate ABC transporter permease subunit PstC
175	gene_6_LCDPAC01_9	LCDPAC01	9	284	+	7119	7973	Glycosyltransferase family 25 (Poxvirus P35 protein)	pim0115	WP_058636849	29.747	158	3.02e-08	B_Pr	Aureimonas_ureilytica	hypothetical protein
176	gene_7_LCDPAC01_9	LCDPAC01	9	214	+	8157	8801	RNA ligase 2	pim0359	OEU60028	36.916	214	4.02e-36	B_Pr	Desulfobacterales_bacterium	hypothetical protein BAW33_03875
177	gene_8_LCDPAC01_9	LCDPAC01	9	37	+	9120	9233	hypothetical protein		YP_009130099	36.364	33	0.008	E_Vi	Campynema_lineare	NADH-plastoquinone oxidoreductase subunit 5 (chloroplast)
178	gene_9_LCDPAC01_9	LCDPAC01	9	240	+	9376	10098	pfam-predicted: T5orf172 domain (pfam10544)
179	gene_10_LCDPAC01_9	LCDPAC01	9	548	+	10533	12179	hypothetical protein		YP_003084228	37.5	96	1.12e-06	V_ds	Cyanophage_PSS2	hypothetical protein PSS2_gp084
180	gene_11_LCDPAC01_9	LCDPAC01	9	225	+	12189	12863	hypothetical protein		GAX73142	40.816	49	9.96e-05	E_Vi	Chlamydomonas_eustigma	hypothetical protein CEUSTIGMA_g595.t1
181	gene_1_LCDPAC01_10	LCDPAC01	10	83	+	3	254	hypothetical protein		XP_006825160	30	70	0.001	E_Op	Saccoglossus_kowalevskii	PREDICTED: microtubule-associated protein futsch-like
182	gene_2_LCDPAC01_10	LCDPAC01	10	77	+	270	503	hypothetical protein		KRX05992	25.926	54	0.000456	E_Al	Pseudocohnilembus_persalinus	Cyclic nucleotide-binding protein
183	gene_3_LCDPAC01_10	LCDPAC01	10	371	+	1082	2197	Ankyrin repeat protein	pim0000
184	gene_4_LCDPAC01_10	LCDPAC01	10	266	+	2230	3030	Ankyrin repeat protein	pim0000	AKI80603	35.798	257	7.58e-37	N_eM	Acanthamoeba_polyphaga_mimivirus	putative ankyrin repeat protein
185	gene_5_LCDPAC01_10	LCDPAC01	10	80	-	3299	3541	hypothetical protein		WP_054643213	39.683	63	3.75e-05	B_Te	Lactobacillus_paralimentarius	sucrose-6-phosphate hydrolase
186	gene_6_LCDPAC01_10	LCDPAC01	10	272	+	4261	5079	transmembrane protein	pim0140	XP_646829	51.282	78	9.79e-17	E_Am	Dictyostelium_discoideum	IPT/TIG domain-containing protein
187	gene_7_LCDPAC01_10	LCDPAC01	10	169	+	5182	5691	deoxynucleotide monophosphate kinase	pim0071	YP_009021210	42.353	170	1.15e-41	N_Ir	Anopheles_minimus_irodovirus	putative deoxynucleotide monophosphate kinase
188	gene_8_LCDPAC01_10	LCDPAC01	10	210	+	5799	6431	hypothetical protein		CEM00891	34.536	194	1.09e-33	E_Al	Vitrella_brassicaformis	unnamed protein product
189	gene_9_LCDPAC01_10	LCDPAC01	10	57	+	7294	7467	hypothetical protein		OQS03074	50	46	7.39e-08	E_St	Thraustotheca_clavata	hypothetical protein THRCLA_21245
190	gene_10_LCDPAC01_10	LCDPAC01	10	281	+	7501	8346	Ankyrin repeat protein	pim0000	XP_008189687	30.058	173	3.43e-23	E_Op	Acyrthosiphon_pisum	PREDICTED: uncharacterized protein LOC103311762
191	gene_11_LCDPAC01_10	LCDPAC01	10	655	+	8801	10768	hypothetical protein		KIN00552	29.661	118	0.000742	E_Op	Oidiodendron_maius	hypothetical protein OIDMADRAFT_165156, partial
192	gene_1_LCDPAC01_11	LCDPAC01	11	627	-	2	1882	uncharacterized protein	pim0612	SOB74402	28.711	613	2.26e-52	V_ds	Cedratvirus_lausannensis	VV
193	gene_2_LCDPAC01_11	LCDPAC01	11	145	+	1928	2365	hypothetical protein		XP_023468731	25.243	103	0.000171	E_Op	Rhizopus_microsporus	serine/threonine-protein kinase orb6
194	gene_3_LCDPAC01_11	LCDPAC01	11	622	+	2416	4284	hypothetical protein		OHD70230	23.009	339	0.000294	B_Sp	Spirochaetes_bacterium	DEAD/DEAH box helicase
195	gene_4_LCDPAC01_11	LCDPAC01	11	1247	+	4349	8092	DEAD/SNF2-like helicase	pim0009	PRP86722	31.773	1303	0	E_Am	Planoprotostelium_fungivorum	hypothetical protein PROFUN_02871
196	gene_5_LCDPAC01_11	LCDPAC01	11	372	-	8326	9444	hypothetical protein		WP_042105487	26.407	231	7.31e-05	B_PV	Parachlamydiaceae_bacterium	RHS repeat-associated core domain-containing protein
197	gene_6_LCDPAC01_11	LCDPAC01	11	497	+	9483	10976	hypothetical protein		WP_090283577	27.723	101	0.000621	B_Pr	Nitrosomonas_mobilis	F0F1 ATP synthase subunit delta
198	gene_7_LCDPAC01_11	LCDPAC01	11	62	+	11185	11370	hypothetical protein		WP_094412312	51.282	39	0.000401	B_FC	Flavobacterium_cyanobacteriorum	hypothetical protein
199	gene_1_LCDPAC01_12	LCDPAC01	12	76	+	223	453	hypothetical protein		OMO56666	40	35	0.001	E_Vi	Corchorus_capsularis	hypothetical protein CCACVL1_26375
200	gene_2_LCDPAC01_12	LCDPAC01	12	320	+	443	1405	membrane protein	pim0188	YP_009000997	24.679	312	7.72e-13	N_Pi	Pithovirus_sibericum	hypothetical protein pv_95
201	gene_3_LCDPAC01_12	LCDPAC01	12	238	-	1627	2343	hypothetical protein		XP_018097211	35.211	71	0.0006	E_Op	Xenopus_laevis	PREDICTED: olfactory receptor 6F1-like
202	gene_4_LCDPAC01_12	LCDPAC01	12	391	+	2731	3906	hypothetical protein		XP_013062756	27.404	208	1.7e-29	E_Op	Biomphalaria_glabrata	PREDICTED: putative uncharacterized protein DDB_G0281733, partial
203	gene_5_LCDPAC01_12	LCDPAC01	12	65	+	4214	4411	hypothetical protein		WP_005707156	41.176	34	0.007	B_Pr	Haemophilus_parahaemolyticus	chromosomal replication initiator protein DnaA
204	gene_6_LCDPAC01_12	LCDPAC01	12	872	-	4408	7026	D5-like helicase-primase	pim0022	YP_009000916	27.453	856	4.37e-76	N_Pi	Pithovirus_sibericum	VV D5-like helicase
205	gene_7_LCDPAC01_12	LCDPAC01	12	191	+	7291	7866	hypothetical protein		YP_009001251	41.463	82	2.08e-10	N_Pi	Pithovirus_sibericum	hypothetical protein pv_349
206	gene_8_LCDPAC01_12	LCDPAC01	12	252	-	7977	8735	hypothetical protein		WP_019678845	32.673	101	0.000523	B_Te	Ruminococcus_flavefaciens	hypothetical protein
207	gene_9_LCDPAC01_12	LCDPAC01	12	175	+	9031	9558	pfam-predicted: RNA polymerase Rpb6 (pfam01192)		KRT60682	36.782	87	4.12e-05	A_TA	Thaumarchaeota_archaeon	RNA
208	gene_10_LCDPAC01_12	LCDPAC01	12	50	+	9867	10016	hypothetical protein		SBT80937	66.667	48	2.54e-12	E_Al	Plasmodium_malariae	conserved Plasmodium protein, unknown function
209	gene_1_LCDPAC01_13	LCDPAC01	13	55	-	32	199	hypothetical protein		KJA18785	40	35	0.000491	E_Op	Hypholoma_sublateritium	hypothetical protein HYPSUDRAFT_44961
210	gene_2_LCDPAC01_13	LCDPAC01	13	63	+	1049	1240	hypothetical protein		WP_014746399	37.5	48	0.004	B_Pr	Tistrella_mobilis	esterase-like activity of phytase family protein
211	gene_3_LCDPAC01_13	LCDPAC01	13	51	+	1348	1503	hypothetical protein
212	gene_4_LCDPAC01_13	LCDPAC01	13	126	+	1580	1960	hypothetical protein		ORY22852	44.118	34	4.84e-05	E_Op	Neocallimastix_californiae	ankyrin, partial
213	gene_5_LCDPAC01_13	LCDPAC01	13	332	+	2072	3070	pfam-predicted: 3'-5' exonuclease (pfam01612)		XP_011120460	34.177	79	3.42e-05	E_Op	Arthrobotrys_oligospora	hypothetical protein AOL_s00054g842
214	gene_6_LCDPAC01_13	LCDPAC01	13	551	+	3146	4801	hypothetical protein		KZV39953	31.148	122	6.84e-06	E_Vi	Dorcoceras_hygrometricum	hypothetical protein F511_11333
215	gene_7_LCDPAC01_13	LCDPAC01	13	295	+	4832	5719	pfam-predicted: Acetyltransferase (GNAT) domain (pfam13673)		PIV09598	32.979	94	5.5e-07	B_un	Candidatus_Roizmanbacteria	hypothetical protein COS51_01895
216	gene_8_LCDPAC01_13	LCDPAC01	13	287	+	6017	6880	hypothetical protein		WP_022967795	24.51	204	0.000204	B_Pr	Arenimonas_oryziterrae	N-acetyl-gamma-glutamyl-phosphate reductase
217	gene_9_LCDPAC01_13	LCDPAC01	13	323	+	6941	7912	PCIF1_WW, Phosphorylated CTD interacting factor 1 WW domain (pfam12237)	pim0036	XP_014093078	43.902	82	8.75e-13	E_Op	Bactrocera_oleae	PREDICTED: phosphorylated CTD-interacting factor 1
218	gene_10_LCDPAC01_13	LCDPAC01	13	415	+	7919	9166	pfam-predicted: ATPase family associated with various cellular activities (AAA) (pfam00004)		PCJ24627	29.483	329	9.19e-35	B_Pr	Rickettsiales_bacterium	hypothetical protein COA94_07170
219	gene_11_LCDPAC01_13	LCDPAC01	13	117	-	9189	9542	hypothetical protein		WP_013414124	40.385	52	0.000516	A_Ea	Methanothermus_fervidus	NAD(P)/FAD-dependent oxidoreductase
220	gene_1_LCDPAC01_14	LCDPAC01	14	124	+	1	375	hypothetical protein		KFY74757	37.795	127	1.02e-20	E_Op	Pseudogymnoascus	hypothetical protein V499_05238, partial
221	gene_2_LCDPAC01_14	LCDPAC01	14	139	+	898	1317	hypothetical protein		WP_094295299	26.016	123	0.000111	B_Te	Mycobacterium_neumannii	RND family transporter
222	gene_3_LCDPAC01_14	LCDPAC01	14	1412	+	1372	5610	putative homolog of Pox_VERT_large, Poxvirus early transcription factor (VETF), large subunit	pim0136	YP_009449297	23.164	1239	8.19e-52	N_Ph	Orpheovirus_IHUMI_LCC2	VETF-like early transcription factor large subunit
223	gene_4_LCDPAC01_14	LCDPAC01	14	344	-	5632	6666	FtsJ-like methyltransferase	pim0035	NP_042749	32.258	248	7.64e-24	N_As	African_swine_fever_virus	pEP424R
224	gene_5_LCDPAC01_14	LCDPAC01	14	260	-	6827	7609	hypothetical protein		WP_092198481	24	200	0.000298	B_Te	Coriobacteriaceae_bacterium	DUF362 domain-containing protein
225	gene_6_LCDPAC01_14	LCDPAC01	14	72	+	7688	7906	hypothetical protein		WP_040519765	34.211	38	0.000366	B_Te	Gordonia_malaquae	hypothetical protein
226	gene_7_LCDPAC01_14	LCDPAC01	14	332	-	7896	8894	DNA-directed RNA polymerase subunit alpha	pim0004	YP_009329150	34.853	307	1.16e-54	N_Pi	Cedratvirus_A11	DNA-directed RNA polymerase subunit RPB1
227	gene_1_LCDPAC01_15	LCDPAC01	15	310	+	2	934	uncharacterized protein	pim0240	SOB74379	28.846	208	1.34e-22	V_ds	Cedratvirus_lausannensis	hypothetical protein BQ9231_00496
228	gene_2_LCDPAC01_15	LCDPAC01	15	366	-	957	2057	hypothetical protein		BAZ15881	25.166	151	0.002	B_Te	Calothrix	multi-sensor hybrid histidine kinase
229	gene_3_LCDPAC01_15	LCDPAC01	15	439	+	2109	3428	NCLDV major capsid protein	pim0001	PCJ29163	24.545	330	2.94e-20	B_Pr	Rickettsiales_bacterium	hypothetical protein COA94_02315
230	gene_4_LCDPAC01_15	LCDPAC01	15	423	+	3484	4755	hypothetical protein		WP_091262061	24.46	139	4.86e-05	B_FC	Gillisia	DUF4856 domain-containing protein
231	gene_5_LCDPAC01_15	LCDPAC01	15	247	-	5186	5929	hypothetical protein		XP_012445952	29.577	71	0.000404	E_Vi	Gossypium_raimondii	PREDICTED: peptidyl-prolyl cis-trans isomerase FKBP62-like isoform X2
232	gene_6_LCDPAC01_15	LCDPAC01	15	349	+	5962	7011	DNA repair exonuclease	pim0045	YP_004347295	31.454	337	8.03e-49	N_Ma	Lausannevirus	putative DNA repair exonuclease
233	gene_7_LCDPAC01_15	LCDPAC01	15	555	+	7077	8741	protein kinase	pim0068	YP_009449254	37.888	322	1.05e-57	N_Ph	Orpheovirus_IHUMI_LCC2	Protein kinase
234	gene_1_LCDPAC01_16	LCDPAC01	16	153	+	588	1049	uncharacterized protein	pim0566	WP_089735377	35.366	82	0.001	B_FC	Chryseobacterium_jejuense	non-ribosomal peptide synthase/polyketide synthase
235	gene_2_LCDPAC01_16	LCDPAC01	16	238	+	1068	1784	Endonuclease/Exonuclease/phosphatase family protein	pim0356	WP_082164268	23.77	244	5.65e-16	B_Te	Mycobacterium_obuense	endonuclease
236	gene_3_LCDPAC01_16	LCDPAC01	16	44	+	1833	1967	hypothetical protein		OSC98186	47.368	38	0.000136	E_Op	Trametes_coccinea	hypothetical protein PYCCODRAFT_1471246
237	gene_4_LCDPAC01_16	LCDPAC01	16	67	+	1976	2179	uncharacterized protein	pim0487	WP_106487465	30.769	52	5.82e-05	B_Pr	Halomonas	dephospho-CoA kinase
238	gene_5_LCDPAC01_16	LCDPAC01	16	121	+	2251	2616	hypothetical protein		SAM04464	38.095	63	2e-05	E_Op	Absidia_glauca	hypothetical protein
239	gene_6_LCDPAC01_16	LCDPAC01	16	213	-	2665	3306	Double-stranded RNA binding motif-containing protein	pim0198	YP_009448770	23.695	249	1.26e-11	N_Ph	Orpheovirus_IHUMI_LCC2	Hypothetical protein ORPV_564
240	gene_7_LCDPAC01_16	LCDPAC01	16	115	+	3447	3794	hypothetical protein		PRW61083	28	75	7.03e-05	E_Vi	Chlorella_sorokiniana	calcium-dependent kinase 1-like
241	gene_8_LCDPAC01_16	LCDPAC01	16	228	+	3837	4523	uncharacterized protein	pim0208	AUL78760	36.929	241	2.97e-45	N_eM	Tupanvirus_deep_ocean	hypothetical protein
242	gene_9_LCDPAC01_16	LCDPAC01	16	185	-	5007	5564	thermonuclease/nuclease	pim0224	ARF10238	37.908	153	6.49e-21	V_ds	Hokovirus_HKV1	SNase-like protein
243	gene_10_LCDPAC01_16	LCDPAC01	16	138	-	5605	6021	uncharacterized protein	pim0702	WP_032138134	30.233	86	0.000434	B_Pr	Kingella_negevensis	hypothetical protein
244	gene_11_LCDPAC01_16	LCDPAC01	16	233	+	6094	6792	uncharacterized protein	pim0662	WP_027284838	53.409	88	6.51e-16	B_Pr	Rubritepida_flocculans	hypothetical protein
245	gene_1_LCDPAC01_17	LCDPAC01	17	74	+	2	226	hypothetical protein		XP_014005198	44.444	36	0.008	E_Op	Salmo_salar	PREDICTED: protein Jade-3-like
246	gene_2_LCDPAC01_17	LCDPAC01	17	198	+	664	1260	uncharacterized marseilleviridae protein	pim0114	YP_009255083	33.503	197	2.64e-27	N_Ma	Tokyovirus_A1	hypothetical protein
247	gene_3_LCDPAC01_17	LCDPAC01	17	83	-	1271	1522	hypothetical protein		WP_087361000	35.593	59	0.003	B_FC	Alistipes	hypothetical protein
248	gene_4_LCDPAC01_17	LCDPAC01	17	174	+	1984	2508	uncharacterized protein	pim0536	XP_016367679	23.134	134	0.00017	E_Op	Sinocyclocheilus_rhinocerous	PREDICTED: recombining binding protein suppressor of hairless-like protein
249	gene_5_LCDPAC01_17	LCDPAC01	17	99	+	2674	2973	uncharacterized protein	pim0651	WP_101819668	38.776	49	0.000656	B_Te	Gordonia_terrae	glycoside hydrolase family 15 protein
250	gene_6_LCDPAC01_17	LCDPAC01	17	227	+	2978	3661	hypothetical protein		CDB91853	29.487	156	2.1e-05	B_Te	Clostridium	thioredoxin reductase
251	gene_7_LCDPAC01_17	LCDPAC01	17	164	+	3902	4396	Transcription factor S-II (TFIIS)	pim0146	ORX59796	41.791	67	5.92e-11	E_Op	Hesseltinella_vesiculosa	transcription elongation factor S-II
252	gene_8_LCDPAC01_17	LCDPAC01	17	390	+	4446	5618	uncharacterized protein	pim0703	YP_009283094	37.037	135	9.61e-17	V_ds	Bacillus_phage_AR9	HNH homing endonuclease
253	gene_9_LCDPAC01_17	LCDPAC01	17	47	+	5910	6053	hypothetical protein		XP_018072718	43.478	46	0.002	E_Op	Phialocephala_scopiformis	kinase-like protein
254	gene_10_LCDPAC01_17	LCDPAC01	17	115	-	6212	6559	uncharacterized protein	pim0166	AQQ73873	32.653	98	1.5e-06	N_Ma	Kurlavirus_BKC_1	hypothetical protein
255	gene_11_LCDPAC01_17	LCDPAC01	17	43	-	6620	6751	hypothetical protein
256	gene_1_LCDPAC01_18	LCDPAC01	18	406	+	2	1222	pfam-predicted: Lumazine binding domain (pfam00677)		CDZ81338	43.953	339	1.33e-80	B_PV	Candidatus_Rubidus	Riboflavin biosynthesis protein RibD
257	gene_2_LCDPAC01_18	LCDPAC01	18	342	+	1382	2410	pfam-predicted: Neurohypophysial hormones, C-terminal Domain (pfam00184)		XP_021501092	23.313	163	6.68e-06	E_Op	Meriones_unguiculatus	laminin subunit alpha-3 isoform X2
258	gene_3_LCDPAC01_18	LCDPAC01	18	164	+	2410	2904	hypothetical protein		WP_069174326	26.496	117	2.58e-05	B_Te	Streptomyces_griseus	2-phospho-L-lactate transferase
259	gene_4_LCDPAC01_18	LCDPAC01	18	142	+	3124	3552	Ras family GTPase	pim0029	OLP98242	37.815	119	5.8e-20	E_Al	Symbiodinium_microadriaticum	GTP-binding nuclear protein Ran
260	gene_5_LCDPAC01_18	LCDPAC01	18	316	+	5421	6371	polynucleotide kinase-3'-phosphatase	pim0530	ORY26118	36.544	353	9.42e-50	E_Op	Neocallimastix_californiae	PNK3P-domain-containing protein, partial
261	gene_6_LCDPAC01_18	LCDPAC01	18	44	+	6479	6610	hypothetical protein		XP_003487309	31.25	48	0.005	E_Op	Bombus_impatiens	uncharacterized protein LOC100748719
262	gene_1_LCDPAC01_19	LCDPAC01	19	69	-	2	208	Collagen triple helix repeat protein	pim0000	WP_083426464	100	38	6.19e-18	B_Te	Thermoactinomyces	hypothetical protein
263	gene_2_LCDPAC01_19	LCDPAC01	19	181	-	215	760	hypothetical protein		XP_011661873	22.727	132	0.000622	E_Op	Strongylocentrotus_purpuratus	PREDICTED: WASH complex subunit 7
264	gene_3_LCDPAC01_19	LCDPAC01	19	360	-	822	1904	DNA primase structurally similar to AE_Prim_S	pim0019	YP_009001273	30.247	324	4.37e-40	N_Pi	Pithovirus_sibericum	DNA helicase/primase
265	gene_4_LCDPAC01_19	LCDPAC01	19	196	-	1888	2478	hypothetical protein		WP_101368242	44.444	36	0.002	B_Te	Plantactinospora	recombinase RecQ
266	gene_5_LCDPAC01_19	LCDPAC01	19	307	-	2616	3539	uncharacterized protein	pim0589	WP_093172147	25.325	154	9.99e-08	B_Te	Sinosporangium_album	hypothetical protein
267	gene_6_LCDPAC01_19	LCDPAC01	19	206	-	3680	4300	uncharacterized pithoviridae protein	pim0130	YP_009001001	27.5	200	1.02e-17	N_Pi	Pithovirus_sibericum	hypothetical protein pv_99
268	gene_7_LCDPAC01_19	LCDPAC01	19	62	+	4359	4547	hypothetical protein		OQY78128	60.714	28	0.001	B_FC	Ignavibacteriales_bacterium	UDP-N-acetylmuramoyl-L-alanine--D-glutamate ligase
269	gene_8_LCDPAC01_19	LCDPAC01	19	338	-	4571	5587	hypothetical protein		WP_105381907	22.368	152	6.31e-05	B_Pr	Neorhizobium_alkalisoli	hypothetical protein
270	gene_1_LCDPAC01_20	LCDPAC01	20	69	+	2	211	hypothetical protein
271	gene_2_LCDPAC01_20	LCDPAC01	20	102	+	379	687	Ras family GTPase		XP_016986287	37.209	86	2.58e-18	E_Op	Drosophila_rhopaloa	PREDICTED: GTP-binding nuclear protein Ran-like isoform X1
272	gene_3_LCDPAC01_20	LCDPAC01	20	331	+	822	1817	glycosyltransferase	pim0229	YP_009254803	38.037	326	4.72e-75	N_Ma	Tokyovirus_A1	conserved putative glycosyltransferase
273	gene_4_LCDPAC01_20	LCDPAC01	20	159	-	1807	2286	uncharacterized protein	pim0580	WP_015683361	24.299	107	0.003	B_Pr	Edwardsiella	MULTISPECIES: acetyltransferase
274	gene_5_LCDPAC01_20	LCDPAC01	20	96	-	2561	2851	hypothetical protein		EKE07886	41.509	53	0.002	B_en	uncultured_bacterium	hypothetical protein ACD_17C00479G0001, partial
275	gene_6_LCDPAC01_20	LCDPAC01	20	72	+	2966	3184	hypothetical protein		XP_774176	51.429	35	0.000388	E_Op	Cryptococcus_neoformans	hypothetical protein CNBG1580
276	gene_7_LCDPAC01_20	LCDPAC01	20	543	-	3245	4876	ATP-dependent DNA ligase	pim0048	AGV01421	32.886	447	5.07e-65	N_Ma	Cannes_8_virus	ATP-dependent DNA ligase
277	gene_8_LCDPAC01_20	LCDPAC01	20	108	+	5279	5602	hypothetical protein		PIZ62454	33.333	60	0.002	B_un	Candidatus_Roizmanbacteria	hypothetical protein COY16_04385
278	gene_1_LCDPAC01_21	LCDPAC01	21	227	+	1	684	Leucine-rich repeat protein	pim0000	WP_011215612	47.945	219	2.41e-49	B_Pr	Legionella_pneumophila	hypothetical protein
279	gene_2_LCDPAC01_21	LCDPAC01	21	103	+	1121	1432	hypothetical protein		WP_101510960	30.952	84	0.001	B_Tt	Thermotoga	TIGR03960 family radical SAM protein
280	gene_3_LCDPAC01_21	LCDPAC01	21	210	+	2392	3024	pfam-predicted: Domain of unknown function (DUF4326) (pfam14216)		XP_013759774	46.154	117	8.02e-26	E_Ap	Thecamonas_trahens	hypothetical protein AMSG_11785, partial
281	gene_4_LCDPAC01_21	LCDPAC01	21	424	+	3082	4356	Ankyrin repeat protein	pim0000	XP_021370096	35.671	328	1.9e-47	E_Op	Mizuhopecten_yessoensis	ankyrin repeat domain-containing protein 50-like
282	gene_5_LCDPAC01_21	LCDPAC01	21	192	+	4808	5383	Ankyrin repeat protein	pim0000	XP_015189072	36.364	110	1.47e-09	E_Op	Polistes_dominula	PREDICTED: ankyrin-3-like
283	gene_1_LCDPAC02_1	LCDPAC02	1	243	-	3	731	uncharacterized protein	pim0341	AGF84974	41.296	247	1.11e-46	N_eM	Moumouvirus_goulette	hypothetical protein glt_00165
284	gene_2_LCDPAC02_1	LCDPAC02	1	497	-	802	2295	pfam-predicted: Protein kinase domain (pfam00069)		XP_001017876	38.776	98	3.68e-07	E_Al	Tetrahymena_thermophila	Serine/Threonine kinase domain protein
285	gene_3_LCDPAC02_1	LCDPAC02	1	257	-	2314	3087	hypothetical protein		KYM93308	30.769	195	0.000242	E_Op	Atta_colombica	Collagen alpha-2(I) chain
286	gene_4_LCDPAC02_1	LCDPAC02	1	294	+	3115	3999	FrsA (COG1073), Fermentation-respiration switch protein FrsA, has esterase activity	pim0032	PCJ28510	31.343	201	2.91e-25	B_Pr	Rickettsiales_bacterium	hypothetical protein COA94_03525
287	gene_5_LCDPAC02_1	LCDPAC02	1	399	-	4116	5315	DNA primase structurally similar to AE_Prim_S	pim0019	XP_001768677	27.801	241	5.81e-08	E_Vi	Physcomitrella_patens	predicted protein
288	gene_6_LCDPAC02_1	LCDPAC02	1	708	-	5416	7542	DEAD/SNF2-like helicase	pim0009	KUO66711	25.806	217	0.000253	B_Pr	Alphaproteobacteria_bacterium	RNA
289	gene_7_LCDPAC02_1	LCDPAC02	1	230	-	7605	8297	hypothetical protein		WP_103987177	33.333	72	0.001	B_Te	Eubacterium_ruminantium	hypothetical protein
290	gene_8_LCDPAC02_1	LCDPAC02	1	230	-	8338	9030	divergent DNA-directed RNA polymerase subunit 5	pim0007	EUB63159	23.353	167	0.000616	E_Op	Echinococcus_granulosus	DNA-directed RNA polymerases I, II, and III subunit RPABC1
291	gene_9_LCDPAC02_1	LCDPAC02	1	452	+	9210	10568	A18-like helicase	pim0008	YP_009449205	24.586	423	4.96e-24	N_Ph	Orpheovirus_IHUMI_LCC2	VV A18-like helicase
292	gene_10_LCDPAC02_1	LCDPAC02	1	245	+	10613	11350	hypothetical protein		YP_009329229	41.071	56	4.29e-05	N_Pi	Cedratvirus_A11	Hypothetical protein BQ3484_289
293	gene_11_LCDPAC02_1	LCDPAC02	1	243	+	11573	12304	hypothetical protein		YP_009329229	41.071	56	0.000222	N_Pi	Cedratvirus_A11	Hypothetical protein BQ3484_289
294	gene_12_LCDPAC02_1	LCDPAC02	1	99	-	12596	12895	hypothetical protein		OUW42522	26.042	96	0.000445	B_un	bacterium_TMED181	hypothetical protein CBD41_08965
295	gene_13_LCDPAC02_1	LCDPAC02	1	489	-	13181	14650	hypothetical protein		OIW34719	25.914	301	7.89e-07	E_Op	Coniochaeta_ligniaria	PP2C-domain-containing protein
296	gene_14_LCDPAC02_1	LCDPAC02	1	135	+	15086	15493	hypothetical protein		POW16673	31.034	87	0.000212	E_Op	Puccinia_striiformis	hypothetical protein PSTT_01123
297	gene_15_LCDPAC02_1	LCDPAC02	1	66	-	16384	16584	hypothetical protein		OIW16667	34.211	38	0.003	E_Vi	Lupinus_angustifolius	hypothetical protein TanjilG_28724
298	gene_16_LCDPAC02_1	LCDPAC02	1	74	-	16662	16886	hypothetical protein		GAV02665	44.118	34	0.001	E_Op	Ramazzottius_varieornatus	hypothetical protein RvY_13201-2
299	gene_17_LCDPAC02_1	LCDPAC02	1	107	-	17109	17432	hypothetical protein		OGD12325	28.049	82	0.000521	B_un	Candidatus_Aminicenantes	hypothetical protein A2Y86_06260
300	gene_18_LCDPAC02_1	LCDPAC02	1	174	-	17586	18110	hypothetical protein		KIK64840	29.839	124	1.7e-05	E_Op	Gymnopus_luxurians	hypothetical protein GYMLUDRAFT_71221
301	gene_19_LCDPAC02_1	LCDPAC02	1	231	-	18324	19019	hypothetical protein		XP_003668283	29.24	171	6.92e-05	E_Op	Naumovozyma_dairenensis	hypothetical protein NDAI_0A08880
302	gene_20_LCDPAC02_1	LCDPAC02	1	96	-	19309	19599	hypothetical protein		OQX14069	26.154	65	0.002	B_Pr	Thiothrix_lacustris	hypothetical protein BWK73_10445
303	gene_21_LCDPAC02_1	LCDPAC02	1	473	-	19887	21308	hypothetical protein		XP_012568023	27.059	170	0.000266	E_Vi	Cicer_arietinum	PREDICTED: putative disease resistance protein At3g14460 isoform X1
304	gene_22_LCDPAC02_1	LCDPAC02	1	229	+	21502	22191	hypothetical protein		WP_080802692	27.059	85	0.000509	B_Pr	Desulfamplus_magnetovallimortis	PhoU family transcriptional regulator
305	gene_23_LCDPAC02_1	LCDPAC02	1	235	+	22463	23170	hypothetical protein		WP_094906895	31.068	103	2.05e-05	B_Te	Salinicoccus_roseus	NAD(+)--rifampin ADP-ribosyltransferase
306	gene_24_LCDPAC02_1	LCDPAC02	1	231	+	23423	24118	hypothetical protein		WP_087389284	25.954	131	0.000625	B_Te	Flavonifractor	hypothetical protein
307	gene_25_LCDPAC02_1	LCDPAC02	1	479	-	24130	25569	hypothetical protein		XP_019054651	27.053	207	2.73e-06	E_Vi	Nelumbo_nucifera	PREDICTED: probable leucine-rich repeat receptor-like protein kinase At1g35710
308	gene_26_LCDPAC02_1	LCDPAC02	1	117	-	25600	25953	hypothetical protein		XP_002590316	33.333	51	0.002	E_Op	Branchiostoma_floridae	hypothetical protein BRAFLDRAFT_58413
309	gene_27_LCDPAC02_1	LCDPAC02	1	275	+	26047	26874	hypothetical protein		SOB74202	46.296	54	3.07e-09	V_ds	Cedratvirus_lausannensis	hypothetical protein BQ9231_00319
310	gene_28_LCDPAC02_1	LCDPAC02	1	171	+	26999	27514	hypothetical protein		PHQ64609	41.86	43	0.002	B_Pr	Sulfurimonas	ABC
311	gene_29_LCDPAC02_1	LCDPAC02	1	172	+	27597	28115	hypothetical protein		ENS88134	29.293	99	0.000148	B_Pr	Brucella_melitensis	hypothetical protein B984_01901
312	gene_30_LCDPAC02_1	LCDPAC02	1	56	-	28345	28515	hypothetical protein		XP_022030248	38.462	39	0.00065	E_Vi	Helianthus_annuus	uncharacterized protein LOC110931151
313	gene_31_LCDPAC02_1	LCDPAC02	1	453	-	28500	29861	uncharacterized protein	pim0162
314	gene_32_LCDPAC02_1	LCDPAC02	1	91	-	29927	30202	hypothetical protein		XP_018767641	41.818	55	0.000289	E_Op	Serinus_canaria	PREDICTED: syntaxin-binding protein 3 isoform X3
315	gene_33_LCDPAC02_1	LCDPAC02	1	211	-	30654	31289	hypothetical protein		KOX70878	32.203	59	0.001	E_Op	Melipona_quadrifasciata	hypothetical protein WN51_03306
316	gene_34_LCDPAC02_1	LCDPAC02	1	214	+	31674	32318	hypothetical protein		EJK66145	22.464	138	0.000487	E_St	Thalassiosira_oceanica	hypothetical protein THAOC_12948
317	gene_35_LCDPAC02_1	LCDPAC02	1	211	+	32375	33010	hypothetical protein		GAN46616	37.5	64	0.002	B_Pr	Methylobacterium	MucR family transcriptional regulator
318	gene_36_LCDPAC02_1	LCDPAC02	1	163	-	33356	33847	hypothetical protein		PKL39414	26.23	122	0.000554	B_un	Candidatus_Riflebacteria	hypothetical protein CVV41_21055
319	gene_37_LCDPAC02_1	LCDPAC02	1	171	+	33897	34412	hypothetical protein		SOD74985	36.508	63	3.33e-05	B_Te	Jatrophihabitans	hypothetical protein SAMN05892883_4182
320	gene_38_LCDPAC02_1	LCDPAC02	1	281	+	34440	35285	SAM dependent methyltransferase	pim0037	PRP75095	24.468	188	2.35e-09	E_Am	Planoprotostelium_fungivorum	hypothetical protein PROFUN_03931
321	gene_39_LCDPAC02_1	LCDPAC02	1	885	+	35449	38106	D5-like helicase-primase	pim0022	YP_009000916	25.316	395	9.39e-27	N_Pi	Pithovirus_sibericum	VV D5-like helicase
322	gene_40_LCDPAC02_1	LCDPAC02	1	269	+	38140	38949	hypothetical protein
323	gene_41_LCDPAC02_1	LCDPAC02	1	1062	+	38977	42165	DNA-directed RNA polymerase subunit alpha	pim0004	OTB04443	24.343	571	2.13e-23	E_Op	Hypoxylon	hypothetical protein M426DRAFT_154458
324	gene_42_LCDPAC02_1	LCDPAC02	1	193	-	42561	43142	hypothetical protein		0	28.235	85	0.000735
325	gene_43_LCDPAC02_1	LCDPAC02	1	170	-	43214	43726	hypothetical protein		XP_010213356	23.729	118	0.000198	E_Op	Tinamus_guttatus	PREDICTED: uncharacterized protein LOC104568168
326	gene_44_LCDPAC02_1	LCDPAC02	1	168	+	43970	44476	hypothetical protein
327	gene_45_LCDPAC02_1	LCDPAC02	1	132	+	44653	45051	hypothetical protein		OLY84285	26.471	68	7.78e-07	E_Op	Smittium_mucronatum	Ubiquitin-like protein pmt3/smt3
328	gene_46_LCDPAC02_1	LCDPAC02	1	166	-	45048	45548	hypothetical protein		KQT20283	29.677	155	1.06e-05	B_FC	Chryseobacterium	acriflavine resistance protein B
329	gene_47_LCDPAC02_1	LCDPAC02	1	116	+	45696	46046	hypothetical protein		WP_036490275	27.869	61	0.002	B_Te	Nocardioides	DUF305 domain-containing protein
330	gene_48_LCDPAC02_1	LCDPAC02	1	379	-	46058	47197	hypothetical protein		WP_051536891	24.786	117	6.48e-06	B_Pr	Shewanella_marina	SURF1 family protein
331	gene_49_LCDPAC02_1	LCDPAC02	1	212	+	47357	47995	NADAR domain (cd15457; Escherichia coli swarming motility protein YbiA and related proteins)	pim0026	YP_008052399	35.294	187	8.64e-20	N_eM	Phaeocystis_globosa_virus	hypothetical protein PGCG_00080
332	gene_50_LCDPAC02_1	LCDPAC02	1	192	-	48113	48691	hypothetical protein		KUK59552	29.921	127	1.39e-05	B_FC	Bacteroidetes_bacterium	Peptidase S46
333	gene_51_LCDPAC02_1	LCDPAC02	1	116	+	48812	49162	hypothetical protein		WP_057985108	32	75	8.21e-05	B_Te	Bacillus_cecembensis	hypothetical protein
334	gene_52_LCDPAC02_1	LCDPAC02	1	433	-	49343	50644	serine/threonine-protein kinase	pim0168	PCJ28511	29.2	250	1.26e-11	B_Pr	Rickettsiales_bacterium	hypothetical protein COA94_03530
335	gene_53_LCDPAC02_1	LCDPAC02	1	109	+	51576	51905	hypothetical protein		WP_101448812	46.296	54	0.001	B_FC	Aquimarina	hypothetical protein
336	gene_54_LCDPAC02_1	LCDPAC02	1	177	+	52020	52553	hypothetical protein		KFV12881	20.382	157	0.001	E_Op	Pterocles_gutturalis	Elongation factor 1-delta, partial
337	gene_55_LCDPAC02_1	LCDPAC02	1	242	-	52624	53352	hypothetical protein		KPJ78950	25.564	133	0.000543	B_Pr	Deltaproteobacteria_bacterium	ABC
338	gene_56_LCDPAC02_1	LCDPAC02	1	72	+	53648	53866	hypothetical protein		WP_083913975	47.059	34	0.003	B_Te	Ilumatobacter_nonamiensis	ATP-dependent helicase
339	gene_57_LCDPAC02_1	LCDPAC02	1	47	-	53878	54021	hypothetical protein		GAP87076	34.884	43	0.006	E_Op	Rosellinia_necatrix	putative fatty acid synthase subunit alpha reductase
340	gene_58_LCDPAC02_1	LCDPAC02	1	182	+	54207	54755	hypothetical protein		WP_006113522	31.304	115	0.000125	A_Ea	Halorubrum_coriense	chorismate synthase
341	gene_59_LCDPAC02_1	LCDPAC02	1	116	-	55076	55426	hypothetical protein		XP_011415894	38.983	59	0.004	E_Op	Crassostrea_gigas	PREDICTED: rho guanine nucleotide exchange factor 18 isoform X19
342	gene_60_LCDPAC02_1	LCDPAC02	1	81	+	55656	55901	hypothetical protein		XP_016044811	32.727	55	0.003	E_Op	Erinaceus_europaeus	PREDICTED: beta-1,4 N-acetylgalactosaminyltransferase 2
343	gene_61_LCDPAC02_1	LCDPAC02	1	366	-	55920	57020	uncharacterized protein	pim0120	YP_009329229	37.741	363	2.38e-70	N_Pi	Cedratvirus_A11	Hypothetical protein BQ3484_289
344	gene_62_LCDPAC02_1	LCDPAC02	1	334	+	57068	58072	hypothetical protein		XP_001748743	23.099	342	1.66e-15	E_Op	Monosiga_brevicollis	hypothetical protein
345	gene_63_LCDPAC02_1	LCDPAC02	1	261	-	58084	58869	hypothetical protein		WP_104144358	20	80	0.002	B_Pr	Achromobacter_spanius	hypothetical protein
346	gene_64_LCDPAC02_1	LCDPAC02	1	442	-	59144	60472	uncharacterized protein	pim0120	YP_009329229	34.703	438	9.95e-65	N_Pi	Cedratvirus_A11	Hypothetical protein BQ3484_289
347	gene_65_LCDPAC02_1	LCDPAC02	1	192	+	60999	61577	deoxynucleotide monophosphate kinase	pim0071	YP_009052244	29.878	164	3.67e-07	N_Ph	Aureococcus_anophagefferens_virus	putative deoxynucleoside kinase
348	gene_66_LCDPAC02_1	LCDPAC02	1	534	-	62009	63613	hypothetical protein		SOB73902	32.222	90	1.54e-07	V_ds	Cedratvirus_lausannensis	protein kinase
349	gene_67_LCDPAC02_1	LCDPAC02	1	133	-	63829	64230	hypothetical protein		WP_068065756	37.143	70	0.000144	B_Te	Nocardia_xishanensis	dihydrofolate reductase
350	gene_68_LCDPAC02_1	LCDPAC02	1	215	-	64374	65021	hypothetical protein		XP_018398215	21.333	150	0.001	E_Op	Cyphomyrmex_costatus	PREDICTED: ERC protein 2-like
351	gene_69_LCDPAC02_1	LCDPAC02	1	231	-	65885	66580	hypothetical protein		XP_001433674	25.893	112	0.001	E_Al	Paramecium_tetraurelia	hypothetical protein
352	gene_70_LCDPAC02_1	LCDPAC02	1	324	-	66632	67606	hypothetical protein		NP_001170458	20.874	206	0.000395	E_Vi	Zea_mays	Prolyl oligopeptidase family protein
353	gene_71_LCDPAC02_1	LCDPAC02	1	411	+	67787	69022	uncharacterized protein	pim0664	PCJ28511	31.875	160	9.81e-09	B_Pr	Rickettsiales_bacterium	hypothetical protein COA94_03530
354	gene_72_LCDPAC02_1	LCDPAC02	1	114	-	69166	69510	hypothetical protein		WP_066380330	35.938	64	2.49e-05	A_Ea	Halalkalicoccus_paucihalophilus	nitrate ABC transporter substrate-binding protein
355	gene_73_LCDPAC02_1	LCDPAC02	1	60	-	69556	69738	hypothetical protein		WP_025851388	36	50	0.000341	B_Te	Bacillus_amyloliquefaciens	MULTISPECIES: GNAT family N-acetyltransferase
356	gene_74_LCDPAC02_1	LCDPAC02	1	386	+	69855	71015	AAA family ATPase - unique in NCLDV	pim0081	XP_015464856	31.737	167	9.45e-21	E_Op	Debaryomyces_fabryi	Mitochondrial chaperone BCS1
357	gene_75_LCDPAC02_1	LCDPAC02	1	245	-	71065	71802	hypothetical protein		WP_011145785	30.693	101	0.001	B_Pr	Photorhabdus_luminescens	hypothetical protein
358	gene_76_LCDPAC02_1	LCDPAC02	1	316	+	72310	73260	hypothetical protein		EPY84402	30.303	99	0.000867	E_Op	Camelus_ferus	serine/threonine-protein kinase PLK2 isoform 4
359	gene_77_LCDPAC02_1	LCDPAC02	1	124	-	73299	73673	DNA processing protein DprA; DNA recombination-mediator protein A	pim0135	WP_073042007	30.894	123	1.72e-16	B_Pr	Desulfacinum_infernum	DUF2493 domain-containing protein
360	gene_78_LCDPAC02_1	LCDPAC02	1	169	-	74217	74726	hypothetical protein		YP_009049923	31.818	66	0.003	V_ds	Peridroma_alphabaculovirus	orf109-like protein
361	gene_79_LCDPAC02_1	LCDPAC02	1	149	+	74960	75409	hypothetical protein		WP_101201249	20.423	142	0.002	B_Pr	Paraglaciecola	integron integrase
362	gene_80_LCDPAC02_1	LCDPAC02	1	261	-	75961	76746	hypothetical protein		WP_086988108	33.75	80	0.000294	B_Te	Trichococcus_flocculiformis	DUF2075 domain-containing protein
363	gene_81_LCDPAC02_1	LCDPAC02	1	234	-	76842	77546	hypothetical protein		OGB99987	23.077	182	3.19e-05	B_un	candidate_division	hypothetical protein A2V82_09805
364	gene_82_LCDPAC02_1	LCDPAC02	1	606	+	77643	79463	hypothetical protein		AUL78866	40.4	250	5.93e-45	N_eM	Tupanvirus_deep_ocean	hypothetical protein
365	gene_83_LCDPAC02_1	LCDPAC02	1	171	+	79748	80263	hypothetical protein		ARF12015	32.5	120	6.22e-09	V_ds	Klosneuvirus_KNV1	hypothetical protein Klosneuvirus_3_150
366	gene_84_LCDPAC02_1	LCDPAC02	1	223	+	80448	81119	Alkylated DNA repair dioxygenase AlkB	pim0049	GAY05940	31.064	235	2.26e-38	E_St	Pythium_insidiosum	clavaminate synthase-like
367	gene_85_LCDPAC02_1	LCDPAC02	1	146	+	81181	81621	hypothetical protein		XP_019891242	33.019	106	0.000264	E_Op	Musca_domestica	PREDICTED: probable cytochrome P450 28d1 isoform X2
368	gene_86_LCDPAC02_1	LCDPAC02	1	202	+	81910	82518	hypothetical protein		WP_091687840	29.139	151	9.28e-05	B_Te	Anaerocolumna_aminovalerica	tRNA uridine-5-carboxymethylaminomethyl(34) synthesis GTPase MnmE
369	gene_87_LCDPAC02_1	LCDPAC02	1	69	-	82507	82716	hypothetical protein		WP_025717477	35.185	54	0.001	B_Te	Paenibacillus	YtxH domain-containing protein
370	gene_88_LCDPAC02_1	LCDPAC02	1	102	-	82762	83070	hypothetical protein		CCF02756	31.915	94	4.6e-06	B_Te	Streptococcus_macedonicus	Pullulanase
371	gene_89_LCDPAC02_1	LCDPAC02	1	195	-	83184	83771	hypothetical protein		CDM89513	81.818	22	0.002	B_Pr	Xenorhabdus_bovienii	protein of unknown function
372	gene_90_LCDPAC02_1	LCDPAC02	1	2293	+	83766	90647	Collagen triple helix repeat protein	pim0000	WP_063629702	50.704	71	1.22e-14	B_Te	Streptococcus_pyogenes	hypothetical protein
373	gene_1_LCDPAC02_2	LCDPAC02	2	183	+	1416	1967	Alkylated DNA repair dioxygenase AlkB	pim0049	WP_020559986	30.573	157	1.27e-08	B_Pr	Thiothrix_flexilis	hypothetical protein
374	gene_2_LCDPAC02_2	LCDPAC02	2	101	+	3476	3781	hypothetical protein		WP_078785975	26.389	72	0.000658	B_Te	Eubacterium_ruminantium	xylan 1,4-beta-xylosidase
375	gene_3_LCDPAC02_2	LCDPAC02	2	105	-	3878	4195	hypothetical protein		XP_002675982	25.61	82	0.003	E_He	Naegleria_gruberi	predicted protein
376	gene_4_LCDPAC02_2	LCDPAC02	2	202	+	4876	5484	hypothetical protein		WP_014234921	26.271	118	0.000476	B_Pr	Vibrio	MULTISPECIES: hypothetical protein
377	gene_5_LCDPAC02_2	LCDPAC02	2	199	+	6481	7080	hypothetical protein		WP_008614490	28.696	115	0.00048	B_FC	Joostella_marina	nucleoid-associated protein, YbaB/EbfC family
378	gene_6_LCDPAC02_2	LCDPAC02	2	189	+	7133	7702	hypothetical protein		WP_061544124	35.099	151	5.7e-05	B_Te	Staphylococcus	MULTISPECIES: NDxxF motif lipoprotein
379	gene_7_LCDPAC02_2	LCDPAC02	2	171	+	7819	8334	hypothetical protein		KRX05400	36.957	92	0.000572	E_Al	Pseudocohnilembus_persalinus	Protein kinase-like domain
380	gene_8_LCDPAC02_2	LCDPAC02	2	177	-	8426	8959	hypothetical protein		WP_062689213	40	70	0.000823	B_Pr	Photobacterium_sanguinicancri	flavohemoglobin expression-modulating QEGLA motif protein
381	gene_9_LCDPAC02_2	LCDPAC02	2	85	-	9036	9293	hypothetical protein		KNE98416	38.636	44	0.003	E_Op	Puccinia_striiformis	hypothetical protein PSTG_08331
382	gene_10_LCDPAC02_2	LCDPAC02	2	104	-	9615	9929	hypothetical protein		XP_002681729	34.694	49	1.65e-06	E_He	Naegleria_gruberi	predicted protein
383	gene_11_LCDPAC02_2	LCDPAC02	2	216	+	10018	10668	hypothetical protein		YP_009329229	48.649	37	0.002	N_Pi	Cedratvirus_A11	Hypothetical protein BQ3484_289
384	gene_12_LCDPAC02_2	LCDPAC02	2	269	+	10850	11659	hypothetical protein		WP_059675758	37.5	48	0.002	B_Pr	Burkholderia_cepacia	hypothetical protein
385	gene_13_LCDPAC02_2	LCDPAC02	2	232	+	11755	12453	pfam-predicted: Lysosome-associated membrane glycoprotein (Lamp) (pfam01299)		POR38686	25.217	115	0.002	E_Op	Tolypocladium_paradoxum	Methyltransferase
386	gene_14_LCDPAC02_2	LCDPAC02	2	225	+	12692	13369	hypothetical protein		YP_009329229	38.806	67	6.6e-07	N_Pi	Cedratvirus_A11	Hypothetical protein BQ3484_289
387	gene_15_LCDPAC02_2	LCDPAC02	2	86	-	13410	13670	hypothetical protein		OWF49050	43.59	39	0.001	E_Op	Mizuhopecten_yessoensis	hypothetical protein KP79_PYT13163
388	gene_16_LCDPAC02_2	LCDPAC02	2	353	-	14101	15162	pfam-predicted: ABC transporter (pfam00005)		XP_015392913	26.562	128	0.000231	E_Op	Panthera_tigris	PREDICTED: N-acetylgalactosamine kinase isoform X2
389	gene_17_LCDPAC02_2	LCDPAC02	2	211	-	15201	15836	hypothetical protein		WP_077325276	23.75	80	0.004	B_Te	Anaerostipes_hadrus	phage tail tape measure protein
390	gene_18_LCDPAC02_2	LCDPAC02	2	492	+	15892	17370	hypothetical protein		WP_099768731	34.375	128	4.5e-05	B_FC	Chryseobacterium	hypothetical protein
391	gene_19_LCDPAC02_2	LCDPAC02	2	170	-	17426	17938	hypothetical protein		WP_073408906	56.667	30	5.96e-05	B_FC	Flavobacterium_johnsoniae	TonB-dependent receptor
392	gene_20_LCDPAC02_2	LCDPAC02	2	170	-	18200	18712	hypothetical protein		KDR83137	27.835	97	0.000222	E_Op	Galerina_marginata	hypothetical protein GALMADRAFT_57049, partial
393	gene_21_LCDPAC02_2	LCDPAC02	2	176	-	18882	19412	hypothetical protein		PFX27517	29.661	118	0.007	E_Op	Stylophora_pistillata	hypothetical protein AWC38_SpisGene7784
394	gene_22_LCDPAC02_2	LCDPAC02	2	165	-	19514	20011	hypothetical protein		WP_011721937	33.333	63	0.000398	B_Te	Clostridium	MULTISPECIES: chemotaxis protein CheW
395	gene_23_LCDPAC02_2	LCDPAC02	2	267	-	20114	20917	hypothetical protein		WP_004622588	29.73	111	0.002	B_Pr	Caulobacter_vibrioides	glutathione S-transferase
396	gene_24_LCDPAC02_2	LCDPAC02	2	270	-	20932	21744	putative RING finger E3 ubiquitin ligase	pim0051	CBN76116	30.882	68	2.18e-08	E_St	Ectocarpus_siliculosus	conserved unknown protein
397	gene_25_LCDPAC02_2	LCDPAC02	2	110	-	21764	22096	hypothetical protein		ALO21166	39.286	56	0.001	E_Vi	Chlamydomonas_peterfii	cell division protein (chloroplast)
398	gene_26_LCDPAC02_2	LCDPAC02	2	578	+	22176	23912	pfam-predicted: HECT-domain (ubiquitin-transferase) (pfam00632)		CCE78973	25.697	323	1.87e-25	E_Op	Millerozyma_farinosa	Piso0_001009
399	gene_27_LCDPAC02_2	LCDPAC02	2	258	+	24009	24785	hypothetical protein		WP_095515019	26.437	87	8.26e-05	B_Rt	Rubrivirga	M3 family peptidase
400	gene_28_LCDPAC02_2	LCDPAC02	2	137	+	24904	25317	hypothetical protein		PIA38035	31.507	73	0.000242	E_Vi	Aquilegia_coerulea	hypothetical protein AQUCO_02900110v1
401	gene_29_LCDPAC02_2	LCDPAC02	2	214	+	25451	26095	hypothetical protein		EST42247	26.57	207	0.00014	E_Fo	Spironucleus_salmonicida	Kinase, PLK
402	gene_30_LCDPAC02_2	LCDPAC02	2	222	+	26825	27493	hypothetical protein		NP_001141082	25.882	85	0.000145	E_Vi	Zea_mays	uncharacterized protein LOC100273164
403	gene_31_LCDPAC02_2	LCDPAC02	2	159	+	27659	28138	hypothetical protein		OFZ97929	29.703	101	0.00042	B_Pr	Betaproteobacteria_bacterium	hypothetical protein A2Z44_06435
404	gene_32_LCDPAC02_2	LCDPAC02	2	175	-	28172	28699	hypothetical protein		OAQ98829	29.333	75	8.73e-05	E_Op	Cordyceps_confragosa	hypothetical protein LLEC1_07641
405	gene_33_LCDPAC02_2	LCDPAC02	2	1518	+	28804	33360	DNA-directed RNA polymerase subunit beta	pim0005	XP_003073707	24.678	543	1.89e-20	E_Op	Encephalitozoon_intestinalis	DNA-directed RNA polymerase subunit beta
406	gene_34_LCDPAC02_2	LCDPAC02	2	179	+	33455	33994	hypothetical protein		WP_087723489	29.032	93	0.000838	B_Pr	Pandoraea	hypothetical protein
407	gene_35_LCDPAC02_2	LCDPAC02	2	165	-	34208	34705	hypothetical protein		ARF09822	25.21	119	0.001	V_ds	Indivirus_ILV1	SNF2-like helicase
408	gene_36_LCDPAC02_2	LCDPAC02	2	336	-	35012	36022	hypothetical protein		EQB61591	26.724	116	1.04e-05	E_Op	Nosema_apis	ras-related protein rab-1b
409	gene_37_LCDPAC02_2	LCDPAC02	2	69	+	36111	36320	Ubiquitin	pim0012	WP_054731408	42.623	61	2.07e-10	B_FC	Algibacter_alginicilyticus	T9SS C-terminal target domain-containing protein
410	gene_38_LCDPAC02_2	LCDPAC02	2	301	-	36340	37245	hypothetical protein		XP_002638871	27.642	123	0.000705	E_Op	Caenorhabditis_briggsae	C. briggsae CBR-NPP-13 protein
411	gene_39_LCDPAC02_2	LCDPAC02	2	98	+	37792	38088	hypothetical protein		AMQ14992	50	50	0.001	B_Te	Streptococcus_agalactiae	hypothetical protein CUGBS08_01443
412	gene_40_LCDPAC02_2	LCDPAC02	2	225	-	38110	38787	hypothetical protein		WP_039055621	24.627	134	0.000208	B_Pr	Enterobacter	hypothetical protein
413	gene_41_LCDPAC02_2	LCDPAC02	2	180	+	39004	39546	hypothetical protein		XP_010666415	30.357	56	0.000236	E_Vi	Beta_vulgaris	PREDICTED: uncharacterized protein LOC104883567 isoform X2
414	gene_42_LCDPAC02_2	LCDPAC02	2	356	+	39558	40628	hypothetical protein		WP_048261639	35.211	71	0.001	B_Pr	Klebsiella_michiganensis	hypothetical protein
415	gene_43_LCDPAC02_2	LCDPAC02	2	99	-	40599	40898	hypothetical protein		YP_009329229	36.145	83	2.24e-06	N_Pi	Cedratvirus_A11	Hypothetical protein BQ3484_289
416	gene_44_LCDPAC02_2	LCDPAC02	2	259	-	40942	41721	hypothetical protein		OKS88443	22.222	171	3.6e-05	B_FC	Mucilaginibacter_polytrichastri	hypothetical protein RG47T_3910
417	gene_45_LCDPAC02_2	LCDPAC02	2	233	-	41748	42449	hypothetical protein		XP_007804738	19.31	145	8.59e-05	E_Op	Endocarpon_pusillum	hypothetical protein EPUS_03700
418	gene_46_LCDPAC02_2	LCDPAC02	2	140	+	42945	43367	hypothetical protein		WP_103058557	27.368	95	1.73e-05	B_Pr	Pantoea_theicola	2-oxo-hepta-3-ene-1,7-dioic acid hydratase
419	gene_47_LCDPAC02_2	LCDPAC02	2	64	-	43380	43574	hypothetical protein		WP_013551401	30.612	49	0.004	B_FC	Cellulophaga_algicola	methylmalonyl Co-A mutase-associated GTPase MeaB
420	gene_48_LCDPAC02_2	LCDPAC02	2	319	-	43581	44540	hypothetical protein		WP_084616114	21.164	189	0.000782	B_Pr	Xenorhabdus_szentirmaii	DUF4942 domain-containing protein
421	gene_49_LCDPAC02_2	LCDPAC02	2	191	-	44568	45143	hypothetical protein		KFL34684	39.216	51	0.000561	B_Pr	Sulfurospirillum	hypothetical protein JU57_03360
422	gene_50_LCDPAC02_2	LCDPAC02	2	176	-	45279	45809	Ras family GTPase	pim0029	CCA70981	44.706	170	1.22e-46	E_Op	Serendipita_indica	probable GSP1-GTP-binding protein of the ras superfamily
423	gene_51_LCDPAC02_2	LCDPAC02	2	344	+	46002	47036	hypothetical protein		PKP38128	30.556	108	0.002	B_FC	Bacteroidetes_bacterium	hypothetical protein CVT97_02885
424	gene_52_LCDPAC02_2	LCDPAC02	2	430	-	47057	48349	hypothetical protein		XP_006281533	27.333	150	1.54e-05	E_Vi	Capsella_rubella	protein VARIATION IN COMPOUND TRIGGERED ROOT growth response
425	gene_53_LCDPAC02_2	LCDPAC02	2	200	+	48946	49548	hypothetical protein		YP_007354145	33.333	78	8.01e-05	N_eM	Acanthamoeba_polyphaga_moumouvirus	hypothetical protein Moumou_00165
426	gene_54_LCDPAC02_2	LCDPAC02	2	70	+	49550	49762	hypothetical protein		WP_094013893	45.455	33	0.000628	B_Te	Paenibacillus_rigui	hypothetical protein
427	gene_55_LCDPAC02_2	LCDPAC02	2	319	+	49845	50804	hypothetical protein		EEW18452	27	100	0.000463	B_Te	Listeria_monocytogenes	LOW
428	gene_56_LCDPAC02_2	LCDPAC02	2	308	+	50860	51786	hypothetical protein		WP_082050687	30	90	0.001	B_Pr	Tatlockia_micdadei	DUF3541 domain-containing protein
429	gene_57_LCDPAC02_2	LCDPAC02	2	230	-	52335	53027	hypothetical protein		WP_069676505	26.882	93	0.007	B_FC	Formosa	hypothetical protein
430	gene_58_LCDPAC02_2	LCDPAC02	2	342	+	53204	54232	hypothetical protein		YP_009329096	33.784	74	0.000172	N_Pi	Cedratvirus_A11	Protein kinase
431	gene_59_LCDPAC02_2	LCDPAC02	2	79	+	54276	54515	pfam-predicted: Ubiquitin family (pfam00240)		XP_006382371	38.983	59	3.81e-05	E_Vi	Populus_trichocarpa	hypothetical protein POPTR_0005s01520g
432	gene_60_LCDPAC02_2	LCDPAC02	2	77	-	54914	55147	hypothetical protein		WP_080814014	26.562	64	0.002	B_Pr	Agrobacterium_fabrum	ABC transporter substrate-binding protein
433	gene_61_LCDPAC02_2	LCDPAC02	2	517	-	55198	56751	hypothetical protein		SOB74346	23.605	233	6.53e-10	V_ds	Cedratvirus_lausannensis	protein kinase
434	gene_62_LCDPAC02_2	LCDPAC02	2	57	-	56819	56992	hypothetical protein		WP_095134646	52.5	40	0.000127	B_Te	Anaeromicrobium_sediminis	hypothetical protein
435	gene_63_LCDPAC02_2	LCDPAC02	2	159	-	57137	57616	hypothetical protein		WP_009218826	28.346	127	0.00071	B_Te	Lachnospiraceae_bacterium	DUF2290 domain-containing protein
436	gene_64_LCDPAC02_2	LCDPAC02	2	102	-	57840	58148	hypothetical protein		WP_075808863	25.758	66	0.000295	B_Pr	Raoultella_ornithinolytica	alpha/beta hydrolase
437	gene_65_LCDPAC02_2	LCDPAC02	2	176	-	58206	58736	hypothetical protein		KYO28255	25.641	78	0.000828	E_Op	Alligator_mississippiensis	hypothetical protein Y1Q_0020701
438	gene_66_LCDPAC02_2	LCDPAC02	2	278	-	58755	59591	hypothetical protein		PDM68579	36.923	65	0.002	E_Op	Pristionchus_pacificus	hypothetical protein PRIPAC_44081
439	gene_67_LCDPAC02_2	LCDPAC02	2	275	-	59662	60489	hypothetical protein		WP_041848232	28.713	101	0.000649	B_Te	Bacillus_thermoamylovorans	DUF771 domain-containing protein
440	gene_68_LCDPAC02_2	LCDPAC02	2	271	-	60515	61330	hypothetical protein		XP_010648363	23.77	122	0.000877	E_Vi	Vitis_vinifera	PREDICTED: U-box domain-containing protein 52
441	gene_69_LCDPAC02_2	LCDPAC02	2	270	-	61356	62168	hypothetical protein		WP_013725989	35.238	105	0.000822	B_Te	Clostridium_botulinum	serine protease
442	gene_70_LCDPAC02_2	LCDPAC02	2	269	-	62729	63538	hypothetical protein		PJA28059	24.121	199	0.000306	B_FC	candidate_division	DNA-directed RNA polymerase subunit beta
443	gene_71_LCDPAC02_2	LCDPAC02	2	426	-	63782	65062	hypothetical protein		PKN15938	26.829	123	0.001	B_Pr	Deltaproteobacteria_bacterium	bifunctional methylenetetrahydrofolate dehydrogenase/methenyltetrahydrofolate cyclohydrolase FolD
444	gene_72_LCDPAC02_2	LCDPAC02	2	302	+	65465	66373	hypothetical protein		XP_015671964	23.75	160	0.000576	E_Op	Protobothrops_mucrosquamatus	PREDICTED: chromosome alignment-maintaining phosphoprotein 1
445	gene_73_LCDPAC02_2	LCDPAC02	2	67	+	66518	66721	hypothetical protein		WP_062372921	41.026	39	0.001	A_Ea	Thermococcus_guaymasensis	hypothetical protein
446	gene_74_LCDPAC02_2	LCDPAC02	2	481	+	66814	68259	hypothetical protein		AGY76675	36.471	85	0.004	B_Te	Clostridium_autoethanogenum	hypothetical protein CAETHG_2466
447	gene_75_LCDPAC02_2	LCDPAC02	2	65	+	68265	68462	hypothetical protein		OZF96898	42.308	26	0.003	E_Op	Caenorhabditis_latens	hypothetical protein FL83_19675, partial
448	gene_76_LCDPAC02_2	LCDPAC02	2	98	+	68618	68914	hypothetical protein		EEM56429	34.375	64	4.98e-05	B_Te	Bacillus_thuringiensis	Site-specific recombinase XerD
449	gene_1_LCDPAC02_3	LCDPAC02	3	167	-	3	503	hypothetical protein		XP_023033903	30.556	72	0.003	E_Op	Drosophila_willistoni	transcriptional regulator ovo
450	gene_2_LCDPAC02_3	LCDPAC02	3	194	-	585	1169	ctd-like (NLI interacting factor-like) phosphatase	pim0041	KNH04644	28.148	135	1.5e-09	E_Eu	Perkinsela	CTD
451	gene_3_LCDPAC02_3	LCDPAC02	3	101	+	1319	1624	hypothetical protein		SOK59110	31.646	79	0.000219	V_ds	Yersinia_phage_fHe_Yen9_03	hypothetical protein
452	gene_4_LCDPAC02_3	LCDPAC02	3	69	-	1732	1941	hypothetical protein		OEU72226	35.938	64	2.5e-05	B_Pr	Desulfuromonadales_bacterium	F0F1 ATP synthase subunit
453	gene_5_LCDPAC02_3	LCDPAC02	3	113	+	2132	2473	hypothetical protein		OJW17812	30.769	52	0.000588	B_PV	Planctomycetales_bacterium	hypothetical protein BGO49_30385
454	gene_6_LCDPAC02_3	LCDPAC02	3	1239	-	2500	6219	Poly A polymerase regulatory subunit	pim0091	SCU72892	24.384	365	2.75e-16	E_Eu	Trypanosoma_equiperdum	poly A polymerase regulatory subunit, putative
455	gene_7_LCDPAC02_3	LCDPAC02	3	254	+	6365	7129	hypothetical protein		XP_011132596	28.571	161	2.51e-05	E_Al	Gregarina_niphandrodes	uracil-DNA glycosylase, partial
456	gene_8_LCDPAC02_3	LCDPAC02	3	367	-	7151	8254	putative serine/threonine protein kinase		ORY39762	31.111	270	1.22e-17	E_Op	Neocallimastix_californiae	Pkinase-domain-containing protein
457	gene_9_LCDPAC02_3	LCDPAC02	3	211	-	8300	8935	hypothetical protein		XP_001356443	30.275	109	0.00022	E_Op	Drosophila_pseudoobscura	uncharacterized protein Dpse_GA18037
458	gene_10_LCDPAC02_3	LCDPAC02	3	273	+	8968	9789	hypothetical protein		ERE70033	25.806	124	0.008	E_Op	Cricetulus_griseus	hypothetical protein H671_6g16689
459	gene_11_LCDPAC02_3	LCDPAC02	3	252	+	9814	10572	hypothetical protein		WP_071068494	30.137	73	0.001	B_Pr	Cupriavidus	hypothetical protein
460	gene_12_LCDPAC02_3	LCDPAC02	3	254	-	11015	11779	hypothetical protein		YP_009329229	34.545	55	4.18e-05	N_Pi	Cedratvirus_A11	Hypothetical protein BQ3484_289
461	gene_13_LCDPAC02_3	LCDPAC02	3	78	+	11980	12216	hypothetical protein		WP_047261181	46.341	41	0.000185	B_Te	Corynebacterium_mustelae	ABC transporter permease
462	gene_14_LCDPAC02_3	LCDPAC02	3	159	+	12254	12733	hypothetical protein		KNG51007	35.849	53	0.000611	E_Op	Stemphylium_lycopersici	mitogen-activated protein kinase mkc1
463	gene_15_LCDPAC02_3	LCDPAC02	3	1207	-	12746	16369	DNA topoisomerase II	pim0015	YP_009001040	26.843	1207	2.43e-97	N_Pi	Pithovirus_sibericum	topoisomerase IIA
464	gene_16_LCDPAC02_3	LCDPAC02	3	399	+	16409	17608	hypothetical protein		WP_011091170	29.07	86	0.000857	B_Pr	Buchnera_aphidicola	signal recognition particle-docking protein FtsY
465	gene_17_LCDPAC02_3	LCDPAC02	3	249	-	17645	18394	pfam-predicted: DNA/RNA non-specific endonuclease (pfam01223)		ARF08582	32.374	139	5.66e-12	V_ds	Catovirus_CTV1	DNA/RNA endonuclease
466	gene_18_LCDPAC02_3	LCDPAC02	3	162	-	18442	18930	hypothetical protein		WP_035315843	32.558	86	0.002	B_Te	Clostridium	DUF3048 domain-containing protein
467	gene_19_LCDPAC02_3	LCDPAC02	3	184	-	19073	19627	hypothetical protein		WP_015616071	42.105	38	0.002	B_Te	Clostridium_pasteurianum	flagellar basal body rod protein FlgC
468	gene_20_LCDPAC02_3	LCDPAC02	3	393	+	19787	20968	ribonucleoside diphosphate reductase, beta subunit	pim0054	PCI99527	22.778	360	1.14e-10	B_Pr	OCS116_cluster	ribonucleoside-diphosphate reductase
469	gene_21_LCDPAC02_3	LCDPAC02	3	122	+	21247	21615	hypothetical protein		PNS17970	31.325	83	0.000863	E_Op	Elsinoe	hypothetical protein CAC42_3929
470	gene_22_LCDPAC02_3	LCDPAC02	3	178	+	22202	22738	hypothetical protein		WP_076924445	28.571	126	0.003	B_Pr	Pseudoalteromonas	GGDEF domain-containing protein
471	gene_23_LCDPAC02_3	LCDPAC02	3	61	+	22763	22948	hypothetical protein		WP_091412138	36.538	52	0.004	B_FC	Aquimarina_amphilecti	DUF5117 domain-containing protein
472	gene_24_LCDPAC02_3	LCDPAC02	3	182	+	23337	23885	hypothetical protein		OFX49917	39.241	79	0.002	B_FC	Bacteroidetes_bacterium	hypothetical protein A2046_16315
473	gene_25_LCDPAC02_3	LCDPAC02	3	206	+	23901	24521	hypothetical protein		WP_069634400	34.483	58	0.002	B_Te	Enterococcus_quebecensis	DUF5011 domain-containing protein
474	gene_26_LCDPAC02_3	LCDPAC02	3	198	+	24560	25156	hypothetical protein
475	gene_27_LCDPAC02_3	LCDPAC02	3	134	+	25189	25593	hypothetical protein		WP_065218473	44.737	38	0.000697	B_FC	Butyricimonas	hypothetical protein
476	gene_28_LCDPAC02_3	LCDPAC02	3	165	-	25599	26096	hypothetical protein		XP_020778381	31.746	63	0.002	E_Op	Boleophthalmus_pectinirostris	glutamate receptor ionotropic, NMDA 2A-like
477	gene_29_LCDPAC02_3	LCDPAC02	3	172	-	26272	26790	ribonuclease H	pim0050	ENV11995	33.544	158	1.13e-11	B_Pr	Acinetobacter_schindleri	DNA
478	gene_30_LCDPAC02_3	LCDPAC02	3	149	-	26956	27405	hypothetical protein		PKN13960	26.812	138	0.00069	B_Pr	Deltaproteobacteria_bacterium	DNA
479	gene_31_LCDPAC02_3	LCDPAC02	3	191	-	27507	28082	ribonuclease H	pim0050	WP_095072505	34.965	143	4.68e-17	B_FC	Chryseobacterium_taklimakanense	ribonuclease HI
480	gene_32_LCDPAC02_3	LCDPAC02	3	166	-	28350	28850	hypothetical protein		WP_096557756	23.026	152	0.000176	B_Te	Nostoc	PAS domain S-box protein
481	gene_33_LCDPAC02_3	LCDPAC02	3	137	+	28877	29290	hypothetical protein		GAK56479	26.549	113	0.000642	B_un	bacterium_UASB270	chorismate synthase
482	gene_34_LCDPAC02_3	LCDPAC02	3	182	-	29309	29857	hypothetical protein		WP_091742546	28.205	78	0.001	B_Te	Marininema_mesophilum	sensor histidine kinase
483	gene_35_LCDPAC02_3	LCDPAC02	3	105	-	30137	30454	hypothetical protein		WP_010349638	30.435	69	0.002	B_Te	Paenibacillus_peoriae	glycosyl transferase
484	gene_36_LCDPAC02_3	LCDPAC02	3	155	-	30598	31065	hypothetical protein		XP_023942797	35.294	68	0.000329	E_Op	Bicyclus_anynana	macoilin-1 isoform X1
485	gene_37_LCDPAC02_3	LCDPAC02	3	147	-	31101	31544	hypothetical protein		WP_017068201	29.808	104	3.57e-05	B_Pr	Vibrio_crassostreae	group II intron reverse transcriptase/maturase
486	gene_38_LCDPAC02_3	LCDPAC02	3	152	-	31636	32094	hypothetical protein		WP_014183477	31.081	74	0.000191	B_Te	Desulfosporosinus_orientis	vancomycin resistance protein
487	gene_39_LCDPAC02_3	LCDPAC02	3	174	-	32121	32645	hypothetical protein		WP_014781070	40	70	0.000254	B_FC	Aequorivita_sublithincola	lycopene cyclase domain-containing protein
488	gene_40_LCDPAC02_3	LCDPAC02	3	214	-	32819	33463	hypothetical protein		EHB16913	28.713	101	0.002	E_Op	Heterocephalus_glaber	Maltase-glucoamylase, intestinal
489	gene_41_LCDPAC02_3	LCDPAC02	3	291	+	33654	34529	hypothetical protein		WP_099050328	26.115	157	0.000137	B_Pr	Acetobacter_persici	LysR family transcriptional regulator
490	gene_42_LCDPAC02_3	LCDPAC02	3	403	-	34534	35745	hypothetical protein		XP_013992152	24	125	0.000441	E_Op	Salmo_salar	PREDICTED: actin-binding LIM protein 3 isoform X5
491	gene_43_LCDPAC02_3	LCDPAC02	3	164	-	36498	36992	hypothetical protein		PNY12869	27.551	98	0.000326	E_Vi	Trifolium_pratense	chromatin structure-remodeling complex protein SYD, partial
492	gene_44_LCDPAC02_3	LCDPAC02	3	86	-	37115	37375	hypothetical protein		WP_055095589	33.333	60	0.000525	B_FC	Porphyromonadaceae_bacterium	hypothetical protein
493	gene_45_LCDPAC02_3	LCDPAC02	3	93	-	37719	38000	pfam-predicted: 2OG-Fe(II) oxygenase superfamily (pfam13532)		GAQ93145	37.333	75	5.01e-11	____	0	oxidoreductase
494	gene_46_LCDPAC02_3	LCDPAC02	3	110	-	37997	38329	hypothetical protein		XP_013903469	35.135	74	5.41e-10	E_Vi	Monoraphidium_neglectum	putative Alpha-ketoglutarate-dependent dioxygenase alkB like protein
495	gene_47_LCDPAC02_3	LCDPAC02	3	112	-	38343	38681	hypothetical protein		KIJ51392	31.944	72	0.003	E_Op	Sphaerobolus_stellatus	hypothetical protein M422DRAFT_26806
496	gene_48_LCDPAC02_3	LCDPAC02	3	406	-	39204	40424	hypothetical protein		WP_063498301	30.435	92	0.0002	B_Pr	Burkholderia	coniferyl-alcohol dehydrogenase
497	gene_49_LCDPAC02_3	LCDPAC02	3	142	-	40630	41058	hypothetical protein		WP_072454786	26.042	96	0.000623	B_Pr	Janthinobacterium_lividum	methionine--tRNA ligase
498	gene_50_LCDPAC02_3	LCDPAC02	3	495	-	41078	42565	hypothetical protein		XP_010523496	28.125	96	0.000391	E_Vi	Tarenaya_hassleriana	PREDICTED: cell division control protein 48 homolog B isoform X2
499	gene_51_LCDPAC02_3	LCDPAC02	3	361	+	42632	43717	hypothetical protein		PAA56654	45.714	70	6.03e-11	E_Op	Macrostomum_lignano	hypothetical protein BOX15_Mlig008495g1
500	gene_52_LCDPAC02_3	LCDPAC02	3	116	+	43800	44150	hypothetical protein		WP_073602776	26.923	104	0.001	B_Pr	Vibrio_aerogenes	methyl-accepting chemotaxis protein
501	gene_53_LCDPAC02_3	LCDPAC02	3	104	+	44320	44634	hypothetical protein		CCH75508	26.263	99	4.43e-05	B_Te	Tetrasphaera_australiensis	Purine nucleoside phosphorylase
502	gene_54_LCDPAC02_3	LCDPAC02	3	147	-	44646	45089	hypothetical protein		CQB46253	21.212	99	0.000556	B_Pr	Vibrio_cholerae	hypothetical protein (plasmid)
503	gene_55_LCDPAC02_3	LCDPAC02	3	142	+	45163	45591	hypothetical protein		KXN69264	31.818	66	0.001	E_Op	Conidiobolus_coronatus	hypothetical protein CONCODRAFT_79396
504	gene_56_LCDPAC02_3	LCDPAC02	3	140	+	45656	46078	hypothetical protein		WP_013129400	32.323	99	0.003	A_TA	Thermosphaera_aggregans	ATP-grasp domain-containing protein
505	gene_57_LCDPAC02_3	LCDPAC02	3	289	+	46178	47047	hypothetical protein		XP_006258664	24.806	129	0.001	E_Op	Alligator_mississippiensis	PREDICTED: lymphocyte expansion molecule
506	gene_58_LCDPAC02_3	LCDPAC02	3	149	-	47396	47845	hypothetical protein		WP_091694661	28.037	107	0.000258	B_Te	Megamonas	PHP domain-containing protein
507	gene_59_LCDPAC02_3	LCDPAC02	3	88	+	48282	48548	hypothetical protein		WP_104423742	39.024	41	0.000365	B_Pr	Methylobacter_tundripaludum	nitrite reductase large subunit
508	gene_60_LCDPAC02_3	LCDPAC02	3	66	-	48791	48991	hypothetical protein		KYM81245	43.75	48	0.002	E_Op	Atta_colombica	Putative protein arginine N-methyltransferase 10
509	gene_61_LCDPAC02_3	LCDPAC02	3	332	+	49500	50498	hypothetical protein		XP_019475903	26.064	188	2.28e-05	E_Op	Meleagris_gallopavo	PREDICTED: LOW QUALITY PROTEIN: ran-binding protein 17
510	gene_62_LCDPAC02_3	LCDPAC02	3	226	-	50517	51197	hypothetical protein		KMZ99480	25.556	180	3.57e-05	E_Al	Plasmodium_vivax	hypothetical protein PVNG_05301
511	gene_63_LCDPAC02_3	LCDPAC02	3	169	-	51233	51742	hypothetical protein		CDB13563	28.409	88	5.93e-05	B_Te	Eubacterium	sNF2 family N-terminal domain protein
512	gene_64_LCDPAC02_3	LCDPAC02	3	183	+	52231	52782	hypothetical protein		WP_021269978	39.241	79	0.000238	B_Pr	Bacteriovorax	ATPase AAA
513	gene_65_LCDPAC02_3	LCDPAC02	3	176	+	53643	54173	hypothetical protein		WP_064488486	27.82	133	3.18e-06	B_Pr	Vibrio_coralliilyticus	insulinase family protein
514	gene_66_LCDPAC02_3	LCDPAC02	3	172	+	54183	54701	hypothetical protein		XP_022881111	24.603	126	0.001	E_Vi	Olea_europaea	subtilisin-like protease SBT2.5 isoform X2
515	gene_67_LCDPAC02_3	LCDPAC02	3	213	-	54788	55429	hypothetical protein
516	gene_68_LCDPAC02_3	LCDPAC02	3	421	-	55592	56857	Type I restriction-modification system methyltransferase	pim0262	ARF11076	29.114	237	1.22e-19	V_ds	Hokovirus_HKV1	methyltransferase domain
517	gene_69_LCDPAC02_3	LCDPAC02	3	117	+	56916	57269	hypothetical protein
518	gene_70_LCDPAC02_3	LCDPAC02	3	138	+	57382	57798	hypothetical protein		WP_004993498	27.957	93	0.000637	B_Te	Streptomyces	MULTISPECIES: radical SAM protein
519	gene_71_LCDPAC02_3	LCDPAC02	3	52	-	57917	58075	hypothetical protein		WP_023857617	38.636	44	0.005	B_Te	Bacillus	hypothetical protein
520	gene_72_LCDPAC02_3	LCDPAC02	3	40	-	58185	58307	hypothetical protein		GAO86454	59.259	27	0.000868	E_Op	Aspergillus_udagawae	norsolorinic acid reductase
521	gene_73_LCDPAC02_3	LCDPAC02	3	195	-	58444	59031	hypothetical protein		EPB99634	32.051	78	0.000492	B_Te	Lactobacillus_delbrueckii	oligopeptide ABC superfamily ATP binding cassette transporter
522	gene_1_LCDPAC02_4	LCDPAC02	4	44	+	3	137	hypothetical protein		XP_018085901	44.118	34	0.003	E_Op	Xenopus_laevis	PREDICTED: potassium channel subfamily K member 13-like
523	gene_2_LCDPAC02_4	LCDPAC02	4	113	+	278	619	hypothetical protein		WP_005596846	30.526	95	0.000199	B_Pr	Actinobacillus_pleuropneumoniae	DUF1043 domain-containing protein
524	gene_3_LCDPAC02_4	LCDPAC02	4	688	-	724	2790	RecD helicase /ATP-dependent exoDNAse (exonuclease V)	pim0044	WP_095334931	30.513	390	1.73e-27	B_Te	Mycoplasma_agassizii	hypothetical protein
525	gene_4_LCDPAC02_4	LCDPAC02	4	81	+	3086	3331	hypothetical protein		WP_072916096	54.839	31	0.000891	B_Te	Desulfotomaculum_aeronauticum	hypothetical protein
526	gene_5_LCDPAC02_4	LCDPAC02	4	243	+	3349	4080	hypothetical protein		WP_092057208	29.448	163	2.12e-11	B_Pr	Desulfuromonas_acetexigens	hypothetical protein
527	gene_6_LCDPAC02_4	LCDPAC02	4	239	-	4096	4815	hypothetical protein		WP_002333272	52.778	36	2.47e-06	B_Te	Enterococcus	MULTISPECIES: cof family protein
528	gene_7_LCDPAC02_4	LCDPAC02	4	520	-	4844	6406	hypothetical protein		OLD16665	31.325	83	0.000459	B_Ac	Acidobacteria_bacterium	hypothetical protein AUJ01_10160
529	gene_8_LCDPAC02_4	LCDPAC02	4	438	+	6563	7879	divergent NCLDV major capsid protein	pim0001	WP_056527250	26.724	116	0.00013	B_Pr	Sphingomonas	hypothetical protein
530	gene_9_LCDPAC02_4	LCDPAC02	4	233	-	7888	8589	hypothetical protein		WP_020145421	34.884	43	0.001	B_Te	Terracoccus	hypothetical protein
531	gene_10_LCDPAC02_4	LCDPAC02	4	1106	+	8657	11977	hypothetical protein		WP_006265458	28.659	164	0.009	B_FC	Myroides_odoratimimus	TlpA family protein disulfide reductase
532	gene_11_LCDPAC02_4	LCDPAC02	4	225	-	12005	12682	hypothetical protein		OJX08341	23.853	109	0.000525	B_Pr	Burkholderiales_bacterium	hypothetical protein BGO72_02975
533	gene_12_LCDPAC02_4	LCDPAC02	4	418	+	12738	13994	ATP-dependent DNA ligase	pim0048	PCJ29001	29.504	383	5.75e-26	B_Pr	Rickettsiales_bacterium	hypothetical protein COA94_02970
534	gene_13_LCDPAC02_4	LCDPAC02	4	91	+	14049	14324	membrane protein (2 transmembrane helices)	pim0145	XP_002005740	29.231	65	0.000449	E_Op	Drosophila_mojavensis	uncharacterized protein Dmoj_GI18909, isoform D
535	gene_14_LCDPAC02_4	LCDPAC02	4	291	-	14358	15233	possible divergent Proliferating cell nuclear antigen	pim0023	WP_098564759	34.884	43	0.002	B_Te	Bacillus_thuringiensis	hypothetical protein
536	gene_15_LCDPAC02_4	LCDPAC02	4	1093	-	15254	18535	hypothetical protein		YP_009001355	30.952	126	4.12e-06	N_Pi	Pithovirus_sibericum	mRNA-capping enzyme
537	gene_16_LCDPAC02_4	LCDPAC02	4	775	-	18566	20893	ribonucleoside diphosphate reductase, large subunit	pim0053	XP_011130166	27.362	709	3.17e-68	E_Al	Gregarina_niphandrodes	ribonucleoside-diphosphate reductase alpha subunit
538	gene_17_LCDPAC02_4	LCDPAC02	4	151	+	20935	21390	ubiquitin-protein ligase	pim0191	XP_002290931	49.091	55	3.5e-15	E_St	Thalassiosira_pseudonana	predicted protein
539	gene_18_LCDPAC02_4	LCDPAC02	4	484	+	21976	23430	hypothetical protein		CDD40175	36.232	69	0.001	B_Te	Clostridium	cell wall-associated hydrolases (Invasion-associated proteins)
540	gene_19_LCDPAC02_4	LCDPAC02	4	179	+	23477	24016	hypothetical protein		DAA75261	32.895	76	8.35e-06	E_Op	Trichophyton_benhamiae	TPA_exp: Uncharacterized protein A8136_2012
541	gene_20_LCDPAC02_4	LCDPAC02	4	132	+	24461	24859	hypothetical protein		WP_085891060	22.727	88	0.000479	B_Pr	Pelagicola_litorisediminis	EamA/RhaT family transporter
542	gene_21_LCDPAC02_4	LCDPAC02	4	137	+	24877	25290	hypothetical protein		EKD90744	37.5	32	0.005	B_en	uncultured_bacterium	hypothetical protein ACD_30C00092G0012
543	gene_22_LCDPAC02_4	LCDPAC02	4	188	-	25314	25880	Erv1/Alr family disulfide (thiol) oxidoreductase	pim0014	PQM59156	29.67	91	1.14e-07	B_Pr	Rhodobacteraceae_bacterium	hypothetical protein CML47_06655
544	gene_23_LCDPAC02_4	LCDPAC02	4	338	-	25900	26916	hypothetical protein		ALQ32745	29.67	91	0.001	E_Op	Fusarium_anthophilum	putative polyketide synthase
545	gene_24_LCDPAC02_4	LCDPAC02	4	465	-	26964	28361	hypothetical protein
546	gene_25_LCDPAC02_4	LCDPAC02	4	90	+	28409	28681	hypothetical protein		WP_073391261	27.907	86	1.6e-06	B_Te	Jatrophihabitans_endophyticus	hypothetical protein
547	gene_26_LCDPAC02_4	LCDPAC02	4	326	-	28814	29794	hypothetical protein		WP_087309861	33.824	68	0.000189	B_FC	Alistipes	MULTISPECIES: rod shape-determining protein RodA
548	gene_27_LCDPAC02_4	LCDPAC02	4	261	-	29839	30624	uracil-DNA glycosylase	pim0075	WP_036430349	37.981	208	8.76e-35	B_Te	Mycoplasma_felis	uracil-DNA glycosylase
549	gene_28_LCDPAC02_4	LCDPAC02	4	201	-	30652	31257	hypothetical protein		XP_022625411	25.628	199	2.7e-05	E_Op	Seriola_dumerili	laminin subunit beta-4-like
550	gene_29_LCDPAC02_4	LCDPAC02	4	126	-	31289	31669	hypothetical protein		WP_102411057	38.776	49	9.39e-06	B_Te	Clostridiales_bacterium	hypothetical protein
551	gene_30_LCDPAC02_4	LCDPAC02	4	239	-	31702	32421	hypothetical protein		PJH69126	50	38	0.002	B_Pr	Salmonella_enterica	cytosine methyltransferase, partial
552	gene_31_LCDPAC02_4	LCDPAC02	4	59	+	32727	32906	hypothetical protein		WP_017336147	37.5	48	3.64e-05	B_Pr	Pseudomonas_fluorescens	hypothetical protein
553	gene_32_LCDPAC02_4	LCDPAC02	4	239	-	33001	33720	hypothetical protein		PFH53240	31.373	102	0.000549	E_Op	Amanita_thiersii	hypothetical protein AMATHDRAFT_187814, partial
554	gene_33_LCDPAC02_4	LCDPAC02	4	631	-	33739	35634	hypothetical protein		YP_008003535	28.641	412	1.01e-08	N_Po	Mythimna_separata_entomopoxvirus	tryptophan repeat gene family
555	gene_34_LCDPAC02_4	LCDPAC02	4	269	-	35846	36655	hypothetical protein		WP_093321508	26.05	119	0.000581	B_FC	Pseudosphingobacterium_domesticum	gamma-glutamyltransferase
556	gene_35_LCDPAC02_4	LCDPAC02	4	159	+	36703	37182	hypothetical protein		WP_026521978	38.71	62	5.59e-05	B_Te	Butyrivibrio	hypothetical protein
557	gene_36_LCDPAC02_4	LCDPAC02	4	187	+	37241	37804	hypothetical protein		WP_012219965	33.333	93	0.000275	B_Pr	Vibrio	ParB/RepB/Spo0J family partition protein
558	gene_37_LCDPAC02_4	LCDPAC02	4	393	-	37810	38991	hypothetical protein
559	gene_38_LCDPAC02_4	LCDPAC02	4	253	-	39004	39765	hypothetical protein		WP_065999962	25.758	132	0.000126	B_FC	Mucilaginibacter	hypothetical protein
560	gene_39_LCDPAC02_4	LCDPAC02	4	97	-	39777	40070	hypothetical protein		WP_096402321	30.928	97	0.00085	B_Fu	Fusobacterium_varium	autotransporter-associated N-terminal domain-containing protein
561	gene_40_LCDPAC02_4	LCDPAC02	4	310	-	40082	41014	hypothetical protein		XP_015052858	25.806	155	0.000778	E_Op	Drosophila_yakuba	uncharacterized protein Dyak_GE27813
562	gene_41_LCDPAC02_4	LCDPAC02	4	80	-	41269	41511	hypothetical protein		WP_013439773	37.778	45	0.005	B_Te	Lactobacillus_delbrueckii	anti-repressor-like protein
563	gene_42_LCDPAC02_4	LCDPAC02	4	642	+	41629	43557	hypothetical protein
564	gene_43_LCDPAC02_4	LCDPAC02	4	139	+	43571	43990	hypothetical protein		XP_008198386	29.787	94	0.000563	E_Op	Tribolium_castaneum	PREDICTED: uncharacterized protein LOC103314347 isoform X1
565	gene_44_LCDPAC02_4	LCDPAC02	4	206	-	44479	45099	hypothetical protein		KZT61631	29.091	110	0.000295	E_Op	Calocera_cornea	hypothetical protein CALCODRAFT_427331, partial
566	gene_45_LCDPAC02_4	LCDPAC02	4	156	+	45360	45830	hypothetical protein		WP_061334361	28.723	94	0.000677	B_Te	Clostridium_botulinum	hypothetical protein
567	gene_46_LCDPAC02_4	LCDPAC02	4	172	-	46064	46582	hypothetical protein		XP_018116853	26.829	82	0.000298	E_Op	Xenopus_laevis	PREDICTED: transmembrane and coiled-coil domains protein 1-like isoform X1
568	gene_47_LCDPAC02_4	LCDPAC02	4	222	+	46974	47642	hypothetical protein		PNS90985	27.928	111	7.06e-05	E_Vi	Populus_trichocarpa	hypothetical protein POPTR_019G074800v3
569	gene_48_LCDPAC02_4	LCDPAC02	4	166	-	47822	48322	hypothetical protein		XP_008339971	24.242	132	2.85e-05	E_Vi	Malus_domestica	PREDICTED: microtubule-associated protein TORTIFOLIA1-like
570	gene_49_LCDPAC02_4	LCDPAC02	4	89	-	48687	48956	hypothetical protein		ATZ51370	28.049	82	0.002	E_Op	Botrytis_cinerea	hypothetical protein BCIN_07g00140
571	gene_50_LCDPAC02_4	LCDPAC02	4	276	-	49234	50064	hypothetical protein		OFA33543	25.263	190	1.36e-05	B_Pr	Glaciecola_punicea	hypothetical protein BAE46_00770
572	gene_51_LCDPAC02_4	LCDPAC02	4	197	-	50118	50711	hypothetical protein		PSL43585	23.967	121	4.18e-06	B_Te	Salsuginibacillus_halophilus	protein kinase-like protein
573	gene_52_LCDPAC02_4	LCDPAC02	4	114	-	50714	51058	hypothetical protein		SBT58862	30.088	113	0.002	E_Al	Plasmodium_ovale	STP1 protein
574	gene_53_LCDPAC02_4	LCDPAC02	4	258	-	51230	52006	hypothetical protein		WP_079735029	33.333	69	3.72e-05	B_FC	Salegentibacter_salegens	YeeE/YedE family protein
575	gene_54_LCDPAC02_4	LCDPAC02	4	260	-	52154	52936	hypothetical protein		XP_013109333	43.396	53	0.000331	E_Op	Stomoxys_calcitrans	PREDICTED: titin
576	gene_55_LCDPAC02_4	LCDPAC02	4	189	-	52965	53534	hypothetical protein		WP_085415263	20.833	144	0.000868	B_FC	Fibrella	gfo/Idh/MocA family oxidoreductase
577	gene_56_LCDPAC02_4	LCDPAC02	4	277	-	53582	54415	pfam-predicted: DNA/RNA non-specific endonuclease (pfam01223)		KXJ25396	25.397	189	1.19e-11	E_Op	Exaiptasia_pallida	hypothetical protein AC249_AIPGENE6908
578	gene_57_LCDPAC02_4	LCDPAC02	4	175	-	55121	55648	hypothetical protein
579	gene_58_LCDPAC02_4	LCDPAC02	4	196	-	55795	56385	hypothetical protein		GAV70521	25.166	151	0.002	E_Vi	Cephalotus_follicularis	TLD
580	gene_59_LCDPAC02_4	LCDPAC02	4	110	-	56588	56920	hypothetical protein		XP_013781502	29.661	118	4.83e-06	E_Op	Limulus_polyphemus	3-hydroxy-3-methylglutaryl-coenzyme A reductase-like isoform X2
581	gene_60_LCDPAC02_4	LCDPAC02	4	40	-	57143	57265	hypothetical protein		XP_016619542	32.5	40	0.002	E_Op	Cladophialophora_bantiana	hypothetical protein Z519_06722
582	gene_61_LCDPAC02_4	LCDPAC02	4	183	+	57463	58011	hypothetical protein		WP_003338434	29.268	82	0.002	B_Te	Brevibacillus_laterosporus	hypothetical protein
583	gene_1_LCDPAC02_5	LCDPAC02	5	176	-	959	1489	hypothetical protein		BAR90288	28.682	129	0.000694	E_Op	Drosophila_nasuta	Spatzle-Processing enzyme, partial
584	gene_2_LCDPAC02_5	LCDPAC02	5	133	-	2619	3020	hypothetical protein		OGK13294	39.535	43	0.000372	B_un	Candidatus_Roizmanbacteria	hypothetical protein A2861_01880
585	gene_3_LCDPAC02_5	LCDPAC02	5	193	-	3098	3679	Ras family GTPase		XP_013935378	30.128	156	9.04e-07	E_Op	Ogataea_parapolymorpha	GTP-binding protein YPT6
586	gene_4_LCDPAC02_5	LCDPAC02	5	297	-	4138	5031	hypothetical protein		WP_034330426	28.049	82	0.001	B_Pr	Herbaspirillum	enoyl-CoA hydratase/isomerase family protein, partial
587	gene_5_LCDPAC02_5	LCDPAC02	5	71	+	5272	5487	hypothetical protein		PJE02795	33.333	45	4.07e-05	B_Sp	Leptospira	hypothetical protein CK427_06995
588	gene_6_LCDPAC02_5	LCDPAC02	5	277	-	6035	6868	hypothetical protein		YP_009001027	39.216	51	0.000677	N_Pi	Pithovirus_sibericum	hypothetical protein pv_125
589	gene_7_LCDPAC02_5	LCDPAC02	5	167	-	7106	7609	hypothetical protein		PCJ29026	44.898	49	1.78e-06	B_Pr	Rickettsiales_bacterium	hypothetical protein COA94_02785
590	gene_8_LCDPAC02_5	LCDPAC02	5	249	-	7695	8444	hypothetical protein		WP_085662435	26.4	125	0.002	B_Pr	Legionella_longbeachae	conjugative transfer relaxase/helicase TraI
591	gene_9_LCDPAC02_5	LCDPAC02	5	155	+	8509	8976	hypothetical protein		WP_044974485	29.474	95	5.5e-05	B_Te	Ruminococcus	beta-glucosidase
592	gene_10_LCDPAC02_5	LCDPAC02	5	447	-	9095	10438	serine/threonine-protein kinase	pim0168	YP_009010841	33.544	158	1.02e-10	N_Ir	Invertebrate_iridescent_virus_22	Putative tyrosine protein kinase
593	gene_11_LCDPAC02_5	LCDPAC02	5	71	-	10605	10820	hypothetical protein		WP_085916803	30.769	52	0.003	B_Te	Pseudonocardia_autotrophica	hypothetical protein
594	gene_12_LCDPAC02_5	LCDPAC02	5	66	+	10959	11159	hypothetical protein		AUP31751	42.222	45	0.002	B_Te	Streptococcus_agalactiae	hypothetical protein SaSA341_1209
595	gene_13_LCDPAC02_5	LCDPAC02	5	202	-	11315	11923	hypothetical protein		XP_020128172	38.462	39	0.000885	E_Op	Diplodia_corticola	amino-acid n-acetyltransferase subunit mak10
596	gene_14_LCDPAC02_5	LCDPAC02	5	445	-	12027	13364	protein kinase	pim0068	PCJ28511	33.121	157	2.48e-09	B_Pr	Rickettsiales_bacterium	hypothetical protein COA94_03530
597	gene_15_LCDPAC02_5	LCDPAC02	5	65	-	13422	13619	hypothetical protein		WP_073247377	37.778	45	0.001	B_FC	Maribacter_aquivivus	creatininase family protein
598	gene_16_LCDPAC02_5	LCDPAC02	5	191	-	13649	14224	hypothetical protein		WP_028756246	25.974	77	0.000534	B_Pr	Rhizobium_anhuiense	maleylacetoacetate isomerase
599	gene_17_LCDPAC02_5	LCDPAC02	5	261	-	14634	15419	hypothetical protein		WP_098800244	32.174	115	4.89e-05	B_Te	Bacillus_cereus	phage tail tape measure protein
600	gene_18_LCDPAC02_5	LCDPAC02	5	482	+	15879	17327	hypothetical protein		PIP63110	24.103	195	0.001	B_un	Candidatus_Roizmanbacteria	DNA
601	gene_19_LCDPAC02_5	LCDPAC02	5	69	-	17512	17721	hypothetical protein		WP_068609644	29.545	44	0.004	B_Te	Paenibacillus_swuensis	low temperature-induced protein
602	gene_20_LCDPAC02_5	LCDPAC02	5	206	-	17900	18520	hypothetical protein		XP_020936261	30.769	52	0.002	E_Op	Sus_scrofa	protein Shroom4 isoform X5
603	gene_21_LCDPAC02_5	LCDPAC02	5	149	+	19303	19752	hypothetical protein		XP_023097035	27.273	66	0.00028	E_Op	Felis_catus	syntaxin-2 isoform X4
604	gene_22_LCDPAC02_5	LCDPAC02	5	453	-	20223	21584	protein kinase	pim0070
605	gene_23_LCDPAC02_5	LCDPAC02	5	234	-	22448	23152	hypothetical protein		PAA90451	48.571	70	1.97e-12	E_Op	Macrostomum_lignano	hypothetical protein BOX15_Mlig013014g1
606	gene_24_LCDPAC02_5	LCDPAC02	5	571	+	23280	24995	uncharacterized protein	pim0162	XP_009056072	36	225	1.07e-17	E_Op	Lottia_gigantea	hypothetical protein LOTGIDRAFT_119311
607	gene_25_LCDPAC02_5	LCDPAC02	5	201	-	25293	25898	hypothetical protein		ODM16800	24.51	102	0.003	E_Op	Aspergillus_cristatus	hypothetical protein SI65_07765
608	gene_26_LCDPAC02_5	LCDPAC02	5	79	+	26214	26453	hypothetical protein		WP_052828305	44.118	34	0.001	B_Te	Bifidobacterium_breve	DUF2806 domain-containing protein
609	gene_27_LCDPAC02_5	LCDPAC02	5	434	+	26478	27782	haloalkane dehalogenase, hydrolase fold family	pim0129	WP_090701971	39.541	392	5.58e-87	B_Pr	Nitrosomonas_aestuarii	alpha/beta hydrolase
610	gene_28_LCDPAC02_5	LCDPAC02	5	269	+	27802	28611	hypothetical protein		XP_012216859	29.63	108	0.001	E_Op	Linepithema_humile	PREDICTED: uncharacterized protein LOC105668820
611	gene_29_LCDPAC02_5	LCDPAC02	5	245	+	28858	29595	hypothetical protein		WP_010805162	31	100	0.000455	B_Pr	Pandoraea	UDP-N-acetylglucosamine 1-carboxyvinyltransferase
612	gene_30_LCDPAC02_5	LCDPAC02	5	257	+	29754	30527	hypothetical protein		EYB28031	19.318	176	0.002	E_Op	Fusarium_graminearum	hypothetical protein FG05_35257
613	gene_31_LCDPAC02_5	LCDPAC02	5	238	+	30576	31292	hypothetical protein		WP_010805972	30.556	72	0.003	B_Pr	Pandoraea	hypothetical protein, partial
614	gene_32_LCDPAC02_5	LCDPAC02	5	242	+	31473	32201	hypothetical protein		XP_015795360	35.106	94	0.003	E_Op	Tetranychus_urticae	PREDICTED: protein argonaute-4-like
615	gene_33_LCDPAC02_5	LCDPAC02	5	276	+	32176	33006	hypothetical protein		WP_084767045	36.782	87	0.003	B_Te	Clostridium	competence protein
616	gene_34_LCDPAC02_5	LCDPAC02	5	465	-	33253	34650	hypothetical protein		OIP34684	29.032	124	1.35e-13	B_Pr	Deltaproteobacteria_bacterium	hypothetical protein AUK47_17665
617	gene_35_LCDPAC02_5	LCDPAC02	5	417	+	34945	36198	AP (apurinic) endonuclease family 2	pim0052	SOB74230	43.182	132	4.68e-27	V_ds	Cedratvirus_lausannensis	AP-endonuclease
618	gene_36_LCDPAC02_5	LCDPAC02	5	175	+	36271	36798	hypothetical protein		WP_034764213	24.348	115	0.000439	B_Pr	Hyphomonas	MULTISPECIES: hypothetical protein
619	gene_37_LCDPAC02_5	LCDPAC02	5	165	+	36833	37330	hypothetical protein		XP_020534658	26.087	138	0.000459	E_Vi	Jatropha_curcas	putative receptor-like protein kinase At3g47110
620	gene_38_LCDPAC02_5	LCDPAC02	5	475	-	37365	38792	hypothetical protein		PPQ64859	24.138	203	0.000377	E_Op	Gymnopilus_dilepis	hypothetical protein CVT26_002577
621	gene_39_LCDPAC02_5	LCDPAC02	5	164	+	38921	39415	hypothetical protein		WP_019522665	40	50	0.000583	B_Te	Streptomyces	MULTISPECIES: ABC transporter ATP-binding protein
622	gene_40_LCDPAC02_5	LCDPAC02	5	555	-	39469	41136	hypothetical protein		PCJ28511	27.374	179	1.48e-09	B_Pr	Rickettsiales_bacterium	hypothetical protein COA94_03530
623	gene_41_LCDPAC02_5	LCDPAC02	5	337	-	41171	42184	hypothetical protein		WP_090728154	38.71	62	0.000221	B_Te	Paenibacillus	MULTISPECIES: hypothetical protein
624	gene_1_LCDPAC02_6	LCDPAC02	6	183	-	3	551	hypothetical protein		SCU89019	26.471	102	0.001	E_Op	Lachancea_meyersii	LAME_0E01948g1_1
625	gene_2_LCDPAC02_6	LCDPAC02	6	453	-	589	1950	pfam-predicted: ATPase family associated with various cellular activities (AAA) (pfam00004)		WP_084405686	29.825	228	3.16e-24	B_Te	Bacillus_aurantiacus	hypothetical protein
626	gene_3_LCDPAC02_6	LCDPAC02	6	1231	-	1984	5679	uncharacterized protein	pim0504	XP_017485680	34.314	102	3.63e-05	E_Op	Rhagoletis_zephyria	PREDICTED: transcriptional regulator ATRX homolog
627	gene_4_LCDPAC02_6	LCDPAC02	6	159	+	5995	6474	hypothetical protein
628	gene_5_LCDPAC02_6	LCDPAC02	6	231	+	6551	7246	hypothetical protein		PNY17300	25.455	165	0.000367	E_Vi	Trifolium_pratense	cytokinin dehydrogenase 5-like protein
629	gene_6_LCDPAC02_6	LCDPAC02	6	113	+	7283	7624	hypothetical protein		OJJ23297	47.368	57	1.78e-12	B_FC	marine_bacterium	hypothetical protein BKI52_02765
630	gene_7_LCDPAC02_6	LCDPAC02	6	141	+	7744	8169	hypothetical protein		PHS63104	32.258	93	0.000124	B_Pr	Thalassobium	membrane-bound lytic murein transglycosylase MltF
631	gene_8_LCDPAC02_6	LCDPAC02	6	43	+	8172	8303	hypothetical protein		WP_008654951	50	28	0.006	B_FC	Bacteroides	hypothetical protein
632	gene_9_LCDPAC02_6	LCDPAC02	6	157	+	8608	9081	hypothetical protein		WP_012870187	23.81	84	0.000473	B_Sy	Thermanaerovibrio_acidaminovorans	hypothetical protein
633	gene_10_LCDPAC02_6	LCDPAC02	6	231	-	9078	9773	Thymidine kinase	pim0067	XP_021374444	41.121	214	5.67e-51	E_Op	Mizuhopecten_yessoensis	thymidine kinase, cytosolic-like
634	gene_11_LCDPAC02_6	LCDPAC02	6	93	-	9742	10023	hypothetical protein		GAX83212	29.73	74	0.000528	E_Vi	Chlamydomonas_eustigma	hypothetical protein CEUSTIGMA_g10638.t1
635	gene_12_LCDPAC02_6	LCDPAC02	6	568	+	10089	11795	protein kinase	pim0070	AOM63380	35.135	111	4.41e-08	N_Ph	Heterosigma_akashiwo_virus_01	hypothetical protein
636	gene_13_LCDPAC02_6	LCDPAC02	6	286	+	11816	12676	hypothetical protein		WP_073618850	25.786	159	0.000749	B_Te	Calothrix	DGQHR domain-containing protein
637	gene_14_LCDPAC02_6	LCDPAC02	6	393	-	12709	13890	hypothetical protein		YP_009329096	25.342	146	0.000203	N_Pi	Cedratvirus_A11	Protein kinase
638	gene_15_LCDPAC02_6	LCDPAC02	6	1058	+	13947	17123	NADAR domain (cd15457; Escherichia coli swarming motility protein YbiA and related proteins)	pim0026	WP_005524037	40.351	171	2.61e-25	B_Te	Corynebacterium_matruchotii	DUF1768 domain-containing protein
639	gene_16_LCDPAC02_6	LCDPAC02	6	575	+	17145	18872	hypothetical protein		YP_009329096	37.037	81	2.61e-07	N_Pi	Cedratvirus_A11	Protein kinase
640	gene_17_LCDPAC02_6	LCDPAC02	6	87	-	18878	19141	hypothetical protein		WP_010826250	42.5	40	0.001	B_Te	Enterococcus_faecalis	hypothetical protein
641	gene_18_LCDPAC02_6	LCDPAC02	6	577	+	19334	21067	hypothetical protein		YP_009046753	29.114	158	6.68e-09	N_Ir	Armadillidium_vulgare_iridescent_virus	Tyrosine kinase
642	gene_19_LCDPAC02_6	LCDPAC02	6	237	+	21297	22007	hypothetical protein		YP_009001004	30.702	114	2.97e-06	N_Pi	Pithovirus_sibericum	hypothetical protein pv_102
643	gene_1_LCDPAC02_7	LCDPAC02	7	93	+	2	283	hypothetical protein		GAV77722	30.435	69	0.004	E_Vi	Cephalotus_follicularis	hypothetical protein CFOL_v3_21193
644	gene_2_LCDPAC02_7	LCDPAC02	7	183	-	303	854	hypothetical protein		WP_075271182	30.894	123	0.000701	B_Te	Mycoplasma_bovis	DNA adenine methylase
645	gene_3_LCDPAC02_7	LCDPAC02	7	180	-	1020	1562	hypothetical protein		CED92927	28.947	114	0.000788	B_Te	Romboutsia_ilealis	NHL
646	gene_4_LCDPAC02_7	LCDPAC02	7	1097	+	1844	5137	hypothetical protein
647	gene_5_LCDPAC02_7	LCDPAC02	7	373	-	5134	6255	hypothetical protein		OJY85332	28.431	102	0.002	B_FC	Sphingobacteriales_bacterium	hypothetical protein BGP13_22815
648	gene_6_LCDPAC02_7	LCDPAC02	7	252	+	6276	7034	exonuclease	pim0247	YP_009001226	28.512	242	1.66e-18	N_Pi	Pithovirus_sibericum	hypothetical protein pv_324
649	gene_7_LCDPAC02_7	LCDPAC02	7	63	+	7592	7783	hypothetical protein		CCZ23368	35.714	56	0.001	B_Te	Coprobacillus	protein phosphatase 2C
650	gene_8_LCDPAC02_7	LCDPAC02	7	121	-	8044	8409	hypothetical protein		WP_078008989	30.702	114	0.000473	B_FC	Flavobacterium	metallophosphoesterase
651	gene_9_LCDPAC02_7	LCDPAC02	7	104	+	8508	8822	hypothetical protein
652	gene_10_LCDPAC02_7	LCDPAC02	7	194	-	8913	9497	uncharacterized protein	pim0341	AUL79058	50.265	189	2.62e-58	N_eM	Tupanvirus_deep_ocean	hypothetical protein
653	gene_1_LCDPAC02_8	LCDPAC02	8	40	+	184	306	hypothetical protein		KYN22288	38.71	31	0.007	E_Op	Trachymyrmex_cornetzi	hypothetical protein ALC57_05324
654	gene_2_LCDPAC02_8	LCDPAC02	8	143	+	332	763	hypothetical protein		WP_089780616	27.143	70	0.000267	A_Ea	Haloferax	ribonuclease H
655	gene_3_LCDPAC02_8	LCDPAC02	8	72	+	789	1007	hypothetical protein		WP_065560884	52.381	42	3.33e-05	B_Pr	Gilliamella	MULTISPECIES: hypothetical protein
656	gene_4_LCDPAC02_8	LCDPAC02	8	53	+	1211	1372	hypothetical protein		PLX25612	32.075	53	0.00039	B_FC	Salinivirgaceae_bacterium	selenium-dependent xanthine dehydrogenase
657	gene_5_LCDPAC02_8	LCDPAC02	8	167	+	1465	1968	hypothetical protein		WP_048593222	28.846	104	7.89e-05	B_Sp	Brachyspira_suanatina	3-methyl-2-oxobutanoate dehydrogenase subunit VorB
658	gene_6_LCDPAC02_8	LCDPAC02	8	109	-	2107	2436	hypothetical protein		WP_099307859	31.818	88	0.000111	B_Pr	Phyllobacteriaceae_bacterium	polysaccharide biosynthesis-like protein
659	gene_7_LCDPAC02_8	LCDPAC02	8	321	+	2696	3661	hypothetical protein		WP_035514020	25	96	0.000389	B_Pr	Paraburkholderia_nodosa	amino acid ABC transporter permease
660	gene_8_LCDPAC02_8	LCDPAC02	8	121	-	3667	4032	hypothetical protein		SMR53534	28.333	60	8.17e-07	E_Op	Zymoseptoria_tritici	unnamed protein product
661	gene_9_LCDPAC02_8	LCDPAC02	8	77	-	4219	4452	hypothetical protein		XP_017025743	32.203	59	0.002	E_Op	Drosophila_kikkawai	PREDICTED: protein piwi
662	gene_10_LCDPAC02_8	LCDPAC02	8	97	+	4505	4798	hypothetical protein		SFO25417	38.462	52	0.000417	B_Pr	Variovorax	amidase
663	gene_11_LCDPAC02_8	LCDPAC02	8	201	-	4804	5409	hypothetical protein		WP_036206366	21.463	205	0.000142	B_Pr	Lysobacter_arseniciresistens	efflux RND transporter periplasmic adaptor subunit
664	gene_12_LCDPAC02_8	LCDPAC02	8	72	+	5456	5674	hypothetical protein		CAN59805	40.816	49	0.000315	E_Vi	Vitis_vinifera	hypothetical protein VITISV_038877
665	gene_13_LCDPAC02_8	LCDPAC02	8	237	+	5693	6406	hypothetical protein		WP_072686868	27.619	105	6.46e-05	B_Te	Rhodococcus_marinonascens	hypothetical protein
666	gene_14_LCDPAC02_8	LCDPAC02	8	446	+	6455	7795	hypothetical protein		WP_078034297	24.576	118	7.65e-09	B_Pr	Massilia	KR domain-containing protein
667	gene_15_LCDPAC02_8	LCDPAC02	8	54	-	8103	8267	hypothetical protein		OKZ86373	38.298	47	0.000204	B_Te	Clostridium	heat-inducible transcription repressor HrcA
668	gene_16_LCDPAC02_8	LCDPAC02	8	133	-	8771	9172	hypothetical protein		PNH09323	27.368	95	0.000444	E_Vi	Tetrabaena_socialis	hypothetical protein TSOC_004060
669	gene_1_LCDPAC02_9	LCDPAC02	9	36	+	2	112	hypothetical protein		PNI25966	88.889	18	6.2e-05	E_Op	Pan_troglodytes	RACK1 isoform 26
670	gene_2_LCDPAC02_9	LCDPAC02	9	195	-	161	748	hypothetical protein		GAT60054	32.143	56	0.000498	E_Op	Mycena_chlorophos	predicted protein
671	gene_3_LCDPAC02_9	LCDPAC02	9	1265	+	869	4666	DNA polymerase elongation subunit family B	pim0002	YP_009342210	26.123	601	3.34e-38	N_Ir	Lymphocystis_disease_virus_Sa	DNA polymerase elongation subunit family B
672	gene_4_LCDPAC02_9	LCDPAC02	9	607	+	4737	6560	hypothetical protein		KKF19070	35.644	101	1.89e-06	E_Op	Larimichthys_crocea	Fibronectin type III domain-containing protein 1
673	gene_1_LCIVAC01_1	LCIVAC01	1	404	+	2	1216	uncharacterized protein	pim0162	YP_008004421	54.856	381	2.96e-124	N_Po	Choristoneura_rosaceana_entomopoxvirus	tryptophan repeat gene family
674	gene_2_LCIVAC01_1	LCIVAC01	1	459	+	1260	2639	uncharacterized protein	pim0162	YP_008004421	54.745	411	1.25e-135	N_Po	Choristoneura_rosaceana_entomopoxvirus	tryptophan repeat gene family
675	gene_3_LCIVAC01_1	LCIVAC01	1	63	+	2663	2854	hypothetical protein		WP_082839920	32.258	62	1.35e-05	B_PV	Gemmata	hypothetical protein
676	gene_4_LCIVAC01_1	LCIVAC01	1	115	+	2892	3239	hypothetical protein		WP_096697943	34.375	96	4.7e-09	B_Pr	Polaromonas	hypothetical protein
677	gene_5_LCIVAC01_1	LCIVAC01	1	122	+	3246	3614	hypothetical protein		GAD94011	31.522	92	0.001	E_Op	Byssochlamys_spectabilis	hypothetical protein PVAR5_2631
678	gene_6_LCIVAC01_1	LCIVAC01	1	58	-	3621	3797	hypothetical protein		CDD91949	40.816	49	0.000244	B_Te	Coprobacillus	binding-protein-dependent transport systems inner membrane component
679	gene_7_LCIVAC01_1	LCIVAC01	1	134	-	3775	4179	hypothetical protein		WP_017559036	33.898	59	0.002	B_Te	Nocardiopsis_baichengensis	DUF4981 domain-containing protein
680	gene_8_LCIVAC01_1	LCIVAC01	1	151	-	4423	4878	hypothetical protein		WP_003102950	24	125	0.001	B_Te	Streptococcus_parauberis	RNA-binding protein
681	gene_9_LCIVAC01_1	LCIVAC01	1	119	-	5129	5488	hypothetical protein		XP_003720635	31.111	90	0.000854	E_Op	Magnaporthe_oryzae	hypothetical protein MGG_17878
682	gene_10_LCIVAC01_1	LCIVAC01	1	67	-	5522	5725	hypothetical protein		OHW93057	34.483	58	0.000676	E_Op	Colletotrichum_incanum	Alr1p-like transporter protein
683	gene_11_LCIVAC01_1	LCIVAC01	1	82	-	5712	5960	hypothetical protein		WP_101333612	38.571	70	7.59e-07	B_FC	Brumimicrobium	hypothetical protein
684	gene_12_LCIVAC01_1	LCIVAC01	1	112	-	6096	6434	hypothetical protein		EYT97061	37.288	59	0.000379	B_Te	Enterococcus_mundtii	hypothetical protein AK89_01475
685	gene_13_LCIVAC01_1	LCIVAC01	1	135	-	6484	6891	hypothetical protein		WP_102947701	30.208	96	7.38e-05	B_Te	Cylindrospermopsis_raciborskii	hypothetical protein
686	gene_14_LCIVAC01_1	LCIVAC01	1	137	-	7279	7692	hypothetical protein		XP_013319646	38.776	49	0.001	E_Op	Exophiala_xenobiotica	hypothetical protein, variant 1
687	gene_15_LCIVAC01_1	LCIVAC01	1	98	-	7811	8107	hypothetical protein		WP_065234404	37.736	53	6.66e-05	B_Pr	Gallibacterium_genomosp	(Na+)-NQR maturation NqrM
688	gene_16_LCIVAC01_1	LCIVAC01	1	307	-	8161	9084	hypothetical protein		XP_004182399	38.462	52	0.000562	E_Op	Tetrapisispora_blattae	hypothetical protein TBLA_0I02220
689	gene_17_LCIVAC01_1	LCIVAC01	1	130	-	9277	9669	hypothetical protein		WP_007059260	29.897	97	0.000462	B_Te	Clostridium_carboxidivorans	DNA-binding protein WhiA
690	gene_18_LCIVAC01_1	LCIVAC01	1	99	-	9695	9994	hypothetical protein		YP_004732850	42.308	78	2.2e-07	N_Ir	Wiseana_iridescent_virus	hypothetical protein WIV_gp067
691	gene_19_LCIVAC01_1	LCIVAC01	1	425	-	10035	11312	Endonuclease_DUF559	pim0151	ADQ91297	42.547	322	3.63e-66	N_Ph	Bathycoccus_sp_RCC1105_virus	hypothetical protein BpV2_130
692	gene_20_LCIVAC01_1	LCIVAC01	1	1559	-	11421	16100	DNA topoisomerase II	pim0015	ADD94703	52.681	429	1.12e-145	V_en	uncultured_phage_MedDCM_OCT_S09_C23	hypothetical protein, partial
693	gene_21_LCIVAC01_1	LCIVAC01	1	124	-	16285	16659	hypothetical protein		XP_006814542	38.75	80	9.38e-19	E_Op	Saccoglossus_kowalevskii	PREDICTED: cadherin-23-like
694	gene_22_LCIVAC01_1	LCIVAC01	1	54	+	17061	17222	hypothetical protein		YP_006488809	50	40	0.002	V_ds	Acinetobacter_phage_ZZ1	hypothetical protein ZZ1p0133
695	gene_1_LCIVAC01_2	LCIVAC01	2	269	-	171	980	hypothetical protein		WP_098510621	30.769	65	0.000338	B_Te	Amycolatopsis_sulphurea	SMI1/KNR4 family protein
696	gene_2_LCIVAC01_2	LCIVAC01	2	277	+	1022	1855	hypothetical protein		ADD95841	28.205	195	9.65e-13	u_en	uncultured_organism_MedDCM_OCT_S09_C213	hypothetical protein
697	gene_3_LCIVAC01_2	LCIVAC01	2	186	+	2028	2588	pfam-predicted: Queuosine biosynthesis protein QueC (pfam06508)		SEL10340	25.263	190	8.67e-14	B_Te	Blastococcus	hypothetical protein SAMN04515665_10892
698	gene_4_LCIVAC01_2	LCIVAC01	2	178	-	2742	3278	Ras family GTPase	pim0029	XP_017075862	34.783	161	2.82e-21	E_Op	Drosophila_eugracilis	PREDICTED: GTP-binding nuclear protein Ran-like
699	gene_5_LCIVAC01_2	LCIVAC01	2	124	-	3589	3963	hypothetical protein		WP_069908413	31.707	82	0.000523	B_Pr	Devosia_insulae	hypothetical protein
700	gene_6_LCIVAC01_2	LCIVAC01	2	90	-	4247	4519	hypothetical protein		XP_013674851	52.941	34	0.002	E_Vi	Brassica_napus	NDR1/HIN1-like protein 6
701	gene_7_LCIVAC01_2	LCIVAC01	2	92	-	4624	4902	hypothetical protein		WP_010160947	34.783	46	0.001	B_Pr	Sphingomonas	hypothetical protein
702	gene_8_LCIVAC01_2	LCIVAC01	2	233	-	4895	5596	2OG-Fe(II) oxygenase family protein	pim0511	WP_096065991	40.415	193	3.68e-45	B_Pr	Psychrobacter	2-oxoglutarate-dependent dioxygenase
703	gene_9_LCIVAC01_2	LCIVAC01	2	168	-	5715	6221	pfam-predicted: Poly(ADP-ribose) polymerase catalytic domain (pfam00644)		XP_022619854	34.615	182	2.97e-26	E_Op	Seriola_dumerili	poly [ADP-ribose] polymerase 14-like
704	gene_10_LCIVAC01_2	LCIVAC01	2	198	+	6303	6899	pfam-predicted: ADP-ribosyltransferase exoenzyme (pfam03496)		KRL18507	26.882	186	2.68e-05	B_Te	Lactobacillus_rapi	hypothetical protein FD12_GL002563
705	gene_11_LCIVAC01_2	LCIVAC01	2	181	-	6891	7436	hypothetical protein		XP_023962255	28.378	74	0.001	E_Op	Chrysemys_picta	DNA polymerase nu
706	gene_12_LCIVAC01_2	LCIVAC01	2	599	-	7461	9260	uncharacterized protein	pim0572	ARF09679	37.055	618	5.49e-111	V_ds	Indivirus_ILV1	hypothetical protein Indivirus_2_58
707	gene_13_LCIVAC01_2	LCIVAC01	2	192	+	9324	9902	uncharacterized protein	pim0234	ADD95839	41.667	120	1.02e-24	u_en	uncultured_organism_MedDCM_OCT_S09_C213	hypothetical protein
708	gene_14_LCIVAC01_2	LCIVAC01	2	344	+	9959	10993	HNH endonuclease with NUMOD domain(s)		ARF11678	32.493	357	5.64e-34	V_ds	Klosneuvirus_KNV1	HNH
709	gene_15_LCIVAC01_2	LCIVAC01	2	78	+	11082	11318	hypothetical protein		BAQ50176	33.333	57	5.21e-06	B_Pr	Methylobacterium_aquaticum	feruloyl esterase (plasmid)
710	gene_16_LCIVAC01_2	LCIVAC01	2	303	+	11627	12538	hypothetical protein		OMJ76862	37.143	70	2.43e-06	E_Al	Stentor_coeruleus	hypothetical protein SteCoe_23669
711	gene_17_LCIVAC01_2	LCIVAC01	2	97	+	12572	12865	hypothetical protein		WP_010362435	27.778	72	0.001	B_Pr	Pseudoalteromonas_citrea	HAMP domain-containing protein
712	gene_18_LCIVAC01_2	LCIVAC01	2	173	-	12862	13383	pfam-predicted: Uncharacterized protein conserved in bacteria (DUF2334) (pfam10096)		KHO52849	42.857	140	5.59e-38	A_un	archaeon_GW2011_AR13	hypothetical protein QT05_C0014G0008
713	gene_19_LCIVAC01_2	LCIVAC01	2	142	+	13555	13983	hypothetical protein		WP_005310324	30.38	79	0.001	B_Pr	Aeromonas_salmonicida	ZIP family metal transporter
714	gene_20_LCIVAC01_2	LCIVAC01	2	175	-	14086	14613	hypothetical protein		PCI60936	25.41	122	0.000103	B_Pr	Kordiimonadales_bacterium	MFS
715	gene_21_LCIVAC01_2	LCIVAC01	2	303	+	15244	16155	pfam-predicted: Phytanoyl-CoA dioxygenase (PhyH) (pfam05721)		ABL05638	49.826	287	6.05e-97	B_Te	Mycobacterium_ulcerans	conserved hypothetical protein
716	gene_22_LCIVAC01_2	LCIVAC01	2	30	+	16310	16402	hypothetical protein		WP_008606281	42.857	28	0.008	B_Pr	Alishewanella_aestuarii	WYL domain-containing protein
717	gene_23_LCIVAC01_2	LCIVAC01	2	249	+	16399	17145	hypothetical protein		AGE51037	44.583	240	1.79e-59	N_Ph	Paramecium_bursaria_Chlorella_virus	hypothetical protein PBCVCVG1_013R
718	gene_1_LCIVAC01_3	LCIVAC01	3	700	-	3	2102	mRNA capping enzyme	pim0027	YP_009345284	28.729	543	2.13e-28	N_Ma	Noumeavirus	mRNA capping enzyme
719	gene_2_LCIVAC01_3	LCIVAC01	3	346	+	2233	3273	HNH endonuclease with NUMOD domain(s)		ARF08987	38.652	282	7.79e-48	V_ds	Catovirus_CTV1	HNH
720	gene_3_LCIVAC01_3	LCIVAC01	3	364	+	3303	4397	hypothetical protein		WP_072201756	31.034	116	6.44e-05	B_Pr	Enterobacter	autotransporter outer membrane beta-barrel domain-containing protein
721	gene_4_LCIVAC01_3	LCIVAC01	3	111	-	4428	4763	BET bromodomain protein	pim0128	ADD94706	32.99	97	3.83e-13	V_en	uncultured_phage_MedDCM_OCT_S09_C23	hypothetical protein
722	gene_5_LCIVAC01_3	LCIVAC01	3	181	-	4838	5383	thioredoxin	pim0010	ADD94707	49.02	153	1.37e-51	V_en	uncultured_phage_MedDCM_OCT_S09_C23	196R
723	gene_6_LCIVAC01_3	LCIVAC01	3	825	+	5458	7935	NADAR domain (cd15457; Escherichia coli swarming motility protein YbiA and related proteins)	pim0026	ASZ85116	22.652	543	8.79e-15	N_Ir	Cherax_quadricarinatus_iridovirus	136R
724	gene_7_LCIVAC01_3	LCIVAC01	3	221	+	8135	8800	pfam-predicted: Bacterial protein of unknown function (HtrL_YibB) (pfam09612)		WP_080762988	32.432	222	4e-20	B_Pr	Citrobacter_braakii	protein YibB
725	gene_8_LCIVAC01_3	LCIVAC01	3	214	+	9071	9715	methyltransferase	pim0281	OJV07784	39.5	200	2.5e-42	B_PV	Chlamydiales_bacterium	hypothetical protein BGO14_04665
726	gene_9_LCIVAC01_3	LCIVAC01	3	245	+	9732	10469	hypothetical protein		ADX05812	31.757	148	3.1e-12	N_eM	Organic_Lake_phycodnavirus_1	GTA-type glycotransferase/O-methyltransferase domain-containing protein
727	gene_10_LCIVAC01_3	LCIVAC01	3	181	+	10509	11054	pfam-predicted: Methyltransferase domain (pfam13578)		PAW75845	38.136	118	6.87e-26	B_PV	Verrucomicrobiae_bacterium	hypothetical protein B9S38_00400
728	gene_11_LCIVAC01_3	LCIVAC01	3	355	-	11112	12179	HNH endonuclease with NUMOD domain(s)		ATZ80401	40.672	268	5.55e-50	N_eM	Bodo_saltans_virus	HNH
729	gene_12_LCIVAC01_3	LCIVAC01	3	775	+	12336	14660	hypothetical protein		ATE87020	26.918	769	4.73e-56	N_Ir	Shrimp_hemocyte_iridescent_virus	hypothetical protein
730	gene_1_LCIVAC01_4	LCIVAC01	4	396	-	30	1220	hypothetical protein		ARF12242	44.218	294	7.89e-67	V_ds	Klosneuvirus_KNV1	glycosyltransferase
731	gene_2_LCIVAC01_4	LCIVAC01	4	364	-	1427	2521	hypothetical protein		OUX67879	42.515	167	1.93e-31	B_un	bacterium_TMED178	hypothetical protein CBD38_01245
732	gene_3_LCIVAC01_4	LCIVAC01	4	198	+	2618	3214	hypothetical protein		WP_102413185	25.714	140	0.000122	B_Te	Clostridiales_bacterium	hypothetical protein
733	gene_4_LCIVAC01_4	LCIVAC01	4	202	+	3238	3846	hypothetical protein		WP_011866646	33.784	74	0.000632	B_Pr	Shewanella_loihica	NCS2 family permease
734	gene_5_LCIVAC01_4	LCIVAC01	4	202	+	3896	4504	hypothetical protein		WP_093139215	27.551	98	0.001	B_FC	Ulvibacter_litoralis	hypothetical protein
735	gene_6_LCIVAC01_4	LCIVAC01	4	261	+	4557	5342	Erv1/Alr family disulfide (thiol) oxidoreductase	pim0014	ARF09817	44.231	104	1.22e-24	V_ds	Indivirus_ILV1	disulfide thiol oxidoreductase, Erv1 / Alr family
736	gene_7_LCIVAC01_4	LCIVAC01	4	358	+	5478	6554	pfam-predicted: HNH endonuclease (pfam13392)		ATZ80401	40.149	269	1e-47	N_eM	Bodo_saltans_virus	HNH
737	gene_8_LCIVAC01_4	LCIVAC01	4	305	-	6587	7504	Dual specificity phosphatase	pim0025	YP_009046658	49.367	158	2.79e-49	N_Ir	Armadillidium_vulgare_iridescent_virus	putative tyrosine phosphatase
738	gene_9_LCIVAC01_4	LCIVAC01	4	73	-	7567	7788	hypothetical protein		WP_020007344	33.871	62	2.49e-05	B_Te	Salinicoccus_albus	sodium:alanine symporter family protein
739	gene_10_LCIVAC01_4	LCIVAC01	4	164	+	7919	8413	pfam-predicted: Cysteine dioxygenase type I (pfam05995)		WP_099151259	26.797	153	2.1e-17	B_FC	Lewinella_nigricans	hypothetical protein
740	gene_11_LCIVAC01_4	LCIVAC01	4	268	+	8561	9367	uncharacterized protein	pim0479	ORE00117	52.83	53	6.76e-12	E_Op	Hepatospora_eriocheir	RHA1A
741	gene_12_LCIVAC01_4	LCIVAC01	4	149	+	9612	10061	uncharacterized protein	pim0259	KNA04440	34.043	141	8.62e-11	E_Vi	Spinacia_oleracea	hypothetical protein SOVF_199820
742	gene_13_LCIVAC01_4	LCIVAC01	4	79	+	10253	10492	hypothetical protein		WP_051678022	60.938	64	1.61e-22	B_Te	Bacillus_azotoformans	hypothetical protein
743	gene_14_LCIVAC01_4	LCIVAC01	4	256	+	10594	11364	pfam-predicted: Acetyltransferase (GNAT) family (pfam00583)		XP_004336028	35.22	159	4.27e-21	E_Am	Acanthamoeba_castellanii	acetyltransferase, GNAT superfamily protein
744	gene_15_LCIVAC01_4	LCIVAC01	4	267	-	11642	12445	uncharacterized protein	pim0093	YP_009310263	25.604	207	1.87e-10	N_Ma	Golden_Marseillevirus	putative RNA methyltransferase
745	gene_16_LCIVAC01_4	LCIVAC01	4	190	+	12508	13080	uncharacterized protein	pim0236	ATE87068	34.375	128	1.9e-12	N_Ir	Shrimp_hemocyte_iridescent_virus	hypothetical protein
746	gene_17_LCIVAC01_4	LCIVAC01	4	214	+	13302	13946	hypothetical protein		WP_051311466	46.154	78	1.43e-13	B_Pr	Zooshikella_ganghwensis	hypothetical protein
747	gene_18_LCIVAC01_4	LCIVAC01	4	67	-	13947	14150	hypothetical protein		CCW66306	36.735	49	0.000549	E_Eu	Phytomonas	unnamed protein product
748	gene_1_LCIVAC01_5	LCIVAC01	5	1070	-	2	3211	DNA polymerase elongation subunit family B	pim0002	OUW95976	61.856	388	2.18e-153	B_Pr	Pelagibacteraceae_bacterium	hypothetical protein CBD97_02170
749	gene_2_LCIVAC01_5	LCIVAC01	5	124	-	3365	3739	hypothetical protein		OUW95976	47.458	118	9.11e-28	B_Pr	Pelagibacteraceae_bacterium	hypothetical protein CBD97_02170
750	gene_3_LCIVAC01_5	LCIVAC01	5	194	+	3824	4408	uncharacterized protein	pim0520	YP_009352854	50.521	192	8.53e-52	V_un	Kaumoebavirus	tryptophan repeat gene family protein
751	gene_4_LCIVAC01_5	LCIVAC01	5	333	-	5360	6361	hypothetical protein		ADQ91297	44.954	327	1.71e-78	N_Ph	Bathycoccus_sp_RCC1105_virus	hypothetical protein BpV2_130
752	gene_5_LCIVAC01_5	LCIVAC01	5	145	+	6378	6815	hypothetical protein		YP_001425777	43.636	110	3.08e-17	N_Ph	Paramecium_bursaria_Chlorella_virus	hypothetical protein FR483_n145L
753	gene_6_LCIVAC01_5	LCIVAC01	5	98	-	6844	7140	thioredoxin	pim0010	YP_004732846	39.785	93	9.61e-17	N_Ir	Wiseana_iridescent_virus	hypothetical protein WIV_gp063
754	gene_7_LCIVAC01_5	LCIVAC01	5	288	+	7333	8199	adenine-specific DNA methyltransferase	pim0550	AGE56340	43.662	284	4.8e-73	N_Ph	Paramecium_bursaria_Chlorella_virus	adenine-specific methyltransferase
755	gene_8_LCIVAC01_5	LCIVAC01	5	323	-	8236	9207	hypothetical protein		WP_065720014	44.136	324	9.34e-84	B_FC	Chryseobacterium	hypothetical protein
756	gene_9_LCIVAC01_5	LCIVAC01	5	111	-	9256	9591	membrane protein (2 transmembrane helices)	pim0145	WP_082633939	31.081	74	0.001	B_Te	Arthrobacter_alpinus	hypothetical protein
757	gene_10_LCIVAC01_5	LCIVAC01	5	274	-	9623	10447	Proliferating cell nuclear antigen	pim0023	ADD95844	55.769	260	4.65e-105	u_en	uncultured_organism_MedDCM_OCT_S09_C213	conserved hypothetical protein
758	gene_11_LCIVAC01_5	LCIVAC01	5	229	+	10792	11481	hypothetical protein		WP_028504939	29.87	77	0.000726	B_Te	Ruminococcus	ABC transporter permease
759	gene_12_LCIVAC01_5	LCIVAC01	5	147	-	11511	11954	pfam-predicted: Hsp20/alpha crystallin family (pfam00011)		WP_011216375	36.17	141	6.16e-18	B_Pr	Legionella_pneumophila	Hsp20/alpha crystallin family protein
760	gene_13_LCIVAC01_5	LCIVAC01	5	230	-	11983	12675	uncharacterized protein	pim0561	YP_009010314	28.796	191	8.35e-14	N_Ir	Invertebrate_iridescent_virus_30	hypothetical protein IIV30_020L
761	gene_14_LCIVAC01_5	LCIVAC01	5	134	-	12711	13115	hypothetical protein		PLW25689	31.818	66	0.000452	E_Op	Puccinia_coronata	hypothetical protein PCANC_24825
762	gene_15_LCIVAC01_5	LCIVAC01	5	121	-	13170	13535	hypothetical protein		PNH05846	36.047	86	2.21e-11	E_Vi	Tetrabaena_socialis	Deoxyuridine 5'-triphosphate nucleotidohydrolase
763	gene_1_LCIVAC01_6	LCIVAC01	6	96	+	1	291	hypothetical protein		WP_025781911	38.095	63	0.000143	B_Te	Candidatus_Synechococcus	shikimate dehydrogenase
764	gene_2_LCIVAC01_6	LCIVAC01	6	193	-	404	985	Alkylated DNA repair dioxygenase AlkB	pim0049	WP_035565058	39.08	174	2.69e-41	B_FC	Hymenobacter	alpha-ketoglutarate-dependent dioxygenase AlkB
765	gene_3_LCIVAC01_6	LCIVAC01	6	376	-	1093	2223	restriction endonuclease (cd01037)	pim0046	ARF12305	39.828	349	1.02e-57	V_ds	Klosneuvirus_KNV1	csr/MutH/archaeal HJR family nuclease
766	gene_4_LCIVAC01_6	LCIVAC01	6	172	+	2276	2794	hypothetical protein		OGT43832	50	76	2.84e-18	B_Pr	Gammaproteobacteria_bacterium	hypothetical protein A3F42_08115
767	gene_5_LCIVAC01_6	LCIVAC01	6	182	+	2825	3373	deoxynucleotide monophosphate kinase	pim0071	WP_059766516	33.871	124	5.8e-13	B_Pr	Burkholderia_ubonensis	hypothetical protein
768	gene_6_LCIVAC01_6	LCIVAC01	6	1242	-	3403	7131	Smc, Chromosome segregation ATPase	pim0040	OUW96014	32.643	821	1.04e-101	B_Pr	Pelagibacteraceae_bacterium	hypothetical protein CBD97_02035
769	gene_7_LCIVAC01_6	LCIVAC01	6	235	+	7206	7913	hypothetical protein		PSG94505	37.288	59	6.8e-07	B_FC	Mesoflavibacter_sabulilitoris	hypothetical protein C7H61_00800
770	gene_8_LCIVAC01_6	LCIVAC01	6	113	+	7915	8256	hypothetical protein		GBD32113	28.169	71	0.000399	B_un	bacterium_HR33	Succinyl-diaminopimelate desuccinylase
771	gene_9_LCIVAC01_6	LCIVAC01	6	110	+	8417	8749	hypothetical protein		WP_087163197	30.882	68	0.001	B_Te	Lachnoclostridium	ABC transporter permease
772	gene_10_LCIVAC01_6	LCIVAC01	6	94	+	8837	9121	HNH endonuclease	pim0185	YP_007237211	48.101	79	3.4e-20	V_ds	Pseudomonas_phage_AF	putative HNH endonuclease
773	gene_11_LCIVAC01_6	LCIVAC01	6	251	+	9139	9894	HNH endonuclease	pim0185	ARF11371	38.83	188	1.62e-28	V_ds	Klosneuvirus_KNV1	HNH
774	gene_12_LCIVAC01_6	LCIVAC01	6	461	-	9981	11366	Papain family cysteine protease	pim0074	OUW95967	40.34	471	6.38e-107	B_Pr	Pelagibacteraceae_bacterium	hypothetical protein CBD97_02120
775	gene_13_LCIVAC01_6	LCIVAC01	6	251	+	11708	12463	hypothetical protein		OUW95966	42.373	118	8.57e-21	B_Pr	Pelagibacteraceae_bacterium	hypothetical protein CBD97_02115
776	gene_14_LCIVAC01_6	LCIVAC01	6	211	+	12481	13113	hypothetical protein		WP_081801708	36.207	58	0.000609	B_Te	Arthrobacter	TM2 domain-containing protein
777	gene_1_LCIVAC01_7	LCIVAC01	7	158	+	2	478	hypothetical protein		WP_091264243	30.159	63	0.000212	B_FC	Gillisia	peptidase
778	gene_2_LCIVAC01_7	LCIVAC01	7	97	+	646	939	hypothetical protein		WP_103137559	33.871	62	0.000599	B_Te	Nostoc	CHASE2 domain-containing protein
779	gene_3_LCIVAC01_7	LCIVAC01	7	135	-	944	1351	hypothetical protein		WP_048954092	25	140	5.89e-05	B_Pr	Haemophilus	MULTISPECIES: acetate kinase
780	gene_4_LCIVAC01_7	LCIVAC01	7	222	-	2246	2914	uncharacterized protein	pim0520	YP_008004095	56.995	193	1.75e-62	N_Po	Choristoneura_biennis_entomopoxvirusvirus	tryptophan repeat gene family
781	gene_5_LCIVAC01_7	LCIVAC01	7	103	-	3268	3579	hypothetical protein		WP_095064902	37.037	54	0.000275	B_Te	Veillonella_rodentium	hypothetical protein
782	gene_6_LCIVAC01_7	LCIVAC01	7	242	-	3827	4555	Ras family GTPase	pim0029	XP_017075862	35.758	165	6.72e-25	E_Op	Drosophila_eugracilis	PREDICTED: GTP-binding nuclear protein Ran-like
783	gene_7_LCIVAC01_7	LCIVAC01	7	235	+	6031	6738	SAP domain protein (pfam02037)	pim0227	OUW96012	33.333	207	1.64e-20	B_Pr	Pelagibacteraceae_bacterium	hypothetical protein CBD97_02025
784	gene_8_LCIVAC01_7	LCIVAC01	7	75	-	6848	7075	hypothetical protein		WP_031028765	32.857	70	0.000175	B_Te	Streptomyces	tetratricopeptide repeat protein
785	gene_9_LCIVAC01_7	LCIVAC01	7	97	-	7190	7483	hypothetical protein		XP_019625107	30.864	81	0.000193	E_Op	Branchiostoma_belcheri	PREDICTED: uncharacterized protein LOC109470584
786	gene_10_LCIVAC01_7	LCIVAC01	7	474	-	7755	9179	viral DNA helicase, structurally similar to Virulence-associated protein E (VirE; pfam05272)	pim0021	WP_101521775	29.487	390	4.13e-55	B_Pr	Chromatocurvus	hypothetical protein
787	gene_11_LCIVAC01_7	LCIVAC01	7	364	+	9317	10411	Endonuclease_DUF559	pim0151	ADQ91297	38.065	310	8.02e-55	N_Ph	Bathycoccus_sp_RCC1105_virus	hypothetical protein BpV2_130
788	gene_12_LCIVAC01_7	LCIVAC01	7	109	-	10744	11073	hypothetical protein		KKQ41813	34.177	79	0.000313	B_un	Microgenomates_group	hypothetical protein US60_C0029G0013
789	gene_13_LCIVAC01_7	LCIVAC01	7	179	-	11096	11635	hypothetical protein		WP_085230238	37.805	82	0.000204	B_Pr	Paraburkholderia_caryophylli	GGDEF domain-containing protein
790	gene_14_LCIVAC01_7	LCIVAC01	7	176	-	11662	12192	hypothetical protein		XP_022835105	28.682	129	3.81e-06	E_Op	Spodoptera_litura	protein yellow-like, partial
791	gene_15_LCIVAC01_7	LCIVAC01	7	168	-	12219	12725	hypothetical protein		WP_089838687	31.818	110	0.000293	B_Ac	Granulicella_pectinivorans	sulfate adenylyltransferase subunit CysN
792	gene_1_LCIVAC01_8	LCIVAC01	8	136	-	3	410	hypothetical protein		YP_004732944	52.5	120	2.17e-34	N_Ir	Wiseana_iridescent_virus	hypothetical protein WIV_gp161
793	gene_2_LCIVAC01_8	LCIVAC01	8	348	+	524	1570	HNH endonuclease with NUMOD domain(s)		ARF08987	38.267	277	4.04e-45	V_ds	Catovirus_CTV1	HNH
794	gene_3_LCIVAC01_8	LCIVAC01	8	151	+	1844	2299	hypothetical protein		WP_002529019	26.804	97	0.001	B_Te	Propionibacteriaceae	MULTISPECIES: N-acetylmannosamine-6-phosphate 2-epimerase
795	gene_4_LCIVAC01_8	LCIVAC01	8	93	-	2350	2631	hypothetical protein		XP_018936321	29.73	74	0.004	E_Op	Cyprinus_carpio	PREDICTED: lysine-specific demethylase 2A-like
796	gene_5_LCIVAC01_8	LCIVAC01	8	763	+	2821	5112	pfam-predicted: Glycosyltransferase family 25 (LPS biosynthesis protein) (pfam01755)		WP_084652509	40.785	331	1.6e-74	B_Pr	Ottowia_thiooxydans	hypothetical protein
797	gene_6_LCIVAC01_8	LCIVAC01	8	138	-	5234	5650	hypothetical protein		EMP30347	25.61	82	0.000578	E_Op	Chelonia_mydas	Laminin subunit beta-1
798	gene_7_LCIVAC01_8	LCIVAC01	8	171	-	5698	6213	NADAR domain (cd15457; Escherichia coli swarming motility protein YbiA and related proteins)	pim0026	WP_105351938	39.053	169	1.09e-33	B_PV	Blastopirellula_marina	DUF1768 domain-containing protein
799	gene_8_LCIVAC01_8	LCIVAC01	8	196	+	6283	6873	hypothetical protein		XP_020964432	31.667	60	0.001	E_Vi	Arachis_ipaensis	syntaxin-132 isoform X2
800	gene_9_LCIVAC01_8	LCIVAC01	8	378	-	6941	8077	ribonucleoside diphosphate reductase, beta subunit	pim0054	PRW58060	74.766	321	0	E_Vi	Chlorella_sorokiniana	ribonucleoside-diphosphate reductase small chain isoform A
801	gene_10_LCIVAC01_8	LCIVAC01	8	1118	-	8120	11476	DEAD/SNF2-like helicase	pim0150	ASZ84984	33.412	844	9.03e-137	N_Ir	Cherax_quadricarinatus_iridovirus	004L
802	gene_1_LCIVAC01_9	LCIVAC01	9	75	+	123	350	hypothetical protein		WP_020531914	38.889	54	0.001	B_FC	Flexithrix_dorotheae	hypothetical protein
803	gene_2_LCIVAC01_9	LCIVAC01	9	75	+	425	652	hypothetical protein		PJT49322	32.353	68	0.000151	B_Te	Streptomyces_albidoflavus	hypothetical protein CWI85_17905, partial
804	gene_3_LCIVAC01_9	LCIVAC01	9	910	+	764	3496	D5-like helicase-primase	pim0022	ADD95832	51.171	897	0	u_en	uncultured_organism_MedDCM_OCT_S09_C213	predicted ATPase, partial
805	gene_4_LCIVAC01_9	LCIVAC01	9	31	+	3600	3695	hypothetical protein		WP_087582474	60	25	8.55e-05	B_Pr	Campylobacter_concisus	hypothetical protein
806	gene_5_LCIVAC01_9	LCIVAC01	9	113	+	3719	4060	hypothetical protein		ATZ80853	31.429	70	1.65e-05	N_eM	Bodo_saltans_virus	RING-finger domain-containing protein
807	gene_6_LCIVAC01_9	LCIVAC01	9	556	+	4102	5772	mRNA capping enzyme	pim0027	YP_009310325	26.173	554	4.52e-26	N_Ma	Golden_Marseillevirus	putative mRNA-capping enzyme
808	gene_7_LCIVAC01_9	LCIVAC01	9	406	-	5821	7041	hypothetical protein		YP_009272800	29.104	134	3.1e-07	N_Ir	Ranavirus_maximus	serine/threonine protein kinase
809	gene_8_LCIVAC01_9	LCIVAC01	9	350	+	8132	9184	DNA-directed RNA polymerase subunit alpha	pim0004	YP_009010335	38.854	314	3.71e-59	N_Ir	Invertebrate_iridescent_virus_30	DNA-directed RNA polymerase II largest subunit
810	gene_9_LCIVAC01_9	LCIVAC01	9	112	+	9361	9696	hypothetical protein		ARF09019	44.144	111	1.89e-19	V_ds	Catovirus_CTV1	GIY-YIG-like endonuclease
811	gene_1_LCIVAC01_10	LCIVAC01	10	338	-	1	1014	SNF-related serine/threonine-protein kinase	pim0057	NP_149561	30.178	338	6.68e-33	N_Ir	Invertebrate_iridescent_virus_6	098R
812	gene_2_LCIVAC01_10	LCIVAC01	10	82	-	1108	1356	hypothetical protein		CBL22902	29.114	79	0.000717	B_Te	Blautia_obeum	hypothetical protein CK5_14750
813	gene_3_LCIVAC01_10	LCIVAC01	10	520	-	1929	3491	hypothetical protein		WP_100715488	29.73	148	1.35e-09	B_Sp	Leptospira	MULTISPECIES: ankyrin repeat domain-containing protein
814	gene_4_LCIVAC01_10	LCIVAC01	10	145	-	3523	3960	hypothetical protein		GAK92743	29.412	102	1.23e-05	B_FC	Nonlabens_ulvanivorans	immunoreactive 84kD antigen PG93
815	gene_5_LCIVAC01_10	LCIVAC01	10	232	+	4009	4707	hypothetical protein		PEU80205	40.964	83	1.05e-06	B_Te	Bacillus_anthracis	hypothetical protein CN394_14635, partial
816	gene_6_LCIVAC01_10	LCIVAC01	10	108	-	4764	5090	hypothetical protein		ODS44252	46.154	39	0.000876	B_Pr	Pasteurella_multocida	SsrA-binding protein
817	gene_7_LCIVAC01_10	LCIVAC01	10	243	-	5444	6175	hypothetical protein		SEL38042	34	100	0.000181	A_Ea	Methanobrevibacter_gottschalkii	Collagen triple helix repeat-containing protein
818	gene_8_LCIVAC01_10	LCIVAC01	10	207	-	6240	6863	hypothetical protein		OGO84343	75.862	29	0.000333	B_Te	Clostridiales_bacterium	hypothetical protein A2Y24_06965
819	gene_9_LCIVAC01_10	LCIVAC01	10	524	+	6923	8497	uncharacterized protein	pim0184	OUW96016	36.198	384	2.07e-67	B_Pr	Pelagibacteraceae_bacterium	hypothetical protein CBD97_02045
820	gene_10_LCIVAC01_10	LCIVAC01	10	74	-	8556	8780	pfam-predicted: C-5 cytosine-specific DNA methylase (pfam00145)		WP_097802288	61.972	71	1.47e-30	B_Te	Faecalibacterium_prausnitzii	hypothetical protein
821	gene_1_LCIVAC01_11	LCIVAC01	11	199	-	2	598	hypothetical protein		YP_009352694	44.094	127	5.98e-23	V_un	Kaumoebavirus	hypothetical protein BNJ_00291
822	gene_2_LCIVAC01_11	LCIVAC01	11	354	-	640	1704	HNH endonuclease with NUMOD domain(s)		ATZ80401	40.449	267	8.53e-48	N_eM	Bodo_saltans_virus	HNH
823	gene_3_LCIVAC01_11	LCIVAC01	11	409	-	1804	3033	hypothetical protein		YP_004732968	54.639	97	3.97e-28	N_Ir	Wiseana_iridescent_virus	hypothetical protein WIV_gp185
824	gene_4_LCIVAC01_11	LCIVAC01	11	96	-	3331	3621	hypothetical protein		CEL64290	33.766	77	0.000185	E_Al	Neospora_caninum	TPA:
825	gene_5_LCIVAC01_11	LCIVAC01	11	1106	-	3855	7175	Glycosyl transferase family 90 and serine/threonine-protein kinase domain protein	pim0722	YP_008357374	35.018	1108	0	N_Ir	Invertebrate_iridovirus_22	Putative tyrosine protein kinase
826	gene_6_LCIVAC01_11	LCIVAC01	11	342	+	7304	8332	pfam-predicted: Zinc finger, C3HC4 type (RING finger) (pfam13920)		ARF12275	27.5	320	2.7e-30	V_ds	Klosneuvirus_KNV1	RING
827	gene_1_LCIVAC01_12	LCIVAC01	12	44	+	2	136	hypothetical protein		WP_100555883	55.556	27	0.002	B_Pr	Burkholderia_glumae	hypothetical protein
828	gene_2_LCIVAC01_12	LCIVAC01	12	87	+	275	538	pfam-predicted: ADP-ribosyltransferase exoenzyme (pfam03496)		OYW46571	39.216	51	3.13e-05	B_Pr	Sphingomonadales_bacterium	hypothetical protein B7Z33_04125
829	gene_3_LCIVAC01_12	LCIVAC01	12	349	-	721	1770	hypothetical protein		WP_092206575	36.486	74	0.001	B_FC	Bizionia_echini	tetratricopeptide repeat protein
830	gene_4_LCIVAC01_12	LCIVAC01	12	191	-	1970	2545	hypothetical protein		CDE11447	64.865	37	1.64e-10	B_Te	Clostridium	putative uncharacterized protein
831	gene_5_LCIVAC01_12	LCIVAC01	12	304	-	2711	3625	pfam-predicted: HMG (high mobility group) box (pfam00505)		ORZ13543	40.541	74	1.3e-09	E_Op	Absidia_repens	high
832	gene_6_LCIVAC01_12	LCIVAC01	12	188	-	3957	4523	uncharacterized protein	pim0487	XP_018074042	53.704	54	7.66e-14	E_Op	Phialocephala_scopiformis	hypothetical protein LY89DRAFT_772164
833	gene_7_LCIVAC01_12	LCIVAC01	12	562	+	4718	6406	DEAD/SNF2-like helicase	pim0009	ANS04384	32.215	596	5.26e-99	V_en	uncultured_Mediterranean_phage	putative helicase
834	gene_8_LCIVAC01_12	LCIVAC01	12	160	+	6451	6933	NUDIX hydrolase	pim0034	YP_009010327	36.154	130	7.06e-20	N_Ir	Invertebrate_iridescent_virus_30	hydrolase, NUDIX family
835	gene_9_LCIVAC01_12	LCIVAC01	12	95	-	6959	7246	hypothetical protein		EER37380	33.333	99	0.000115	E_Op	Histoplasma_capsulatum	P-type ATPase
836	gene_10_LCIVAC01_12	LCIVAC01	12	225	-	7267	7944	hypothetical protein		XP_004137865	27.928	111	0.000477	E_Vi	Cucumis_sativus	PREDICTED: probable leucine-rich repeat receptor-like protein kinase At1g68400
837	gene_11_LCIVAC01_12	LCIVAC01	12	71	-	8039	8254	hypothetical protein		WP_082642862	43.75	48	0.002	B_FC	Maribacter_dokdonensis	TonB-dependent receptor
838	gene_1_LCIVAC01_13	LCIVAC01	13	1050	+	3	3155	DNA-directed RNA polymerase subunit beta, possible euk contamination	pim0005	OUX67864	46.284	1063	0	B_un	bacterium_TMED178	hypothetical protein CBD38_01165
839	gene_2_LCIVAC01_13	LCIVAC01	13	213	+	3382	4023	hypothetical protein		WP_052133606	56	75	1.34e-12	B_Te	Lactobacillus_mucosae	hypothetical protein
840	gene_3_LCIVAC01_13	LCIVAC01	13	95	+	4059	4346	hypothetical protein		WP_057239187	28.866	97	0.000219	B_Te	Bacillus	hypothetical protein
841	gene_4_LCIVAC01_13	LCIVAC01	13	77	-	4352	4585	hypothetical protein		OQO11367	50	32	7.4e-05	E_Op	Rachicladosporium_antarcticum	hypothetical protein B0A48_05623
842	gene_5_LCIVAC01_13	LCIVAC01	13	198	-	4622	5218	hypothetical protein		EFX73876	32.787	61	0.002	E_Op	Daphnia_pulex	hypothetical protein DAPPUDRAFT_252570
843	gene_6_LCIVAC01_13	LCIVAC01	13	293	+	5288	6169	transcription initiation factor IIB	pim0144	YP_008052432	24	300	1.23e-18	N_eM	Phaeocystis_globosa_virus	transcription initiation factor IIB
844	gene_7_LCIVAC01_13	LCIVAC01	13	132	-	6202	6600	hypothetical protein		WP_023536848	28.986	69	6.13e-05	B_Te	Streptomyces_niveus	beta-phosphoglucomutase family hydrolase
845	gene_8_LCIVAC01_13	LCIVAC01	13	174	-	6644	7168	uncharacterized protein	pim0183	OUX67983	34.437	151	1.89e-21	B_un	bacterium_TMED178	hypothetical protein CBD38_00765
846	gene_9_LCIVAC01_13	LCIVAC01	13	331	+	7216	8208	uncharacterized protein	pim0124	OUW61417	33.065	124	2.51e-07	B_Pr	Candidatus_Pelagibacter	hypothetical protein CBD63_01585
847	gene_1_LCIVAC01_14	LCIVAC01	14	31	+	1	96	hypothetical protein		WP_040763619	45.161	31	0.001	B_Te	Turicibacter_sanguinis	DUF4868 domain-containing protein
848	gene_2_LCIVAC01_14	LCIVAC01	14	353	+	242	1303	HNH endonuclease with NUMOD domain(s)		ARF11678	44.348	345	2.63e-86	V_ds	Klosneuvirus_KNV1	HNH
849	gene_3_LCIVAC01_14	LCIVAC01	14	389	+	1566	2735	hypothetical protein		KHN84901	35	80	0.000195	E_Op	Toxocara_canis	Mitogen-activated protein kinase 9
850	gene_4_LCIVAC01_14	LCIVAC01	14	288	+	2767	3633	hypothetical protein		XP_018724072	37.959	245	8.56e-28	E_Vi	Eucalyptus_grandis	PREDICTED: disease resistance protein TAO1-like
851	gene_5_LCIVAC01_14	LCIVAC01	14	229	-	3716	4405	protein kinase		OAO11940	27.895	190	2.14e-09	E_St	Blastocystis	hypothetical protein AV274_6391
852	gene_6_LCIVAC01_14	LCIVAC01	14	365	+	4488	5585	hypothetical protein		KKT70298	38.38	284	5.18e-39	B_un	Candidatus_Uhrbacteria	Yop
853	gene_7_LCIVAC01_14	LCIVAC01	14	58	+	5656	5832	hypothetical protein		WP_106040023	43.182	44	0.001	B_FC	Bacteroides_zoogleoformans	peptide chain release factor 1
854	gene_8_LCIVAC01_14	LCIVAC01	14	184	+	5878	6432	hypothetical protein		KXJ07339	30.769	78	0.000711	E_Op	Exaiptasia_pallida	ATP-dependent DNA helicase PIF1
855	gene_9_LCIVAC01_14	LCIVAC01	14	165	+	6491	6988	uncharacterized protein	pim0694	KFZ04039	27.612	134	8.35e-06	E_Op	Pseudogymnoascus	hypothetical protein V502_10458
856	gene_10_LCIVAC01_14	LCIVAC01	14	162	-	7263	7751	uncharacterized protein	pim0117	YP_003406950	27.551	98	4.16e-07	N_Ma	Marseillevirus_marseillevirus	hypothetical protein MAR_ORF209
857	gene_1_LCIVAC01_15	LCIVAC01	15	351	-	2	1054	HNH endonuclease with NUMOD domain(s)		ATZ80401	37.591	274	5.84e-52	N_eM	Bodo_saltans_virus	HNH
858	gene_2_LCIVAC01_15	LCIVAC01	15	256	-	1138	1908	hypothetical protein		WP_070850037	27.957	186	4.04e-18	B_Pr	Neisseria	hypothetical protein
859	gene_3_LCIVAC01_15	LCIVAC01	15	342	+	2145	3173	DNA repair exonuclease	pim0045	YP_009021213	44.923	325	1.01e-93	N_Ir	Anopheles_minimus_irodovirus	DNA repair exonuclease SbcCD D subunit
860	gene_4_LCIVAC01_15	LCIVAC01	15	164	+	3200	3694	hypothetical protein		YP_654684	37.209	86	5.56e-12	N_Ir	Invertebrate_iridescent_virus_3	hypothetical protein MIV112R
861	gene_5_LCIVAC01_15	LCIVAC01	15	337	+	3743	4756	patatin-like phospholipase	pim0043	ASZ85027	36.9	271	2.78e-53	N_Ir	Cherax_quadricarinatus_iridovirus	047L
862	gene_6_LCIVAC01_15	LCIVAC01	15	60	+	4846	5028	hypothetical protein		WP_075687560	45.833	48	0.000143	B_Te	Bacillus	hypothetical protein
863	gene_7_LCIVAC01_15	LCIVAC01	15	33	+	5030	5131	hypothetical protein		AAV60534	63.636	22	0.007	B_Te	Streptococcus_thermophilus	IS1167, transposase, ISL3 family, truncated
864	gene_8_LCIVAC01_15	LCIVAC01	15	175	+	5157	5684	hypothetical protein		ARF08896	36.207	116	8.5e-17	V_ds	Catovirus_CTV1	hypothetical protein Catovirus_1_946
865	gene_9_LCIVAC01_15	LCIVAC01	15	426	+	5807	7087	uncharacterized protein	pim0123	NP_149530	37.726	387	9.7e-67	N_Ir	Invertebrate_iridescent_virus_6	067R
866	gene_10_LCIVAC01_15	LCIVAC01	15	148	+	7128	7571	Calcineurin-like phosphoesterase	pim0083	OJJ77312	32.692	156	7.7e-17	E_Op	Aspergillus_brasiliensis	hypothetical protein ASPBRDRAFT_36530
867	gene_1_LCIVAC01_16	LCIVAC01	16	74	-	2	223	hypothetical protein		KXH31614	32.836	67	0.002	E_Op	Colletotrichum_salicis	hypothetical protein CSAL01_04611
868	gene_2_LCIVAC01_16	LCIVAC01	16	175	-	304	831	hypothetical protein		WP_025227071	28.387	155	0.000449	B_Te	Fimbriimonas_ginsengisoli	response regulator
869	gene_3_LCIVAC01_16	LCIVAC01	16	85	+	897	1154	hypothetical protein		PQP37677	32.759	58	0.002	B_Te	Mycobacterium	hypothetical protein C6A82_23970, partial
870	gene_4_LCIVAC01_16	LCIVAC01	16	431	+	1218	2513	A18-like helicase	pim0008	OUW95990	47.143	420	9.56e-134	B_Pr	Pelagibacteraceae_bacterium	hypothetical protein CBD97_01915
871	gene_5_LCIVAC01_16	LCIVAC01	16	316	+	2556	3506	Transcription factor TFIID (or TATA-binding protein, TBP)	pim0139	OUW95973	46.774	310	1.95e-78	B_Pr	Pelagibacteraceae_bacterium	hypothetical protein CBD97_02155
872	gene_6_LCIVAC01_16	LCIVAC01	16	158	+	3562	4038	hypothetical protein		WP_104997049	32.479	117	0.000162	B_Te	Arthrobacter	FAA hydrolase family protein
873	gene_7_LCIVAC01_16	LCIVAC01	16	362	+	4362	5450	HNH endonuclease with NUMOD domain(s)		PKK61012	36.176	340	2.63e-50	E_Op	Rhizophagus_irregularis	His-Me finger endonuclease, partial
874	gene_8_LCIVAC01_16	LCIVAC01	16	452	+	5500	6858	pfam-predicted: Glycosyl hydrolases family 16 (pfam00722)		WP_089480628	33.136	169	4.89e-16	B_FC	Flavobacterium_araucananum	hypothetical protein
875	gene_1_LCIVAC01_17	LCIVAC01	17	426	-	204	1484	T4 phage RNA ligase with polynucleotide kinase domain (HHpred-predicted)	pim0030	NP_149856	31.07	383	2.93e-42	N_Ir	Invertebrate_iridescent_virus_6	393L
876	gene_2_LCIVAC01_17	LCIVAC01	17	317	-	1506	2459	hypothetical protein		XP_017296468	28.025	157	4.52e-12	E_Op	Kryptolebias_marmoratus	PREDICTED: procollagen-lysine,2-oxoglutarate 5-dioxygenase 1-like
877	gene_3_LCIVAC01_17	LCIVAC01	17	821	-	2502	4967	pfam-predicted: enamelin (pfam15362)		WP_098366164	55.625	160	5.18e-23	B_Te	Bacillus_thuringiensis	collagen-like protein, partial
878	gene_4_LCIVAC01_17	LCIVAC01	17	123	-	5040	5411	chaperone protein DnaJ	pim0088	WP_022747167	55.932	59	1.18e-13	B_Te	Clostridium_saccharobutylicum	J domain-containing protein
879	gene_5_LCIVAC01_17	LCIVAC01	17	340	-	5467	6489	hypothetical protein		ALL24063	68.333	120	4.56e-23	B_Te	Bacillus_thuringiensis	hypothetical protein BTXL6_22590
880	gene_1_LCIVAC01_18	LCIVAC01	18	222	+	304	972	hypothetical protein		XP_002118404	40.741	108	5.02e-09	E_Op	Trichoplax_adhaerens	predicted protein
881	gene_2_LCIVAC01_18	LCIVAC01	18	358	+	1133	2209	HNH endonuclease with NUMOD domain(s)		PKK61012	37.574	338	5.16e-51	E_Op	Rhizophagus_irregularis	His-Me finger endonuclease, partial
882	gene_3_LCIVAC01_18	LCIVAC01	18	168	+	2247	2753	hypothetical protein		OUX68013	37.419	155	6.24e-33	B_un	bacterium_TMED178	hypothetical protein CBD38_00915
883	gene_4_LCIVAC01_18	LCIVAC01	18	123	-	2777	3148	HNH endonuclease	pim0185	WP_098045049	46.667	105	1.65e-21	B_Te	Lactobacillus	HNH endonuclease
884	gene_5_LCIVAC01_18	LCIVAC01	18	253	-	3199	3960	pfam-predicted: Ring finger domain (pfam13639)		XP_001026561	35.938	64	2.24e-06	E_Al	Tetrahymena_thermophila	tetratricopeptide repeat protein
885	gene_6_LCIVAC01_18	LCIVAC01	18	199	-	4021	4620	pfam-predicted: Ring finger domain (pfam13639)		KRH05199	30.337	89	1.27e-06	E_Vi	Glycine_max	hypothetical protein GLYMA_17G213300
886	gene_7_LCIVAC01_18	LCIVAC01	18	210	-	4707	5339	pfam-predicted: SWIB/MDM2 domain (pfam02201)		OUX68031	41.573	89	8.52e-21	B_un	bacterium_TMED178	hypothetical protein CBD38_01005
887	gene_8_LCIVAC01_18	LCIVAC01	18	92	+	5429	5707	hypothetical protein		YP_008436877	36.111	72	2.46e-06	N_Ph	Pandoravirus_salinus	hypothetical protein psal_cds_254
888	gene_9_LCIVAC01_18	LCIVAC01	18	105	+	5732	6049	hypothetical protein		CDB31202	35.821	67	0.000288	B_Te	Firmicutes_bacterium	putative uncharacterized protein
889	gene_1_LCIVAC01_19	LCIVAC01	19	92	-	1	276	hypothetical protein		XP_016646232	31.579	76	2.28e-05	E_Op	Scedosporium_apiospermum	hypothetical protein SAPIO_CDS0758
890	gene_2_LCIVAC01_19	LCIVAC01	19	171	+	656	1171	hypothetical protein		OUX67956	31.056	161	4.23e-13	B_un	bacterium_TMED178	hypothetical protein CBD38_00630
891	gene_3_LCIVAC01_19	LCIVAC01	19	150	-	1206	1658	hypothetical protein		ARF11974	37.302	126	2.54e-32	V_ds	Klosneuvirus_KNV1	nucleoside 2-deoxyribosyltransferase
892	gene_4_LCIVAC01_19	LCIVAC01	19	263	-	1710	2501	A1L transcription factor/late transcription factor VLTF-2	pim0017	NP_149813	34	200	3.01e-29	N_Ir	Invertebrate_iridescent_virus_6	350L
893	gene_5_LCIVAC01_19	LCIVAC01	19	597	+	2581	4374	hypothetical protein		YP_009010469	28.101	395	9.88e-24	N_Ir	Invertebrate_iridescent_virus_30	hypothetical protein IIV30_175L
894	gene_6_LCIVAC01_19	LCIVAC01	19	304	-	4444	5358	hypothetical protein		AVL94837	38.4	125	3.42e-16	N_eM	Moumouvirus_australiensis	ankyrin repeat protein
895	gene_1_LCMAC101_1	LCMAC101	1	289	+	1	870	T4 phage RNA ligase with polynucleotide kinase domain (HHpred-predicted)	pim0030	YP_009254979	28.674	279	5.09e-19	N_Ma	Tokyovirus_A1	putative RNA ligase
896	gene_2_LCMAC101_1	LCMAC101	1	659	-	1389	3368	intein-containing packaging ATPase similar to Marseilleviruses; intein domain is close to mimivirus	pim0003	YP_007354438	43.269	416	7.31e-97	N_eM	Acanthamoeba_polyphaga_moumouvirus	DNA mismatch repair ATPase MutS
897	gene_3_LCMAC101_1	LCMAC101	1	248	+	3516	4262	uncharacterized marseilleviridae protein	pim0106	WP_091377088	30.556	108	0.000286	B_Te	Geodermatophilus	hydroxypyruvate isomerase
898	gene_4_LCMAC101_1	LCMAC101	1	398	+	4432	5628	hypothetical protein		KKP35403	24.055	291	2.73e-09	B_un	candidate_division	hypothetical protein UR26_C0005G0017
899	gene_5_LCMAC101_1	LCMAC101	1	525	+	5753	7330	Protein tyrosine kinase		ANB50339	24.473	617	3.73e-28	N_eM	Powai_lake_megavirus	hypothetical protein
900	gene_6_LCMAC101_1	LCMAC101	1	202	+	9091	9699	pfam-predicted: Fatty acid desaturase (pfam00487)		EWM23975	55.941	202	1.76e-76	E_St	Nannochloropsis_gaditana	stearoyl- desaturase 5
901	gene_7_LCMAC101_1	LCMAC101	1	99	+	9864	10163	hypothetical protein		WP_014637925	32	75	0.002	B_Te	Streptococcus_suis	type II toxin-antitoxin system RelE/ParE family toxin
902	gene_8_LCMAC101_1	LCMAC101	1	312	-	10242	11180	hypothetical protein		WP_043335742	47.5	120	4e-21	B_Pr	Belnapia_moabensis	hypothetical protein
903	gene_9_LCMAC101_1	LCMAC101	1	194	+	11270	11854	hypothetical protein		ETE02204	32.857	70	0.000145	B_Te	Streptococcus_pneumoniae	hypothetical protein U756_06140
904	gene_10_LCMAC101_1	LCMAC101	1	124	+	11910	12284	hypothetical protein		WP_020638327	41.463	41	0.000302	B_Te	Amycolatopsis_balhimycina	alpha/beta hydrolase
905	gene_11_LCMAC101_1	LCMAC101	1	126	+	12366	12746	uncharacterized protein	pim0103	YP_009238754	35.417	96	1.22e-15	N_Ma	Brazilian_marseillevirus	hypothetical protein
906	gene_12_LCMAC101_1	LCMAC101	1	397	+	12797	13990	hypothetical protein		WP_079643748	23.636	165	0.000369	B_FC	Sphingobacterium_nematocida	hypothetical protein
907	gene_13_LCMAC101_1	LCMAC101	1	387	+	14092	15255	hypothetical protein		PIO47511	22.034	177	0.000817	B_FC	Chlorobium	hypothetical protein CMR00_10080
908	gene_14_LCMAC101_1	LCMAC101	1	366	+	15366	16466	hypothetical protein		OKZ25243	25.333	150	3.47e-05	B_FC	Bacteroides	MBL
909	gene_15_LCMAC101_1	LCMAC101	1	488	-	16515	17981	pfam-predicted: Poly(ADP-ribose) polymerase (pfam00644)		XP_016604037	37.008	508	2.84e-91	E_Op	Spizellomyces_punctatus	hypothetical protein SPPG_08596
910	gene_16_LCMAC101_1	LCMAC101	1	135	+	18189	18596	pfam-predicted: WWE domain (pfam02825)		ODM97902	32.857	140	2.57e-15	E_Op	Orchesella_cincta	hypothetical protein Ocin01_08778
911	gene_17_LCMAC101_1	LCMAC101	1	98	-	18807	19103	hypothetical protein		WP_041383545	32.584	89	4.58e-05	B_FC	Polaribacter	DNA mismatch repair protein MutS
912	gene_18_LCMAC101_1	LCMAC101	1	171	-	19138	19653	hypothetical protein		PBK85509	24.265	136	0.000446	E_Op	Armillaria_gallica	argonaute-like protein
913	gene_19_LCMAC101_1	LCMAC101	1	380	-	19679	20821	Transcription factor TFIID (or TATA-binding protein, TBP)	pim0139	AHA46072	32.578	353	5.25e-49	V_un	Insectomime_virus	hypothetical protein ISTM_174
914	gene_20_LCMAC101_1	LCMAC101	1	381	+	20986	22131	hypothetical protein		CCZ00117	37.736	53	0.000309	B_Te	Clostridium	ribonuclease Y
915	gene_21_LCMAC101_1	LCMAC101	1	23	+	22132	22203	hypothetical protein		XP_016615982	54.167	24	0.01	E_Op	Cladophialophora_bantiana	hypothetical protein Z519_10166
916	gene_22_LCMAC101_1	LCMAC101	1	216	+	22312	22962	hypothetical protein		WP_091698495	39.726	73	0.000505	B_FC	Algoriphagus_locisalis	peptidase M1
917	gene_23_LCMAC101_1	LCMAC101	1	537	+	23063	24676	hypothetical protein		AKI79844	31.667	240	6.97e-24	N_eM	Acanthamoeba_polyphaga_mimivirus	hypothetical protein
918	gene_24_LCMAC101_1	LCMAC101	1	86	-	25061	25321	uncharacterized protein	pim0600	WP_105941103	27.16	81	0.00072	B_Te	Gordonia_iterans	MFS transporter
919	gene_25_LCMAC101_1	LCMAC101	1	129	+	25475	25864	hypothetical protein		XP_007395393	30.556	72	3.21e-05	E_Op	Phanerochaete_carnosa	hypothetical protein PHACADRAFT_173110
920	gene_26_LCMAC101_1	LCMAC101	1	104	-	26501	26815	pfam-predicted: HNH endonuclease (pfam13392)		WP_002984461	58.333	60	3.08e-17	B_FC	Chryseobacterium_gleum	prophage LambdaSa2
921	gene_27_LCMAC101_1	LCMAC101	1	81	+	26894	27139	hypothetical protein		KPM38942	32.075	53	0.0006	E_Op	Neonectria_ditissima	hypothetical protein AK830_g7611
922	gene_28_LCMAC101_1	LCMAC101	1	142	+	27211	27639	hypothetical protein		WP_027362651	29.333	75	0.000239	B_Pr	Desulfospira_joergensenii	CoB--CoM heterodisulfide reductase iron-sulfur subunit A family protein
923	gene_29_LCMAC101_1	LCMAC101	1	339	+	27773	28792	uncharacterized protein	pim0123	YP_009255010	32.102	352	3.42e-46	N_Ma	Tokyovirus_A1	conserved putative C-terminal domain protein
924	gene_30_LCMAC101_1	LCMAC101	1	169	-	28826	29335	hypothetical protein		WP_088190658	36.585	41	0.002	B_Pr	Pseudomonas	fused response regulator/phosphatase
925	gene_31_LCMAC101_1	LCMAC101	1	468	-	29424	30830	uncharacterized protein	pim0683	WP_079506901	25.963	493	1.76e-29	B_Te	Bacillus_jeotgali	hypothetical protein
926	gene_32_LCMAC101_1	LCMAC101	1	70	-	30922	31134	hypothetical protein		OUW06227	36	50	0.003	B_Te	Synechococcus	sulfate adenylyltransferase
927	gene_33_LCMAC101_1	LCMAC101	1	80	+	31232	31474	hypothetical protein		WP_074959291	35.714	56	0.000359	B_Pr	Myxococcus_fulvus	DNA polymerase I
928	gene_34_LCMAC101_1	LCMAC101	1	189	+	31817	32386	Thymidine kinase	pim0067	YP_009310271	43.478	184	1.35e-36	N_Ma	Golden_Marseillevirus	thymidine kinase
929	gene_35_LCMAC101_1	LCMAC101	1	220	-	32699	33361	hypothetical protein		WP_029570499	25.153	163	0.001	B_Pr	Pantoea_ananatis	inovirus Gp2 family protein
930	gene_36_LCMAC101_1	LCMAC101	1	95	-	33802	34089	hypothetical protein		WP_084324014	30.882	68	0.000505	A_Ea	Methanolobus_tindarius	hypothetical protein
931	gene_37_LCMAC101_1	LCMAC101	1	163	-	34190	34681	pfam-predicted: AAA domain (pfam13671)		WP_077560762	36.066	122	1.48e-22	B_Pr	Polaromonas	hypothetical protein
932	gene_38_LCMAC101_1	LCMAC101	1	176	-	34743	35273	hypothetical protein		WP_089964466	26.429	140	0.000371	B_Te	Lihuaxuella_thermophila	CBS domain-containing protein
933	gene_39_LCMAC101_1	LCMAC101	1	150	-	35288	35740	hypothetical protein		XP_015200758	31.111	90	0.001	E_Op	Lepisosteus_oculatus	PREDICTED: probable phospholipid-transporting ATPase VD isoform X2
934	gene_40_LCMAC101_1	LCMAC101	1	489	-	35814	37283	uncharacterized marseilleviridae protein	pim0254	YP_003406999	33.505	388	2.96e-29	N_Ma	Marseillevirus_marseillevirus	hypothetical protein MAR_ORF263
935	gene_41_LCMAC101_1	LCMAC101	1	123	-	37578	37949	hypothetical protein		WP_065249474	27.103	107	0.000359	B_Pr	Haemophilus_haemolyticus	hypothetical protein
936	gene_42_LCMAC101_1	LCMAC101	1	318	+	38067	39023	hypothetical protein		ARF12015	31.496	127	2.62e-13	V_ds	Klosneuvirus_KNV1	hypothetical protein Klosneuvirus_3_150
937	gene_43_LCMAC101_1	LCMAC101	1	123	-	39736	40107	hypothetical protein		WP_084392933	29.032	62	0.000613	B_Pr	Henriciella_pelagia	hypothetical protein
938	gene_44_LCMAC101_1	LCMAC101	1	615	-	40246	42093	hypothetical protein		XP_017837968	27.273	264	0.001	E_Op	Drosophila_busckii	PREDICTED: uncharacterized protein LOC108596571
939	gene_45_LCMAC101_1	LCMAC101	1	204	+	42196	42810	hypothetical protein		WP_042425061	42.105	38	0.000843	B_Te	Geomicrobium	four-carbon acid sugar kinase family protein
940	gene_46_LCMAC101_1	LCMAC101	1	209	-	43042	43671	hypothetical protein		WP_085210632	30.526	95	6.67e-05	B_Te	Streptomyces	NAD(P)/FAD-dependent oxidoreductase
941	gene_47_LCMAC101_1	LCMAC101	1	258	+	44097	44873	hypothetical protein		PNP52708	25.758	198	0.000105	E_Op	Fusarium_nygamai	hypothetical protein FNYG_15810
942	gene_48_LCMAC101_1	LCMAC101	1	170	-	44884	45396	hypothetical protein		XP_006232788	30.37	135	0.000372	E_Op	Rattus_norvegicus	PREDICTED: nuclear pore membrane glycoprotein 210-like isoform X3
943	gene_49_LCMAC101_1	LCMAC101	1	137	-	45783	46196	hypothetical protein		WP_092986132	52.5	40	0.000412	B_Te	Salinicoccus_qingdaonensis	hypothetical protein
944	gene_50_LCMAC101_1	LCMAC101	1	194	-	46193	46777	hypothetical protein		PNX50758	29.07	86	0.002	A_Ea	Thermoplasmata_archaeon	hypothetical protein BV458_12655, partial
945	gene_51_LCMAC101_1	LCMAC101	1	140	-	46921	47343	hypothetical protein		XP_019005987	48.889	45	0.000122	E_Op	Kwoniella_mangroviensis	C2 domain-containing protein
946	gene_52_LCMAC101_1	LCMAC101	1	125	-	47383	47760	hypothetical protein		KUK49733	40	50	0.000298	B_un	Parcubacteria_bacterium	Type
947	gene_53_LCMAC101_1	LCMAC101	1	265	-	47779	48576	hypothetical protein
948	gene_54_LCMAC101_1	LCMAC101	1	183	-	49354	49905	pfam-predicted: Protein of unknown function (DUF1622) (pfam07784)		WP_031564109	30.097	103	9.03e-11	B_Pr	Legionella_wadsworthii	DUF1622 domain-containing protein
949	gene_55_LCMAC101_1	LCMAC101	1	200	-	49964	50566	hypothetical protein		WP_067008707	23.611	144	0.001	B_Pr	Moraxella_nonliquefaciens	RHS repeat protein
950	gene_56_LCMAC101_1	LCMAC101	1	162	+	50687	51175	uncharacterized protein	pim0579	WP_018266359	27.368	95	0.000524	B_Pr	Methylosinus	sensor histidine kinase
951	gene_57_LCMAC101_1	LCMAC101	1	78	+	51788	52024	hypothetical protein		PKP53752	40	70	6.73e-11	B_FC	Bacteroidetes_bacterium	hypothetical protein CVT92_02105
952	gene_58_LCMAC101_1	LCMAC101	1	446	-	52069	53409	pfam-predicted: Transmembrane amino acid transporter protein (pfam01490)		XP_020902747	28.398	412	9.28e-28	E_Op	Exaiptasia_pallida	amino acid transporter ANTL1-like
953	gene_59_LCMAC101_1	LCMAC101	1	137	+	53505	53918	hypothetical protein		WP_044884065	22.481	129	9.62e-05	B_Te	Frankia	HD domain-containing protein
954	gene_60_LCMAC101_1	LCMAC101	1	301	+	54541	55446	pfam-predicted: Fez1 (pfam06818)		KXJ73418	39.189	74	1.48e-06	E_Op	Aedes_albopictus	hypothetical protein RP20_CCG015899
955	gene_61_LCMAC101_1	LCMAC101	1	193	-	55538	56119	hypothetical protein		XP_011192725	28.333	120	0.004	E_Op	Bactrocera_cucurbitae	PREDICTED: persulfide dioxygenase ETHE1, mitochondrial
956	gene_62_LCMAC101_1	LCMAC101	1	115	-	56196	56543	hypothetical protein		WP_012808970	42.105	57	0.001	B_Te	Atopobium_parvulum	ABC transporter ATP-binding protein
957	gene_63_LCMAC101_1	LCMAC101	1	183	-	56607	57158	hypothetical protein		XP_003646977	28.431	102	0.000721	E_Op	Eremothecium_cymbalariae	hypothetical protein Ecym_5405
958	gene_64_LCMAC101_1	LCMAC101	1	133	-	57321	57722	hypothetical protein		KUK91789	24.691	81	0.000333	B_FC	Marinimicrobia_bacterium	phosphohistidine phosphatase SixA
959	gene_65_LCMAC101_1	LCMAC101	1	138	-	58784	59200	hypothetical protein		OGJ57693	32.812	64	0.000146	B_un	Candidatus_Peribacteria	hypothetical protein A2881_04300
960	gene_66_LCMAC101_1	LCMAC101	1	513	-	59285	60826	HNH endonuclease	pim0185	WP_098367646	40.854	164	7.66e-28	B_Te	Bacillus_anthracis	hypothetical protein
961	gene_67_LCMAC101_1	LCMAC101	1	165	-	60918	61415	uncharacterized protein	pim0536	XP_016367679	24.627	134	0.000582	E_Op	Sinocyclocheilus_rhinocerous	PREDICTED: recombining binding protein suppressor of hairless-like protein
962	gene_68_LCMAC101_1	LCMAC101	1	402	-	61483	62691	HNH endonuclease with NUMOD domain(s)		PNX51340	45.679	162	5.05e-35	A_Ea	Thermoplasmata_archaeon	hypothetical protein BV456_03575
963	gene_69_LCMAC101_1	LCMAC101	1	82	-	62762	63010	hypothetical protein		WP_080828744	34.426	61	0.001	B_Pr	Agrobacterium_genomosp	gfo/Idh/MocA family oxidoreductase
964	gene_70_LCMAC101_1	LCMAC101	1	365	-	63058	64155	uncharacterized protein	pim0507	XP_002671409	38.398	362	9.16e-70	E_He	Naegleria_gruberi	predicted protein
965	gene_71_LCMAC101_1	LCMAC101	1	311	-	64239	65174	pfam-predicted: NUDIX domain (pfam00293)		XP_013084446	31.915	188	2.68e-12	E_Op	Biomphalaria_glabrata	PREDICTED: nucleoside diphosphate-linked moiety X motif 6-like
966	gene_72_LCMAC101_1	LCMAC101	1	86	+	65476	65736	hypothetical protein		XP_007372087	35.714	70	0.000192	E_Op	Spathaspora_passalidarum	hypothetical protein SPAPADRAFT_69100
967	gene_73_LCMAC101_1	LCMAC101	1	115	+	66155	66502	hypothetical protein		OTA64733	33.333	60	0.000344	E_Op	Hypoxylon	hypothetical protein K449DRAFT_404238
968	gene_74_LCMAC101_1	LCMAC101	1	105	+	66651	66968	hypothetical protein		XP_021066908	38.298	47	0.002	E_Op	Mus_pahari	prominin-1 isoform X1
969	gene_75_LCMAC101_1	LCMAC101	1	231	-	67073	67768	uncharacterized marseilleviridae protein	pim0114	AHA45999	34.914	232	1.47e-33	V_un	Insectomime_virus	hypothetical protein ISTM_101
970	gene_76_LCMAC101_1	LCMAC101	1	316	-	67908	68858	SWIB/MDM2 domain-containing protein	pim0113	AHA46007	40.196	204	2.57e-38	V_un	Insectomime_virus	SWIB/MDM2 domain-containing protein
971	gene_77_LCMAC101_1	LCMAC101	1	136	+	69020	69430	thioredoxin	pim0010	YP_009094795	43.697	119	1.96e-32	N_Ma	Melbournevirus	conserved thioredoxin
972	gene_78_LCMAC101_1	LCMAC101	1	150	+	69434	69886	uncharacterized protein	pim0555	EME43206	21.552	116	2.89e-05	E_Op	Dothistroma_septosporum	hypothetical protein DOTSEDRAFT_72555
973	gene_79_LCMAC101_1	LCMAC101	1	106	-	69903	70223	hypothetical protein		KIM86637	27.059	85	0.001	E_Op	Piloderma_croceum	hypothetical protein PILCRDRAFT_815867
974	gene_80_LCMAC101_1	LCMAC101	1	119	-	70371	70730	hypothetical protein		XP_001032330	47.5	40	5.4e-05	E_Al	Tetrahymena_thermophila	ABC transporter family protein
975	gene_81_LCMAC101_1	LCMAC101	1	128	-	70764	71150	hypothetical protein		CRK18838	29.032	93	0.000876	E_Op	Verticillium_longisporum	hypothetical protein BN1708_003182
976	gene_82_LCMAC101_1	LCMAC101	1	289	-	71168	72037	NUDIX hydrolase	pim0034	YP_009094749	38.397	237	2.04e-50	N_Ma	Melbournevirus	conserved putative NUDIX hydrolase
977	gene_83_LCMAC101_1	LCMAC101	1	336	-	72134	73144	hypothetical protein
978	gene_84_LCMAC101_1	LCMAC101	1	107	+	73269	73592	hypothetical protein		SCO71408	33.333	75	0.000819	E_Al	Plasmodium_vivax	hypothetical protein PVC01_050027400, partial
979	gene_85_LCMAC101_1	LCMAC101	1	114	+	73686	74030	uncharacterized protein	pim0604	XP_022787405	30.769	91	2.4e-05	E_Op	Stylophora_pistillata	vacuolar protein sorting-associated protein 54-like isoform X2
980	gene_86_LCMAC101_1	LCMAC101	1	326	-	74101	75081	hypothetical protein		XP_007579289	27.807	187	1.36e-08	E_Op	Poecilia_formosa	PREDICTED: DNA-binding protein Ikaros isoform X6
981	gene_87_LCMAC101_1	LCMAC101	1	228	-	75415	76101	pfam-predicted: Methyltransferase domain (pfam08242)		OLP82248	40.394	203	6.32e-40	E_Al	Symbiodinium_microadriaticum	Alanine--glyoxylate aminotransferase 1
982	gene_88_LCMAC101_1	LCMAC101	1	759	-	76181	78460	glycosyltransferase	pim0024	WP_085979999	33.186	226	4.37e-39	B_PV	Rhodopirellula_sallentina	group 1 glycosyl transferase
983	gene_89_LCMAC101_1	LCMAC101	1	307	+	78679	79602	pfam-predicted: Glycosyltransferase family 25 (LPS biosynthesis protein) (pfam01755)		WP_039037382	31.937	191	4.98e-17	B_Pr	Pseudoalteromonas	glycosyl transferase family 25
984	gene_90_LCMAC101_1	LCMAC101	1	124	-	79668	80042	uncharacterized protein	pim0562	XP_007738284	38.71	62	0.000115	E_Op	Capronia_epimyces	E3 ubiquitin-protein ligase hulA
985	gene_91_LCMAC101_1	LCMAC101	1	100	-	80278	80580	pfam-predicted: SET domain (pfam00856)		ARF08411	35.789	95	4.21e-10	V_ds	Catovirus_CTV1	hypothetical protein Catovirus_1_461
986	gene_92_LCMAC101_1	LCMAC101	1	39	-	80583	80702	hypothetical protein		WP_055176566	50	28	0.005	B_Te	Lachnospira_pectinoschiza	ABC transporter permease
987	gene_93_LCMAC101_1	LCMAC101	1	196	+	80715	81305	Ras-related GTPase	pim0084	XP_001419641	36.158	177	3.78e-32	E_Vi	Ostreococcus_lucimarinus	predicted protein, partial
988	gene_94_LCMAC101_1	LCMAC101	1	155	-	81314	81781	uncharacterized protein	pim0218	OLP77674	30.496	141	6.72e-05	E_Al	Symbiodinium_microadriaticum	Hsp90 co-chaperone Cdc37, partial
989	gene_95_LCMAC101_1	LCMAC101	1	222	-	81815	82483	hypothetical protein		WP_097075603	29.167	120	9.52e-05	B_Te	Pseudobutyrivibrio_ruminis	hypothetical protein
990	gene_96_LCMAC101_1	LCMAC101	1	83	-	82589	82840	hypothetical protein		OGB68390	34.426	61	0.001	B_Ca	Caldithrix	hypothetical protein A2Y94_04395
991	gene_97_LCMAC101_1	LCMAC101	1	161	-	82867	83352	hypothetical protein		AHA46107	39.706	68	5.09e-10	V_un	Insectomime_virus	hypothetical protein ISTM_209
992	gene_98_LCMAC101_1	LCMAC101	1	397	-	83428	84621	hypothetical protein		AUL78637	27.027	148	3.52e-06	N_eM	Tupanvirus_soda_lake	chemotaxis
993	gene_99_LCMAC101_1	LCMAC101	1	272	-	84662	85480	RuvC, Holliday junction resolvases (HJRs)	pim0031	YP_009094694	36.019	211	2.48e-32	N_Ma	Melbournevirus	conserved putative RuvC-like Holliday junction resolvase
994	gene_100_LCMAC101_1	LCMAC101	1	101	+	85608	85913	hypothetical protein		SCJ56564	30.882	68	0.000377	B_Te	uncultured_Ruminococcus	DNA
995	gene_101_LCMAC101_1	LCMAC101	1	123	+	86029	86400	hypothetical protein		WP_040033258	33.846	65	0.000344	B_Pr	Pectobacterium_carotovorum	menaquinone-dependent protoporphyrinogen IX dehydrogenase
996	gene_102_LCMAC101_1	LCMAC101	1	132	+	86443	86841	hypothetical protein		CCF49841	41.176	51	0.002	E_Op	Ustilago_hordei	related to Formin binding protein 3
997	gene_103_LCMAC101_1	LCMAC101	1	142	-	86905	87333	Peptidase M48 subfamily B: HtpX-like membrane-bound metallopeptidase (cd07338; M48B_HtpX_like)	pim0132	YP_009345318	34.752	141	1.21e-28	N_Ma	Noumeavirus	metallopeptidase WLM
998	gene_104_LCMAC101_1	LCMAC101	1	1877	+	87425	93058	DNA polymerase elongation subunit family B	pim0002	CCA64442	31.503	1184	2.39e-137	N_Ir	Invertebrate_iridescent_virus_22	delta DNA polymerase B
999	gene_105_LCMAC101_1	LCMAC101	1	223	+	93385	94056	Erv1/Alr family disulfide (thiol) oxidoreductase	pim0014	YP_009310321	36.449	107	3.02e-18	N_Ma	Golden_Marseillevirus	disulfide oxidoreductase
1000	gene_106_LCMAC101_1	LCMAC101	1	146	+	94139	94579	hypothetical protein		WP_086109149	32	75	0.000237	B_Pr	Xenorhabdus_vietnamensis	non-ribosomal peptide synthase/polyketide synthase
1001	gene_107_LCMAC101_1	LCMAC101	1	192	+	94669	95247	uncharacterized protein	pim0510	WP_102343336	38.182	55	0.000104	B_Te	Lactomassilus_timonensis	PASTA domain-containing protein
1002	gene_108_LCMAC101_1	LCMAC101	1	164	+	95252	95746	hypothetical protein		WP_035233334	27.928	111	0.000244	B_Pr	Alcanivorax_nanhaiticus	1-(5-phosphoribosyl)-5-[(5-phosphoribosylamino)methylideneamino]imidazole-4-carboxamide isomerase
1003	gene_109_LCMAC101_1	LCMAC101	1	90	+	95785	96057	hypothetical protein		XP_003635550	35.185	54	0.002	E_Vi	Vitis_vinifera	PREDICTED: (E,E)-geranyllinalool synthase
1004	gene_110_LCMAC101_1	LCMAC101	1	475	-	96116	97543	pfam-predicted: Proline-rich (pfam15240)		CEO87427	40.385	104	3.13e-07	B_Te	Syntrophaceticus_schinkii	conserved membrane hypothetical protein
1005	gene_111_LCMAC101_1	LCMAC101	1	239	+	97675	98394	thioredoxin-like protein		YP_004347292	41.176	68	9.39e-14	N_Ma	Lausannevirus	putative thioredoxin
1006	gene_112_LCMAC101_1	LCMAC101	1	104	+	98452	98766	BET bromodomain protein	pim0128	WP_068680549	32.5	80	0.0003	B_Pr	Variovorax	MULTISPECIES: hypothetical protein
1007	gene_113_LCMAC101_1	LCMAC101	1	1906	+	98863	104583	mRNA capping enzyme	pim0027	YP_009255104	25.289	779	3.61e-43	N_Ma	Tokyovirus_A1	conserved putative CDS-capping enzyme
1008	gene_114_LCMAC101_1	LCMAC101	1	257	+	104674	105447	hypothetical protein
1009	gene_115_LCMAC101_1	LCMAC101	1	131	+	105542	105937	hypothetical protein		EFN60999	37.736	53	0.000592	E_Op	Camponotus_floridanus	hypothetical protein EAG_12194, partial
1010	gene_116_LCMAC101_1	LCMAC101	1	206	-	105991	106611	hypothetical protein		OLB07910	35.714	70	0.000363	B_un	Candidatus_Rokubacteria	signal recognition particle protein
1011	gene_117_LCMAC101_1	LCMAC101	1	274	+	106735	107559	Formamidopyrimidine-DNA glycosylase	pim0190	YP_009352570	32.246	276	1.35e-35	V_un	Kaumoebavirus	Formamidopyrimidine-DNA glycosylase
1012	gene_118_LCMAC101_1	LCMAC101	1	254	+	107599	108363	hypothetical protein		WP_085765648	23.037	191	3.95e-08	B_FC	Nonlabens_spongiae	hypothetical protein
1013	gene_119_LCMAC101_1	LCMAC101	1	65	+	108632	108829	hypothetical protein		WP_091096468	44.737	38	0.006	B_FC	Flavobacterium_marinum	ABC transporter ATPase
1014	gene_120_LCMAC101_1	LCMAC101	1	163	-	109190	109681	hypothetical protein		WP_047496504	36.508	63	0.000483	B_Ac	Terriglobus	alpha-mannosidase
1015	gene_121_LCMAC101_1	LCMAC101	1	312	-	109756	110694	Dual specificity phosphatase (N-end); DNA processing protein DprA (C-end)	pim0135	KKW45658	45.045	111	5.29e-23	B_un	Parcubacteria_group	hypothetical protein UY96_C0017G0059
1016	gene_122_LCMAC101_1	LCMAC101	1	227	+	110843	111526	pfam-predicted: Rho termination factor, N-terminal domain (pfam07498)		PIA42123	34.314	102	1.48e-07	E_Vi	Aquilegia_coerulea	hypothetical protein AQUCO_02100170v1
1017	gene_123_LCMAC101_1	LCMAC101	1	146	+	111589	112029	pfam-predicted: Rho termination factor, N-terminal domain (pfam07498)		WP_072539224	48.889	45	2.72e-08	B_Te	Staphylococcus_aureus	Rho termination protein
1018	gene_124_LCMAC101_1	LCMAC101	1	137	+	112116	112529	Ankyrin repeat protein	pim0000	4HQD	35.556	135	2.02e-19
1019	gene_125_LCMAC101_1	LCMAC101	1	279	-	113101	113940	pfam02442: L1R_F9L; Lipid membrane protein of large eukaryotic DNA viruses	pim0142	YP_009310260	40.171	117	3.04e-19	N_Ma	Golden_Marseillevirus	hypothetical protein GMAR_ORF143
1020	gene_126_LCMAC101_1	LCMAC101	1	153	+	114294	114755	uncharacterized protein	pim0215	KFP61544	27.928	111	0.000293	E_Op	Cariama_cristata	Transforming acidic coiled-coil-containing protein 1, partial
1021	gene_127_LCMAC101_1	LCMAC101	1	570	-	114801	116513	uncharacterized protein	pim0156	ATZ80824	36.289	609	1.73e-105	N_eM	Bodo_saltans_virus	hypothetical protein BMW23_0778
1022	gene_128_LCMAC101_1	LCMAC101	1	343	+	117098	118129	hypothetical protein		WP_099267725	33.803	142	1.31e-06	B_Pr	Pseudomonas	serine/threonine protein kinase
1023	gene_129_LCMAC101_1	LCMAC101	1	97	+	118171	118464	hypothetical protein		AVK43099	33.846	65	0.000518	E_Op	Chrysopa_pallens	insulin-like peptide receptor 2, partial
1024	gene_130_LCMAC101_1	LCMAC101	1	194	+	118590	119174	uncharacterized protein	pim0183	YP_009255069	36.486	148	8.8e-23	N_Ma	Tokyovirus_A1	membrane-bound metal-dependent hydrolase
1025	gene_131_LCMAC101_1	LCMAC101	1	178	-	119217	119753	hypothetical protein		SOB74283	31.25	160	5.16e-07	V_ds	Cedratvirus_lausannensis	hypothetical protein BQ9231_00400
1026	gene_132_LCMAC101_1	LCMAC101	1	318	+	120034	120990	uncharacterized protein	pim0465	WP_084029538	31.646	79	0.002	B_Pr	Bradyrhizobium	hypothetical protein
1027	gene_133_LCMAC101_1	LCMAC101	1	359	+	121181	122260	galactose binding lectin domain protein	pim0256	YP_003407120	26.761	142	2.91e-05	N_Ma	Marseillevirus_marseillevirus	galactose binding lectin domain-containing protein
1028	gene_134_LCMAC101_1	LCMAC101	1	185	+	122513	123070	uncharacterized protein	pim0629	OGK88400	36.585	41	0.00016	B_un	Candidatus_Rokubacteria	hypothetical protein A2X51_02140
1029	gene_135_LCMAC101_1	LCMAC101	1	204	-	123067	123681	Nudix hydrolase	pim0141	YP_009328989	28.859	149	2.71e-14	N_Pi	Cedratvirus_A11	Hypothetical protein BQ3484_49
1030	gene_136_LCMAC101_1	LCMAC101	1	203	-	123923	124534	pfam-predicted: U-box domain (pfam04564)		XP_010657509	39.08	87	4.23e-13	E_Vi	Vitis_vinifera	PREDICTED: U-box domain-containing protein 43 isoform X2
1031	gene_137_LCMAC101_1	LCMAC101	1	289	-	124633	125502	hypothetical protein		WP_027305482	23.358	137	0.000249	B_Pr	Campylobacter_cuniculorum	ribose-phosphate pyrophosphokinase
1032	gene_138_LCMAC101_1	LCMAC101	1	377	-	126018	127151	DNA polymerase family X	pim0101	ORX83632	36.474	329	2.26e-53	E_Op	Anaeromyces_robustus	Nucleotidyltransferase
1033	gene_139_LCMAC101_1	LCMAC101	1	397	-	127196	128389	HNH endonuclease with NUMOD domain(s)		PKK61012	34.356	326	4.21e-41	E_Op	Rhizophagus_irregularis	His-Me finger endonuclease, partial
1034	gene_140_LCMAC101_1	LCMAC101	1	177	-	128547	129080	hypothetical protein		WP_073017709	33.333	60	0.001	B_FC	Flavobacterium_micromati	hypothetical protein
1035	gene_141_LCMAC101_1	LCMAC101	1	39	-	129430	129549	hypothetical protein		XP_022696553	69.231	39	7.7e-17	E_Op	Varroa_jacobsoni	transcriptional regulator ATRX-like
1036	gene_142_LCMAC101_1	LCMAC101	1	194	-	130641	131225	hypothetical protein		WP_035486537	26.744	86	0.000239	B_Te	Alicyclobacillus_contaminans	DNA-formamidopyrimidine glycosylase
1037	gene_143_LCMAC101_1	LCMAC101	1	133	-	131287	131688	hypothetical protein		WP_098933957	38.462	52	0.000238	B_Te	Bacillus	gas vesicle protein GvpG
1038	gene_144_LCMAC101_1	LCMAC101	1	457	-	131724	133097	A18-like helicase	pim0008	YP_009345329	38.283	431	1.47e-84	N_Ma	Noumeavirus	helicase
1039	gene_145_LCMAC101_1	LCMAC101	1	121	-	133266	133631	hypothetical protein		OHS99270	23.009	113	0.000462	E_Pa	Tritrichomonas_foetus	hypothetical protein TRFO_08528
1040	gene_146_LCMAC101_1	LCMAC101	1	326	-	133728	134708	transcription initiation factor IIB	pim0144	AHA46100	31.746	252	1.84e-25	V_un	Insectomime_virus	putative transcription initiation factor TFIIB
1041	gene_147_LCMAC101_1	LCMAC101	1	298	+	134806	135702	pfam-predicted: Phytanoyl-CoA dioxygenase (PhyH) (pfam05721)		P0DPA0	29.897	291	2.58e-39
1042	gene_148_LCMAC101_1	LCMAC101	1	350	-	135815	136867	Proliferating cell nuclear antigen	pim0023	ADD95844	29.607	331	3.15e-34	u_en	uncultured_organism_MedDCM_OCT_S09_C213	conserved hypothetical protein
1043	gene_149_LCMAC101_1	LCMAC101	1	71	-	136880	137095	hypothetical protein		WP_091167383	35.185	54	0.000608	B_Te	Paenibacillus	gfo/Idh/MocA family oxidoreductase
1044	gene_150_LCMAC101_1	LCMAC101	1	269	-	137123	137932	hypothetical protein		WP_008341366	31.481	108	0.000117	B_Pr	Sulfurimonas_gotlandica	DNA-binding response regulator
1045	gene_151_LCMAC101_1	LCMAC101	1	633	+	142738	144639	uncharacterized protein	pim0249	YP_009449030	25.359	627	3.03e-30	N_Ph	Orpheovirus_IHUMI_LCC2	Hypothetical protein ORPV_824
1046	gene_152_LCMAC101_1	LCMAC101	1	122	-	144823	145191	HNH endonuclease	pim0185	PQM61917	44.33	97	4.37e-18	B_Pr	Rhodobacteraceae_bacterium	hypothetical protein CML47_01800
1047	gene_153_LCMAC101_1	LCMAC101	1	154	+	145676	146140	hypothetical protein		WP_025114524	41.176	51	0.00051	B_Te	Lysinibacillus_fusiformis	ribonuclease HIII
1048	gene_154_LCMAC101_1	LCMAC101	1	166	-	146431	146931	pfam-predicted: C1q domain (pfam00386)		YP_008436760	31.068	103	2.84e-06	N_Ph	Pandoravirus_salinus	collagen triple helix repeat domain
1049	gene_155_LCMAC101_1	LCMAC101	1	86	-	146955	147215	hypothetical protein		XP_021010438	33.333	54	0.002	E_Op	Mus_caroli	LOW QUALITY PROTEIN: dynein heavy chain 7, axonemal-like, partial
1050	gene_156_LCMAC101_1	LCMAC101	1	283	+	147287	148138	Asn, Aspartyl/asparaginyl-tRNA synthetase	trans	WP_076784499	50.896	279	4.57e-92	B_FC	Aureispira	transposase
1051	gene_157_LCMAC101_1	LCMAC101	1	169	+	148146	148655	hypothetical protein		KXT00220	28.846	104	0.000319	E_Op	Mycosphaerella_eumusae	hypothetical protein AC578_7010
1052	gene_158_LCMAC101_1	LCMAC101	1	132	-	149225	149623	hypothetical protein		WP_059279614	29.592	98	0.000305	B_Pr	Escherichia_albertii	hypothetical protein
1053	gene_159_LCMAC101_1	LCMAC101	1	492	+	149879	151357	DNA-directed RNA polymerase subunit alpha	pim0004	YP_009238536	31.809	503	6.94e-66	N_Ma	Brazilian_marseillevirus	DNA-directed RNA polymerase subunit alpha
1054	gene_160_LCMAC101_1	LCMAC101	1	323	+	151407	152378	hypothetical protein		YP_009255195	42.202	109	1.06e-15	N_Ma	Tokyovirus_A1	GIY-YIG catalytic domain-containing endonuclease
1055	gene_161_LCMAC101_1	LCMAC101	1	1467	+	152985	157388	DNA-directed RNA polymerase subunit alpha	pim0004	AQQ73862	34.495	574	1.2e-82	N_Ma	Kurlavirus_BKC_1	DNA-directed RNA polymerase subunit alpha
1056	gene_162_LCMAC101_1	LCMAC101	1	719	-	157458	159617	uncharacterized protein		CBJ28437	41.065	526	4.67e-142	E_St	Ectocarpus_siliculosus	EsV-1-7
1057	gene_163_LCMAC101_1	LCMAC101	1	53	+	159733	159894	hypothetical protein		ABA97716	43.243	37	0.004	E_Vi	Oryza_sativa	O-methyltransferase ZRP4, putative, expressed
1058	gene_164_LCMAC101_1	LCMAC101	1	119	+	159926	160285	hypothetical protein		WP_088962799	26.804	97	1.86e-05	B_Te	Micromonospora_purpureochromogenes	C4-dicarboxylate transporter DctA
1059	gene_165_LCMAC101_1	LCMAC101	1	106	+	160456	160776	hypothetical protein		YP_008318667	29.348	92	1.92e-05	N_Ph	Pandoravirus_dulcis	hypothetical protein pdul_cds_96
1060	gene_166_LCMAC101_1	LCMAC101	1	126	+	160908	161288	hypothetical protein		WP_083475306	32.609	92	0.000616	A_Ea	Methanogenium_cariaci	PAS domain S-box protein
1061	gene_167_LCMAC101_1	LCMAC101	1	138	-	161762	162178	pfam-predicted: Ninjurin (pfam04923)		XP_017568216	29.6	125	3.57e-07	E_Op	Pygocentrus_nattereri	PREDICTED: ninjurin-1-like isoform X2
1062	gene_168_LCMAC101_1	LCMAC101	1	437	+	162236	163549	E3 ubiquitin-protein ligase (HHpred-predicted)	pim0080	YP_007676182	27.664	441	3.5e-53	N_Ph	Micromonas_pusilla_virus_12T	hypothetical protein MPVG_00116
1063	gene_169_LCMAC101_1	LCMAC101	1	40	+	163758	163880	hypothetical protein		XP_005339344	59.459	37	1.17e-07	E_Op	Ictidomys_tridecemlineatus	cilia- and flagella-associated protein 74
1064	gene_170_LCMAC101_1	LCMAC101	1	53	-	163981	164142	hypothetical protein		CBJ27111	63.636	22	0.001	E_St	Ectocarpus_siliculosus	Hypothetical leucine rich repeat protein
1065	gene_171_LCMAC101_1	LCMAC101	1	576	+	164345	166075	Domain of unknown function (DUF2828)	pim0666	YP_009361790	38.139	548	4.23e-113	V_un	Pacmanvirus_A23	Hypothetical protein PACV_443
1066	gene_172_LCMAC101_1	LCMAC101	1	335	+	166188	167195	pfam-predicted: HNH endonuclease (pfam13392)		YP_003986741	34.557	327	7.4e-39	N_eM	Acanthamoeba_polyphaga_mimivirus	uncharacterized HNH endonuclease
1067	gene_173_LCMAC101_1	LCMAC101	1	267	+	169262	170065	hypothetical protein		WP_009025259	29.114	79	7.05e-05	B_Pr	gamma_proteobacterium	PAS domain S-box protein
1068	gene_174_LCMAC101_1	LCMAC101	1	357	+	170671	171744	pfam-predicted: ATPase family associated with various cellular activities (AAA) (pfam00004)		AEX61163	29.944	177	2.52e-11	N_eM	Megavirus_courdo7	hypothetical protein c7_L97
1069	gene_175_LCMAC101_1	LCMAC101	1	206	-	171787	172407	hypothetical protein		WP_068128475	29.07	86	0.001	B_Te	Mycobacterium	FAD-dependent oxidoreductase
1070	gene_176_LCMAC101_1	LCMAC101	1	500	+	172510	174012	Flap endonuclease	pim0011	AHC54817	32.632	380	7.7e-55	N_Ma	Tunisvirus_fontaine2	putative Flap endonuclease
1071	gene_177_LCMAC101_1	LCMAC101	1	118	+	174071	174427	hypothetical protein
1072	gene_178_LCMAC101_1	LCMAC101	1	184	+	174402	174956	pfam-predicted: Prolyl oligopeptidase, N-terminal beta-propeller domain (pfam02897)		AUV58845	50	124	5.97e-35	N_eM	Bandra_megavirus	hypothetical protein
1073	gene_179_LCMAC101_1	LCMAC101	1	1252	-	175065	178823	putative homolog of Pox_VERT_large, Poxvirus early transcription factor (VETF), large subunit	pim0136	YP_009094776	24.737	1237	2.73e-71	N_Ma	Melbournevirus	conserved putative early transcription factor large subunit
1074	gene_180_LCMAC101_1	LCMAC101	1	394	-	179071	180255	hypothetical protein		WP_078819765	26.4	125	0.002	B_Pr	Pasteurella_multocida	hypothetical protein
1075	gene_181_LCMAC101_1	LCMAC101	1	67	-	180343	180546	hypothetical protein		WP_028512949	30.159	63	0.002	B_Te	Ruminococcaceae_bacterium	hypothetical protein
1076	gene_182_LCMAC101_1	LCMAC101	1	197	-	180658	181251	Ankyrin repeat protein	pim0000	WP_020005880	37.013	154	2.28e-24	B_Sp	Brachyspira_innocens	hypothetical protein
1077	gene_183_LCMAC101_1	LCMAC101	1	247	+	181702	182445	inactivated thioredoxin/glutaredoxin		YP_009310332	34.167	120	1.49e-09	N_Ma	Golden_Marseillevirus	putative inactivated thioredoxin/glutaredoxin
1078	gene_184_LCMAC101_1	LCMAC101	1	217	+	182522	183175	hypothetical protein		WP_090075306	34.746	118	7.06e-07	B_Pr	Cohaesibacter_marisflavi	hypothetical protein
1079	gene_185_LCMAC101_1	LCMAC101	1	122	+	183382	183750	uncharacterized protein	pim0149	YP_009345272	31.967	122	2.5e-20	N_Ma	Noumeavirus	hypothetical protein NMV_127
1080	gene_186_LCMAC101_1	LCMAC101	1	280	+	184028	184870	uncharacterized protein	pim0093	YP_009345374	24.167	240	2.77e-07	N_Ma	Noumeavirus	hypothetical protein NMV_229
1081	gene_187_LCMAC101_1	LCMAC101	1	71	+	184961	185176	hypothetical protein		XP_007777453	40.909	44	2.41e-05	E_Op	Coniosporium_apollinis	hypothetical protein W97_01355
1082	gene_188_LCMAC101_1	LCMAC101	1	165	-	185218	185715	Ankyrin repeat protein	pim0000	WP_002973162	36.364	121	5.02e-16	B_Sp	Leptospira_terpstrae	ankyrin repeat domain-containing protein, partial
1083	gene_189_LCMAC101_1	LCMAC101	1	141	-	185718	186143	hypothetical protein		EPR29855	33.871	62	9.84e-05	B_Te	Geobacillus	hypothetical protein I656_00463
1084	gene_190_LCMAC101_1	LCMAC101	1	464	+	186589	187983	bifunctional dihydrofolate reductase-thymidylate synthase	pim0090	XP_003074642	42.574	505	1.83e-135	E_Vi	Ostreococcus_tauri	Thymidylate synthase
1085	gene_191_LCMAC101_1	LCMAC101	1	155	-	188429	188896	hypothetical protein		WP_026476601	33.333	84	0.00033	B_Te	Alkaliphilus_transvaalensis	methyltransferase domain-containing protein
1086	gene_192_LCMAC101_1	LCMAC101	1	177	-	188964	189497	hypothetical protein		WP_015876661	29.885	87	0.000265	B_Pr	Burkholderia_glumae	phage baseplate assembly protein V
1087	gene_193_LCMAC101_1	LCMAC101	1	180	+	189627	190169	hypothetical protein		XP_011132295	28.378	74	4.17e-06	E_Al	Gregarina_niphandrodes	hypothetical protein GNI_133630
1088	gene_194_LCMAC101_1	LCMAC101	1	179	-	190373	190912	hypothetical protein		WP_014201338	30.337	89	0.002	B_FC	Owenweeksia_hongkongensis	aminotransferase class V-fold PLP-dependent enzyme
1089	gene_195_LCMAC101_1	LCMAC101	1	58	-	190959	191135	hypothetical protein		PHY06217	36.111	36	0.002	B_Pr	Alcaligenaceae_bacterium	hypothetical protein CK528_09800
1090	gene_196_LCMAC101_1	LCMAC101	1	123	-	191128	191499	hypothetical protein		WP_064504488	35.294	68	0.002	B_Pr	Methylobacterium_platani	urease accessory protein UreD
1091	gene_197_LCMAC101_1	LCMAC101	1	111	-	191507	191842	hypothetical protein		WP_002046307	30.357	56	0.003	B_Pr	Vibrio_cholerae	type II secretion system protein
1092	gene_198_LCMAC101_1	LCMAC101	1	673	+	191862	193883	uncharacterized protein	pim0572	AUL77833	37.44	625	1.47e-129	N_eM	Tupanvirus_soda_lake	hypothetical protein
1093	gene_199_LCMAC101_1	LCMAC101	1	390	-	193937	195109	hypothetical protein		WP_021253897	32.53	83	0.000382	B_Te	Paenibacillus_alvei	Flp pilus assembly protein, ATPase CpaF
1094	gene_200_LCMAC101_1	LCMAC101	1	762	+	195109	197397	hypothetical protein		PKN55783	41.935	62	3.74e-07	B_Pr	Deltaproteobacteria_bacterium	hypothetical protein CVU56_19630, partial
1095	gene_201_LCMAC101_1	LCMAC101	1	66	-	197403	197603	hypothetical protein		WP_086094309	36.735	49	0.000345	B_Pr	Bordetella_genomosp	tripartite tricarboxylate transporter substrate binding protein
1096	gene_202_LCMAC101_1	LCMAC101	1	122	-	197594	197962	hypothetical protein		WP_018554385	32.5	80	0.000443	B_Te	Streptomyces	isochorismate synthase
1097	gene_203_LCMAC101_1	LCMAC101	1	89	+	197994	198263	hypothetical protein		WP_059285253	36	50	0.000336	B_Pr	Aquitalea_magnusonii	N-acetyltransferase
1098	gene_204_LCMAC101_1	LCMAC101	1	452	+	198813	200171	hypothetical protein		WP_089231393	26.667	90	0.001	B_Pr	Methylobacterium_radiotolerans	hypothetical protein
1099	gene_205_LCMAC101_1	LCMAC101	1	144	+	200635	201069	pfam-predicted: Nucleoside diphosphate kinase (pfam00334)		WP_029335327	59.055	127	4.54e-51	B_Te	Exiguobacterium_aurantiacum	nucleoside-diphosphate kinase
1100	gene_206_LCMAC101_1	LCMAC101	1	673	+	201123	203144	ATP-dependent Lon protease		AUL79125	33.407	455	2.7e-55	N_eM	Tupanvirus_deep_ocean	hypothetical protein
1101	gene_207_LCMAC101_1	LCMAC101	1	133	-	203188	203589	Ankyrin repeat protein	pim0000	WP_014487123	30.645	124	7.9e-09	B_Sp	Brachyspira_intermedia	ankyrin repeat domain-containing protein
1102	gene_208_LCMAC101_1	LCMAC101	1	157	+	203759	204232	hypothetical protein		WP_009502814	30	100	0.000418	B_Pr	Citreicella	signal peptidase
1103	gene_209_LCMAC101_1	LCMAC101	1	211	+	204313	204948	hypothetical protein		WP_086445597	34.375	96	0.002	B_Sp	Leptospira_venezuelensis	hypothetical protein
1104	gene_210_LCMAC101_1	LCMAC101	1	252	+	205419	206177	hypothetical protein		WP_095215339	24.551	167	9.86e-05	B_Te	Terribacillus	PAS domain S-box protein
1105	gene_211_LCMAC101_1	LCMAC101	1	438	+	206414	207730	E3 ubiquitin-protein ligase (HHpred-predicted)	pim0080	YP_009174697	27.342	395	3.31e-46	N_Ph	Yellowstone_lake_phycodnavirus_1	hypothetical protein
1106	gene_212_LCMAC101_1	LCMAC101	1	34	+	207805	207909	hypothetical protein
1107	gene_213_LCMAC101_1	LCMAC101	1	205	+	207990	208607	hypothetical protein		CCZ07796	38.462	65	0.001	B_Te	Clostridium	transcriptional regulator TetR family
1108	gene_214_LCMAC101_1	LCMAC101	1	198	-	208710	209306	uncharacterized protein	pim0199	YP_009255074	25.381	197	2.75e-15	N_Ma	Tokyovirus_A1	conserved hypothetical protein
1109	gene_215_LCMAC101_1	LCMAC101	1	74	-	209376	209600	hypothetical protein		WP_056189769	41.176	34	0.000133	B_Pr	Methylobacterium	hypothetical protein
1110	gene_216_LCMAC101_1	LCMAC101	1	104	-	209629	209943	uncharacterized protein	pim0626	XP_004771286	35.294	85	1.13e-06	E_Op	Mustela_putorius	PREDICTED: meiosis inhibitor protein 1
1111	gene_217_LCMAC101_1	LCMAC101	1	167	-	210016	210519	hypothetical protein		WP_089153332	27.407	135	0.000592	B_Te	Paenibacillus_rubinfantis	flagellar motor protein
1112	gene_218_LCMAC101_1	LCMAC101	1	95	+	210564	210851	hypothetical protein		WP_101175493	39.216	51	0.000177	B_Te	Bacillus_nealsonii	flagellar basal body M-ring protein FliF
1113	gene_219_LCMAC101_1	LCMAC101	1	931	-	210894	213689	D5-like helicase-primase	pim0022	YP_004347127	35.484	899	1.55e-180	N_Ma	Lausannevirus	putative primase
1114	gene_220_LCMAC101_1	LCMAC101	1	96	+	214121	214411	hypothetical protein		EDM78779	25.974	77	0.0007	B_Pr	Plesiocystis_pacifica	S-adenosylmethionine decarboxylase
1115	gene_221_LCMAC101_1	LCMAC101	1	182	+	214538	215086	uncharacterized marseilleviridae protein	pim0277	WP_036850459	27.619	105	0.000361	B_FC	Porphyromonas_macacae	DUF2027 domain-containing protein
1116	gene_222_LCMAC101_1	LCMAC101	1	118	-	215156	215512	hypothetical protein		XP_013018884	34.694	49	0.002	E_Op	Schizosaccharomyces_octosporus	hypothetical protein SOCG_01010
1117	gene_223_LCMAC101_1	LCMAC101	1	373	-	215575	216696	hypothetical protein		PPR18344	34.211	76	0.002	B_Pr	Proteobacteria_bacterium	hypothetical protein CFH43_00514
1118	gene_224_LCMAC101_1	LCMAC101	1	131	-	216847	217242	hypothetical protein		WP_044467481	26.923	78	0.002	B_FC	Bacteroides_uniformis	glucuronyl hydrolase
1119	gene_225_LCMAC101_1	LCMAC101	1	635	+	217321	219228	uncharacterized marseilleviridae protein	pim0328	XP_001421390	39.145	304	1.82e-59	E_Vi	Ostreococcus_lucimarinus	predicted protein
1120	gene_226_LCMAC101_1	LCMAC101	1	630	-	219287	221179	RecD helicase /ATP-dependent exoDNAse (exonuclease V)	pim0044	AET42504	39.952	413	2.28e-75	N_Ph	Emiliania_huxleyi_virus_202	hypothetical protein EXVG_00319
1121	gene_227_LCMAC101_1	LCMAC101	1	60	-	221208	221390	hypothetical protein		XP_012799236	38	50	0.000874	E_Op	Schistosoma_haematobium	hypothetical protein MS3_07905
1122	gene_228_LCMAC101_1	LCMAC101	1	282	+	221503	222351	putative serine/threonine protein kinase		YP_009255049	29.839	248	9.18e-20	N_Ma	Tokyovirus_A1	serine/threonine protein kinase
1123	gene_229_LCMAC101_1	LCMAC101	1	121	-	222446	222811	hypothetical protein		WP_084994263	51.852	27	0.002	B_Te	Streptomyces	two-component sensor histidine kinase
1124	gene_230_LCMAC101_1	LCMAC101	1	91	-	222877	223152	hypothetical protein		WP_014958605	35.897	78	0.002	B_Pr	Desulfobacula_toluolica	HAMP domain-containing protein
1125	gene_231_LCMAC101_1	LCMAC101	1	162	+	223406	223894	uncharacterized protein	pim0174	YP_003406863	26.562	128	4.06e-06	N_Ma	Marseillevirus_marseillevirus	hypothetical protein MAR_ORF116
1126	gene_232_LCMAC101_1	LCMAC101	1	144	+	224404	224838	hypothetical protein		AUL78485	32.258	124	4.7e-13	N_eM	Tupanvirus_soda_lake	putative ORFan
1127	gene_233_LCMAC101_1	LCMAC101	1	123	+	224846	225217	hypothetical protein		SFV38683	52.941	34	0.000209	B_Pr	Hyphomicrobium_facile	4-methylaminobutanoate oxidase (formaldehyde-forming)
1128	gene_234_LCMAC101_1	LCMAC101	1	64	+	225287	225481	hypothetical protein		WP_086426552	29.825	57	0.003	B_Ni	Nitrospira_cf	PAS domain S-box protein
1129	gene_235_LCMAC101_1	LCMAC101	1	397	+	225759	226952	hypothetical protein		WP_081435923	30.37	135	0.001	B_Pr	Desulfatibacillum_alkenivorans	PKD domain-containing protein
1130	gene_236_LCMAC101_1	LCMAC101	1	245	-	226985	227722	Calcineurin-like phosphoesterase	pim0083	POR34326	29.644	253	9.44e-27	E_Op	Tolypocladium_paradoxum	Uncharacterized protein TPAR_05470
1131	gene_237_LCMAC101_1	LCMAC101	1	912	-	227779	230517	protein kinase		YP_009000941	25.532	282	2.76e-16	N_Pi	Pithovirus_sibericum	hypothetical protein pv_39
1132	gene_238_LCMAC101_1	LCMAC101	1	318	-	230652	231608	pfam-predicted: Competence-damaged protein (pfam02464)		WP_075896851	37.143	210	2.68e-34	B_Te	Moorea_bouillonii	CinA family protein
1133	gene_239_LCMAC101_1	LCMAC101	1	302	-	231725	232633	hypothetical protein		YP_009361532	28.571	112	7.01e-06	V_un	Pacmanvirus_A23	Bacteriophage T5 orf 172 domain-containing with Zinc finger domain
1134	gene_240_LCMAC101_1	LCMAC101	1	103	+	233281	233592	uncharacterized protein	pim0651	ERG89555	35.366	82	0.001	A_Ea	halophilic_archaeon	short-chain dehydrogenase
1135	gene_241_LCMAC101_1	LCMAC101	1	162	+	233689	234177	Transcription factor S-II (TFIIS)	pim0146	ORY37525	36.585	123	2.16e-15	E_Op	Neocallimastix_californiae	transcription elongation factor S-II
1136	gene_242_LCMAC101_1	LCMAC101	1	396	+	234181	235371	uncharacterized protein	pim0703	YP_009283094	34.752	141	3.33e-14	V_ds	Bacillus_phage_AR9	HNH homing endonuclease
1137	gene_243_LCMAC101_1	LCMAC101	1	100	+	236385	236687	hypothetical protein		PRP89825	32.051	78	0.000108	E_Am	Planoprotostelium_fungivorum	hydroxymethylglutaryl CoA reductase
1138	gene_244_LCMAC101_1	LCMAC101	1	61	+	236730	236915	hypothetical protein
1139	gene_245_LCMAC101_1	LCMAC101	1	232	-	237068	237766	uncharacterized protein	pim0171	YP_009310258	44.643	56	1.44e-09	N_Ma	Golden_Marseillevirus	hypothetical protein GMAR_ORF141
1140	gene_246_LCMAC101_1	LCMAC101	1	69	+	237820	238029	hypothetical protein		SJZ64283	48.571	35	0.000118	B_FC	Anaerorhabdus_furcosa	von
1141	gene_247_LCMAC101_1	LCMAC101	1	173	-	238331	238852	deoxynucleotide monophosphate kinase	pim0071	YP_009021210	40.741	162	1.23e-38	N_Ir	Anopheles_minimus_irodovirus	putative deoxynucleotide monophosphate kinase
1142	gene_248_LCMAC101_1	LCMAC101	1	341	+	238975	240000	DHH family phosphohydrolase	pim0086	PRP82716	36.964	303	3.04e-50	E_Am	Planoprotostelium_fungivorum	DHH
1143	gene_249_LCMAC101_1	LCMAC101	1	175	+	240074	240601	pfam-predicted: AAA ATPase domain (pfam13191)		WP_104867178	28.972	107	1.38e-07	B_Te	Enterococcus_faecium	amino acid ABC transporter ATP-binding protein
1144	gene_250_LCMAC101_1	LCMAC101	1	71	+	241135	241350	hypothetical protein		WP_042086981	29.167	48	0.001	B_Pr	alpha_proteobacterium	hypothetical protein
1145	gene_251_LCMAC101_1	LCMAC101	1	83	+	241382	241633	hypothetical protein		XP_001010241	30.38	79	0.004	E_Al	Tetrahymena_thermophila	endo-1,4-beta-xylanase xylA, putative
1146	gene_252_LCMAC101_1	LCMAC101	1	110	+	241680	242012	hypothetical protein		CCW11057	29.851	67	0.001	B_Te	Rhodococcus	Mobile element protein
1147	gene_253_LCMAC101_1	LCMAC101	1	365	+	242108	243205	pfam-predicted: ATPase family associated with various cellular activities (AAA) (pfam00004)		ARF09504	41.139	316	2.73e-78	V_ds	Indivirus_ILV1	AAA
1148	gene_254_LCMAC101_1	LCMAC101	1	294	-	243267	244151	protein kinase	pim0065	EMD45525	28.402	169	8.57e-11	E_Am	Entamoeba_histolytica	protein kinase domain containing protein
1149	gene_255_LCMAC101_1	LCMAC101	1	392	+	244196	245374	pfam-predicted: Zeta toxin (pfam06414)		WP_075313127	21.86	215	8.13e-06	B_Te	Pseudonocardia	MULTISPECIES: hypothetical protein
1150	gene_256_LCMAC101_1	LCMAC101	1	514	+	245550	247094	hypothetical protein		ARF09826	34.615	104	1.46e-06	V_ds	Indivirus_ILV1	hypothetical protein Indivirus_3_75
1151	gene_257_LCMAC101_1	LCMAC101	1	164	-	247091	247585	hypothetical protein		XP_005840789	29.213	89	0.000161	E_Cr	Guillardia_theta	hypothetical protein GUITHDRAFT_156973
1152	gene_258_LCMAC101_1	LCMAC101	1	249	-	247675	248424	Histone 2A-domain-containing protein	pim0082	4NFT	50	196	3.71e-58
1153	gene_259_LCMAC101_1	LCMAC101	1	234	+	248527	249231	histone-like protein	pim0131	XP_018396865	45.089	224	5.92e-57	E_Op	Cyphomyrmex_costatus	PREDICTED: histone H3-like
1154	gene_260_LCMAC101_1	LCMAC101	1	334	-	249310	250314	Ankyrin repeat protein	pim0000	XP_013092193	36.774	155	1.95e-17	E_Op	Biomphalaria_glabrata	PREDICTED: ankyrin repeat domain-containing protein 29-like, partial
1155	gene_261_LCMAC101_1	LCMAC101	1	206	-	250582	251202	hypothetical protein		WP_052955619	30.435	92	0.004	B_FC	Flavihumibacter_petaseus	hypothetical protein
1156	gene_262_LCMAC101_1	LCMAC101	1	314	-	251186	252130	hypothetical protein		XP_020302892	28.571	133	0.000139	E_Op	Loa_loa	DNA-directed RNA polymerase II largest subunit
1157	gene_263_LCMAC101_1	LCMAC101	1	154	-	252605	253069	hypothetical protein		XP_009016262	25.806	93	0.001	E_Op	Helobdella_robusta	hypothetical protein HELRODRAFT_77335
1158	gene_264_LCMAC101_1	LCMAC101	1	167	-	253118	253621	hypothetical protein		AUF82609	44.286	70	5.27e-15	V_un	Tetraselmis_virus_1	hypothetical protein TetV_527
1159	gene_265_LCMAC101_1	LCMAC101	1	205	-	253720	254337	uncharacterized protein		OHS94312	32.743	113	4.32e-10	E_Pa	Tritrichomonas_foetus	deoxyuridine 5'-triphosphate nucleotidohydrolase family protein
1160	gene_266_LCMAC101_1	LCMAC101	1	94	-	254447	254731	uncharacterized protein	pim0706	WP_090812571	26.761	71	0.001	B_Pr	Paraburkholderia_tuberum	hypothetical protein
1161	gene_267_LCMAC101_1	LCMAC101	1	499	+	255166	256665	DNA repair exonuclease	pim0045	AGV01680	39.929	283	1.5e-67	N_Ma	Cannes_8_virus	DNA
1162	gene_268_LCMAC101_1	LCMAC101	1	169	+	256768	257277	hypothetical protein		WP_104212781	25	132	0.000666	B_Pr	Pectobacterium_carotovorum	glycosyl hydrolase
1163	gene_269_LCMAC101_1	LCMAC101	1	673	+	257472	259493	pfam-predicted: ATPase family associated with various cellular activities (AAA) (pfam00004)		WP_101601593	36	225	5.34e-31	B_Te	Brevibacterium	hypothetical protein
1164	gene_270_LCMAC101_1	LCMAC101	1	147	+	259588	260031	hypothetical protein		PIA19679	27.193	114	4.48e-06	E_Op	Coemansia_reversa	translation initiation factor eIF-5A
1165	gene_271_LCMAC101_1	LCMAC101	1	311	+	260395	261330	hypothetical protein		OAV91591	24.793	121	2.29e-07	E_Op	Puccinia_triticina	hypothetical protein PTTG_04253
1166	gene_272_LCMAC101_1	LCMAC101	1	175	+	261409	261936	uncharacterized protein	pim0119	WP_052363767	32.258	62	0.000534	B_Te	Geomicrobium	hypothetical protein
1167	gene_273_LCMAC101_1	LCMAC101	1	86	+	262291	262551	hypothetical protein		WP_052739666	34.375	64	9.77e-05	B_Pr	Photorhabdus_luminescens	hypothetical protein
1168	gene_274_LCMAC101_1	LCMAC101	1	99	+	262632	262931	hypothetical protein		OMO96709	35.616	73	0.000252	E_Vi	Corchorus_olitorius	hypothetical protein COLO4_15130
1169	gene_275_LCMAC101_1	LCMAC101	1	210	+	263839	264471	restriction endonuclease	pim0076	YP_009010457	39.766	171	2.46e-32	N_Ir	Invertebrate_iridescent_virus_30	Uvr/REP helicase
1170	gene_276_LCMAC101_1	LCMAC101	1	178	-	264500	265036	hypothetical protein		PPR21524	24.176	91	0.000584	B_Pr	Alphaproteobacteria_bacterium	Acetophenone carboxylase gamma subunit, partial
1171	gene_277_LCMAC101_1	LCMAC101	1	416	+	265322	266572	hypothetical protein		OGE35511	41.259	143	2.32e-14	B_un	Candidatus_Daviesbacteria	hypothetical protein A3C32_03625, partial
1172	gene_278_LCMAC101_1	LCMAC101	1	197	+	266777	267370	hypothetical protein		ARF11604	27.174	184	5.01e-09	V_ds	Klosneuvirus_KNV1	hypothetical protein Klosneuvirus_2_40
1173	gene_279_LCMAC101_1	LCMAC101	1	117	+	267566	267919	hypothetical protein		CCZ49558	36.62	71	0.000308	B_Pr	Acinetobacter	putative uncharacterized protein
1174	gene_280_LCMAC101_1	LCMAC101	1	256	+	268124	268894	hypothetical protein		ARR74928	29.6	250	7.02e-28	N_eM	Mimivirus_AB_566_O17	hypothetical protein SAGO17_0008
1175	gene_281_LCMAC101_1	LCMAC101	1	397	-	268981	270174	HNH endonuclease with NUMOD domain(s)		ARF11444	35.045	331	1.13e-43	V_ds	Klosneuvirus_KNV1	HNH
1176	gene_282_LCMAC101_1	LCMAC101	1	88	-	270348	270614	uncharacterized protein	pim0400	XP_002670544	29.091	55	0.001	E_He	Naegleria_gruberi	predicted protein
1177	gene_283_LCMAC101_1	LCMAC101	1	581	+	270770	272515	XRN 5'-3' exonuclease	pim0047	KNH07632	32.657	591	8.01e-83	E_Eu	Perkinsela	5'-3' exonuclease
1178	gene_284_LCMAC101_1	LCMAC101	1	286	+	272928	273788	hypothetical protein		BAR36236	24.581	179	2.68e-09	V_en	uncultured_Mediterranean_phage_uvMED	hypothetical protein
1179	gene_285_LCMAC101_1	LCMAC101	1	421	+	273807	275072	hypothetical protein		BAR35547	31.132	212	4.52e-09	V_en	uncultured_Mediterranean_phage_uvMED	hypothetical protein
1180	gene_286_LCMAC101_1	LCMAC101	1	259	+	275446	276225	Alkylated DNA repair dioxygenase AlkB	pim0049	XP_011409741	22.353	170	5.25e-17	E_Op	Amphimedon_queenslandica	PREDICTED: alpha-ketoglutarate-dependent dioxygenase alkB homolog 3-like
1181	gene_287_LCMAC101_1	LCMAC101	1	123	-	276267	276638	hypothetical protein		KIK32535	31.25	96	1.91e-05	E_Op	Suillus_luteus	hypothetical protein CY34DRAFT_18979
1182	gene_288_LCMAC101_1	LCMAC101	1	277	-	276768	277601	permuted papain-like amidase	pim0102	YP_004347346	28.889	180	1.39e-22	N_Ma	Lausannevirus	putative peptidoglycan peptidase
1183	gene_289_LCMAC101_1	LCMAC101	1	161	+	277869	278354	thioredoxin	pim0010	XP_018649179	41.489	94	6.61e-18	E_Op	Schistosoma_mansoni	putative shc transforming protein
1184	gene_290_LCMAC101_1	LCMAC101	1	96	+	278393	278683	hypothetical protein		PMD35729	33.333	60	0.000366	E_Op	Meliniomyces_variabilis	putative RNA binding effector protein Scp160
1185	gene_291_LCMAC101_1	LCMAC101	1	103	-	278712	279023	pfam-predicted: PAN domain (pfam14295)		XP_012209783	44	50	7.88e-07	E_St	Saprolegnia_parasitica	hypothetical protein SPRG_15334
1186	gene_292_LCMAC101_1	LCMAC101	1	591	+	279323	281098	pfam-predicted: Putative transposase DNA-binding domain (pfam07282)		PNH00238	28.571	602	3.99e-69	E_Vi	Tetrabaena_socialis	hypothetical protein TSOC_013956
1187	gene_293_LCMAC101_1	LCMAC101	1	259	+	281183	281962	uncharacterized protein	pim0704	WP_105805862	50	42	0.001	B_Te	Leucobacter_massiliensis	hypothetical protein
1188	gene_294_LCMAC101_1	LCMAC101	1	355	+	282180	283247	ribonucleoside diphosphate reductase, beta subunit	pim0054	WP_073287150	45.768	319	1.3e-97	B_FC	Hymenobacter_psychrotolerans	ribonucleoside-diphosphate reductase
1189	gene_295_LCMAC101_1	LCMAC101	1	46	+	283393	283533	hypothetical protein
1190	gene_296_LCMAC101_1	LCMAC101	1	66	+	283552	283752	hypothetical protein		WP_029111695	30.769	39	0.01	B_Te	Mycobacterium	acyl-CoA dehydrogenase
1191	gene_297_LCMAC101_1	LCMAC101	1	148	+	283806	284252	pfam-predicted: Protein of unknown function (DUF1524) (pfam07510)		YP_009361690	43.421	76	2.48e-15	V_un	Pacmanvirus_A23	Putative HNH endonuclease
1192	gene_298_LCMAC101_1	LCMAC101	1	188	+	284343	284909	hypothetical protein		XP_021840834	21.557	167	4.57e-05	E_Vi	Spinacia_oleracea	protein FAR-RED ELONGATED HYPOCOTYL 3-like, partial
1193	gene_299_LCMAC101_1	LCMAC101	1	226	+	285026	285706	hypothetical protein		ETO68749	35.374	147	5.23e-19	E_St	Phytophthora_parasitica	hypothetical protein F444_14474
1194	gene_300_LCMAC101_1	LCMAC101	1	162	+	285844	286332	hypothetical protein		YP_009448524	30.952	126	8.04e-09	N_Ph	Orpheovirus_IHUMI_LCC2	Hypothetical protein ORPV_318
1195	gene_301_LCMAC101_1	LCMAC101	1	161	+	286404	286889	uncharacterized protein	pim0545	WP_098703099	34.524	84	3.25e-07	B_Fu	Fusobacterium_nucleatum	DUF1353 domain-containing protein
1196	gene_302_LCMAC101_1	LCMAC101	1	435	+	286973	288280	protein kinase	pim0068	WP_059060693	22.727	110	3.08e-06	B_PV	Candidatus_Protochlamydia	hypothetical protein
1197	gene_303_LCMAC101_1	LCMAC101	1	142	+	289066	289494	hypothetical protein		XP_007872275	28.431	102	0.002	E_Op	Pneumocystis_murina	hypothetical protein PNEG_00400
1198	gene_304_LCMAC101_1	LCMAC101	1	496	+	289569	291059	HNH endonuclease with NUMOD domain(s)		ARF11678	36.467	351	2.7e-50	V_ds	Klosneuvirus_KNV1	HNH
1199	gene_305_LCMAC101_1	LCMAC101	1	1514	+	291249	295793	hypothetical protein		ATZ81055	48.214	56	0.006	N_eM	Bodo_saltans_virus	2-isopropylmalate synthase
1200	gene_306_LCMAC101_1	LCMAC101	1	586	+	295886	297646	Ribonuclease III	pim0042	YP_009310276	27.653	311	6.74e-29	N_Ma	Golden_Marseillevirus	putative ribonuclease III
1201	gene_307_LCMAC101_1	LCMAC101	1	133	+	297747	298148	hypothetical protein		XP_004410501	29.293	99	9.92e-05	E_Op	Odobenus_rosmarus	PREDICTED: collagen alpha-3(VI) chain
1202	gene_308_LCMAC101_1	LCMAC101	1	500	+	298260	299762	HNH endonuclease with NUMOD domain(s)		ATZ80401	36.604	265	8.41e-43	N_eM	Bodo_saltans_virus	HNH
1203	gene_309_LCMAC101_1	LCMAC101	1	127	+	299815	300198	hypothetical protein		AUL79863	35.632	87	3.69e-11	N_eM	Tupanvirus_deep_ocean	hypothetical protein
1204	gene_310_LCMAC101_1	LCMAC101	1	110	+	300427	300759	uncharacterized protein	pim0702	XP_011159619	25.316	79	0.001	E_Op	Solenopsis_invicta	PREDICTED: iron-sulfur cluster assembly 2 homolog, mitochondrial
1205	gene_311_LCMAC101_1	LCMAC101	1	171	+	300728	301243	thermonuclease/nuclease	pim0224	ARF10238	39.394	132	3.53e-19	V_ds	Hokovirus_HKV1	SNase-like protein
1206	gene_312_LCMAC101_1	LCMAC101	1	127	+	301370	301753	hypothetical protein		WP_029483081	37.097	62	5.65e-05	B_Te	Deinococcus_marmoris	helix-turn-helix domain-containing protein
1207	gene_313_LCMAC101_1	LCMAC101	1	366	-	301822	302922	hypothetical protein		SPJ15849	29.63	108	0.002	B_Pr	Burkholderiales_bacterium	Kinase A inhibitor
1208	gene_314_LCMAC101_1	LCMAC101	1	129	+	303310	303699	uncharacterized protein	pim0566	WP_057808796	32.857	70	0.001	B_Te	Lactobacillus_intestinalis	guanylate kinase
1209	gene_315_LCMAC101_1	LCMAC101	1	113	+	303732	304073	hypothetical protein		WP_090046879	24.615	65	0.000339	B_Te	Lechevalieria_fradiae	TIGR03619 family F420-dependent LLM class oxidoreductase
1210	gene_316_LCMAC101_1	LCMAC101	1	277	+	304070	304903	Endonuclease/Exonuclease/phosphatase family protein	pim0356	XP_005355035	27.737	274	2.43e-15	E_Op	Microtus_ochrogaster	PREDICTED: tyrosyl-DNA phosphodiesterase 2
1211	gene_317_LCMAC101_1	LCMAC101	1	302	-	305003	305911	hypothetical protein		WP_034433634	32.432	74	0.001	B_Te	Clostridiales_bacterium	TetR/AcrR family transcriptional regulator
1212	gene_318_LCMAC101_1	LCMAC101	1	62	+	306073	306261	hypothetical protein		OQX54305	37.931	58	0.002	B_un	Candidatus_Aminicenantes	hypothetical protein B5M54_05460
1213	gene_319_LCMAC101_1	LCMAC101	1	226	-	306332	307012	Double-stranded RNA binding motif-containing protein	pim0198	ARF12367	30.151	199	2.43e-13	V_ds	Klosneuvirus_KNV1	double-stranded RNA binding motif-containing protein
1214	gene_320_LCMAC101_1	LCMAC101	1	393	-	307155	308336	uncharacterized protein	pim0422	AUL78763	33.333	144	1.16e-12	N_eM	Tupanvirus_deep_ocean	hypothetical protein
1215	gene_321_LCMAC101_1	LCMAC101	1	135	-	308474	308881	hypothetical protein		AHA46351	29.457	129	5.24e-08	V_un	Insectomime_virus	hypothetical protein ISTM_453
1216	gene_322_LCMAC101_1	LCMAC101	1	394	-	308923	310107	HNH endonuclease with NUMOD domain(s)		PKK61012	34.985	323	4.71e-40	E_Op	Rhizophagus_irregularis	His-Me finger endonuclease, partial
1217	gene_323_LCMAC101_1	LCMAC101	1	486	-	310435	311895	protein kinase	pim0068	YP_009010621	29.658	263	2.41e-24	N_Ir	Invertebrate_iridovirus_25	Serine/threonine protein kinase
1218	gene_324_LCMAC101_1	LCMAC101	1	213	+	311988	312629	DNA-directed RNA polymerase subunit 5	pim0007	EGT41176	34.419	215	1.52e-29	E_Op	Caenorhabditis_brenneri	CBN-RPB-5 protein
1219	gene_325_LCMAC101_1	LCMAC101	1	757	-	312720	314993	putative serine/threonine protein kinase		XP_001458606	25	348	9.03e-18	E_Al	Paramecium_tetraurelia	hypothetical protein
1220	gene_326_LCMAC101_1	LCMAC101	1	453	+	315237	316598	uracil-DNA glycosylase	pim0075	WP_075698931	46.288	229	7.04e-61	B_Pr	Pseudovibrio	uracil-DNA glycosylase
1221	gene_327_LCMAC101_1	LCMAC101	1	316	+	316682	317632	uncharacterized protein	pim0162	OUU22039	32.727	220	4.35e-27	B_Pr	Candidatus_Endolissoclinum	hypothetical protein CBB97_15610, partial
1222	gene_328_LCMAC101_1	LCMAC101	1	169	-	318036	318545	hypothetical protein		WP_070176789	23.913	138	0.001	B_Pr	Alteromonas_lipolytica	glycosyltransferase family 1 protein
1223	gene_329_LCMAC101_1	LCMAC101	1	397	-	318580	319773	HNH endonuclease with NUMOD domain(s)		ARF08987	36.559	279	1.65e-36	V_ds	Catovirus_CTV1	HNH
1224	gene_330_LCMAC101_1	LCMAC101	1	93	-	319906	320187	hypothetical protein		XP_024035603	32	75	0.000487	E_Vi	Citrus_clementina	uncharacterized protein LOC112096410
1225	gene_331_LCMAC101_1	LCMAC101	1	101	+	320181	320486	hypothetical protein		PKK60610	29.474	95	0.002	E_Op	Rhizophagus_irregularis	hypothetical protein RhiirC2_761617, partial
1226	gene_332_LCMAC101_1	LCMAC101	1	271	+	320852	321667	pfam-predicted: Rice tungro bacilliform virus P46 protein (pfam06216)		KDR21804	42.857	42	3.25e-05	E_Op	Zootermopsis_nevadensis	hypothetical protein L798_02606
1227	gene_333_LCMAC101_1	LCMAC101	1	136	-	321769	322179	Ankyrin repeat protein	pim0000	XP_023312082	42.029	69	1.34e-05	E_Op	Anoplophora_glabripennis	uncharacterized protein LOC108914374
1228	gene_334_LCMAC101_1	LCMAC101	1	555	+	322373	324040	Histone 2A-domain-containing protein	pim0082	KFO20085	33.617	235	1.99e-33	E_Op	Fukomys_damarensis	Histone H2A type 3
1229	gene_335_LCMAC101_1	LCMAC101	1	1530	+	324161	328753	ribonucleoside diphosphate reductase, large subunit	pim0053	AQQ73654	46.786	949	0	N_Ma	Kurlavirus_BKC_1	ribonucleoside-diphosphate reductase large chain
1230	gene_336_LCMAC101_1	LCMAC101	1	166	-	328826	329326	uncharacterized protein	pim0650
1231	gene_337_LCMAC101_1	LCMAC101	1	334	-	330181	331185	HNH endonuclease with NUMOD domain(s)		PKK59554	35.783	313	4.13e-41	E_Op	Rhizophagus_irregularis	His-Me finger endonuclease
1232	gene_338_LCMAC101_1	LCMAC101	1	279	+	331355	332194	pfam-predicted: F-box domain protein (pfam00646)		PIN93838	50.4	250	2.3e-41	A_DP	Candidatus_Pacearchaeota	hypothetical protein COU54_01280
1233	gene_339_LCMAC101_1	LCMAC101	1	117	+	332441	332794	pfam-predicted: linker histone H1 and H5 family (pfam00538)		WP_098000726	31.579	57	0.00014	B_Te	Bacillus_toyonensis	hypothetical protein
1234	gene_340_LCMAC101_1	LCMAC101	1	265	+	332807	333604	membrane protein	pim0217	WP_070589912	29.412	85	0.00072	B_Te	Streptococcus	septum formation initiator family protein
1235	gene_341_LCMAC101_1	LCMAC101	1	101	-	334321	334626	hypothetical protein		XP_008095843	29.412	68	0.001	E_Op	Colletotrichum_graminicola	signal recognition particle 14kD protein
1236	gene_342_LCMAC101_1	LCMAC101	1	152	-	334715	335173	uncharacterized protein	pim0539	XP_022483976	28.947	76	0.000682	E_Op	Penicillium_arizonense	hypothetical protein PENARI_c028G07961
1237	gene_343_LCMAC101_1	LCMAC101	1	298	-	335387	336283	pfam-predicted: F-box domain protein (pfam00646)		PIN93838	59.487	195	4.85e-45	A_DP	Candidatus_Pacearchaeota	hypothetical protein COU54_01280
1238	gene_344_LCMAC101_1	LCMAC101	1	87	+	336414	336677	hypothetical protein		XP_021871522	27.692	65	0.000298	E_Op	Kockovaella_imperatae	t-SNARE
1239	gene_345_LCMAC101_1	LCMAC101	1	264	+	337664	338458	hypothetical protein		WP_016213967	25.595	168	0.001	B_Te	Eubacterium	carbamoyl phosphate synthase small subunit
1240	gene_346_LCMAC101_1	LCMAC101	1	125	+	338574	338951	hypothetical protein		WP_078592049	27.16	81	0.000413	B_Te	Streptomyces_megasporus	bifunctional 3'-5' exonuclease/DNA polymerase
1241	gene_347_LCMAC101_1	LCMAC101	1	851	+	339290	341845	Smc, Chromosome segregation ATPase	pim0040	YP_009238616	26.843	868	3.46e-58	N_Ma	Brazilian_marseillevirus	putative ATPase
1242	gene_348_LCMAC101_1	LCMAC101	1	154	-	341924	342388	hypothetical protein		XP_009311639	36.667	60	0.000232	E_Eu	Trypanosoma_grayi	dolichyl-P-Man:Man7GlcNAc2-PP-dolichyl alpha6-mannosyltransferase
1243	gene_349_LCMAC101_1	LCMAC101	1	216	+	342457	343107	putative RING finger E3 ubiquitin ligase	pim0051	KFD53647	32.911	79	3.99e-06	E_Op	Trichuris_suis	hypothetical protein M513_05563
1244	gene_350_LCMAC101_1	LCMAC101	1	720	-	343163	345325	hypothetical protein		YP_009001097	26.104	249	8.52e-10	N_Pi	Pithovirus_sibericum	hypothetical protein pv_195
1245	gene_351_LCMAC101_1	LCMAC101	1	747	-	345430	347673	hypothetical protein		YP_009238832	27.5	240	2.22e-11	N_Ma	Brazilian_marseillevirus	putative membrane protein
1246	gene_352_LCMAC101_1	LCMAC101	1	162	+	347784	348272	pfam-predicted: Copper/zinc superoxide dismutase (SODC) (pfam00080)		XP_002981770	44.872	156	3.85e-37	E_Vi	Selaginella_moellendorffii	hypothetical protein SELMODRAFT_179079
1247	gene_353_LCMAC101_1	LCMAC101	1	68	-	348474	348680	hypothetical protein		WP_027413343	46.154	39	0.001	B_FC	Aquimarina_muelleri	peptidase M28
1248	gene_354_LCMAC101_1	LCMAC101	1	178	+	348810	349346	hypothetical protein		XP_020222087	32.203	59	0.001	E_Vi	Cajanus_cajan	disease resistance protein RPP4-like
1249	gene_355_LCMAC101_1	LCMAC101	1	308	-	350219	351145	hypothetical protein		YP_009255176	44.286	70	9.74e-08	N_Ma	Tokyovirus_A1	multiple zinc ribbon protein
1250	gene_356_LCMAC101_1	LCMAC101	1	73	-	351531	351752	hypothetical protein		OLT29860	28.947	76	0.000152	B_Te	Actinomadura	hypothetical protein BJF79_40150
1251	gene_357_LCMAC101_1	LCMAC101	1	223	-	351746	352417	hypothetical protein		YP_009255176	28.906	128	3.72e-09	N_Ma	Tokyovirus_A1	multiple zinc ribbon protein
1252	gene_358_LCMAC101_1	LCMAC101	1	1192	+	352858	356436	pfam-predicted: SF-assemblin/beta giardin (pfam06705)		OGT35685	20.867	623	4.88e-11	B_Pr	Gammaproteobacteria_bacterium	hypothetical protein A3F11_07200
1253	gene_359_LCMAC101_1	LCMAC101	1	350	+	356405	357457	uncharacterized protein	pim0162	ADX06157	35.632	261	7.03e-48	N_eM	Organic_Lake_phycodnavirus_1	hypothetical protein 162285292
1254	gene_360_LCMAC101_1	LCMAC101	1	84	-	357735	357989	hypothetical protein		OLE91435	36.111	72	0.000467	A_TA	Crenarchaeota_archaeon	hypothetical protein AUF79_04555
1255	gene_361_LCMAC101_1	LCMAC101	1	274	-	358476	359300	hypothetical protein		XP_017028559	37.5	72	3.51e-05	E_Op	Drosophila_kikkawai	PREDICTED: nuclear distribution protein nudE homolog isoform X1
1256	gene_362_LCMAC101_1	LCMAC101	1	489	+	360196	361665	Asn, Aspartyl/asparaginyl-tRNA synthetase	trans	CEM00011	56.827	498	0	E_Al	Vitrella_brassicaformis	unnamed protein product
1257	gene_363_LCMAC101_1	LCMAC101	1	201	+	361794	362399	hypothetical protein		WP_094018929	28.947	76	0.000256	B_Pr	Maliponia_aquimaris	acetate/propionate family kinase
1258	gene_364_LCMAC101_1	LCMAC101	1	457	+	362804	364177	hypothetical protein		WP_085125714	50.111	449	3.23e-149	B_Pr	Tistlia_consotensis	hypothetical protein
1259	gene_365_LCMAC101_1	LCMAC101	1	166	+	364528	365028	uncharacterized protein	pim0259	XP_013789195	26.271	118	8.66e-08	E_Op	Limulus_polyphemus	ATP-dependent RNA helicase glh-2-like
1260	gene_366_LCMAC101_1	LCMAC101	1	79	+	365076	365315	hypothetical protein		YP_009361402	54.43	79	1.53e-26	V_un	Pacmanvirus_A23	Hypothetical protein PACV_51
1261	gene_367_LCMAC101_1	LCMAC101	1	412	-	365664	366902	pfam-predicted: F-box domain protein (pfam00646)		GAX93256	45.503	378	9.97e-57	E_St	Pythium_insidiosum	Hypothetical protein PINS_001161
1262	gene_368_LCMAC101_1	LCMAC101	1	191	-	367147	367722	pfam-predicted: F-box domain protein (pfam00646)		PIN93833	58.621	116	2.66e-27	A_DP	Candidatus_Pacearchaeota	hypothetical protein COU54_01255
1263	gene_369_LCMAC101_1	LCMAC101	1	133	-	368511	368912	hypothetical protein		WP_099330667	30.682	88	0.0006	B_Te	Bacillus_aryabhattai	AcrB/AcrD/AcrF family protein
1264	gene_370_LCMAC101_1	LCMAC101	1	137	-	368999	369412	pfam-predicted: Domain of unknown function (DUF4765) (pfam15962)		XP_022765844	23.81	84	0.001	E_Vi	Durio_zibethinus	transcription initiation factor TFIID subunit 2-like
1265	gene_371_LCMAC101_1	LCMAC101	1	405	-	369481	370698	hypothetical protein		WP_047262716	26.415	106	0.000576	B_Te	Corynebacterium_mustelae	trigger factor
1266	gene_372_LCMAC101_1	LCMAC101	1	252	-	370836	371594	Ras family GTPase	pim0029	XP_008325258	33.79	219	1.36e-30	E_Op	Cynoglossus_semilaevis	PREDICTED: GTP-binding nuclear protein Ran
1267	gene_373_LCMAC101_1	LCMAC101	1	82	-	371852	372100	hypothetical protein		WP_084718228	35.938	64	0.001	B_Pr	Sphingomonas_sanxanigenens	ABC transporter permease
1268	gene_374_LCMAC101_1	LCMAC101	1	151	-	372207	372662	hypothetical protein
1269	gene_375_LCMAC101_1	LCMAC101	1	451	-	373133	374488	pfam-predicted: GTPase-activator protein for Ras-like GTPase (pfam00616)		XP_019643268	26.667	270	6.65e-17	E_Op	Branchiostoma_belcheri	PREDICTED: ras GTPase-activating protein nGAP-like isoform X5
1270	gene_376_LCMAC101_1	LCMAC101	1	84	-	374564	374818	hypothetical protein		KYH40635	33.929	56	0.001	A_un	Candidatus_Bathyarchaeota	deoxyribodipyrimidine photolyase
1271	gene_377_LCMAC101_1	LCMAC101	1	297	-	374861	375754	hypothetical protein		OGD52866	30.476	105	0.002	A_TA	Candidatus_Bathyarchaeota	hypothetical protein A3K80_02725
1272	gene_378_LCMAC101_1	LCMAC101	1	488	-	375714	377180	AAA family ATPase - unique in NCLDV	pim0081	ARF08450	35.458	502	1.43e-93	V_ds	Catovirus_CTV1	AAA
1273	gene_379_LCMAC101_1	LCMAC101	1	340	-	377362	378384	ADP-ribosyl glycohydrolase	pim0087	YP_009001020	37.353	340	5.65e-64	N_Pi	Pithovirus_sibericum	ADP-ribosyl glycohydrolase
1274	gene_380_LCMAC101_1	LCMAC101	1	95	+	378467	378754	hypothetical protein		WP_097123775	37.209	43	0.002	B_Pr	Pseudoxanthomonas_wuyuanensis	hypothetical protein
1275	gene_381_LCMAC101_1	LCMAC101	1	182	+	378880	379428	hypothetical protein		CCG83606	38.636	44	0.000495	E_Op	Taphrina_deformans	Chromosome transmission fidelity protein
1276	gene_382_LCMAC101_1	LCMAC101	1	497	+	379678	381171	uncharacterized protein	pim0517	XP_019640798	29.545	132	4.2e-13	E_Op	Branchiostoma_belcheri	PREDICTED: LOW QUALITY PROTEIN: titin-like
1277	gene_383_LCMAC101_1	LCMAC101	1	260	+	381680	382462	hypothetical protein		XP_002401335	37.255	51	0.000159	E_Op	Ixodes_scapularis	golgi apparatus protein, putative
1278	gene_384_LCMAC101_1	LCMAC101	1	403	-	382589	383800	hypothetical protein		XP_008719122	34.375	96	1.44e-05	E_Op	Cyphellophora_europaea	hypothetical protein HMPREF1541_06569
1279	gene_385_LCMAC101_1	LCMAC101	1	172	-	383890	384408	hypothetical protein		WP_082680977	28.037	107	0.000447	B_Te	Mycobacterium	MULTISPECIES: hypothetical protein
1280	gene_386_LCMAC101_1	LCMAC101	1	79	-	384521	384760	hypothetical protein		YP_009361402	56.962	79	1.22e-28	V_un	Pacmanvirus_A23	Hypothetical protein PACV_51
1281	gene_387_LCMAC101_1	LCMAC101	1	77	-	384967	385200	hypothetical protein		WP_105213837	27.143	70	2.14e-05	B_Pr	Pseudoalteromonas	hypothetical protein
1282	gene_388_LCMAC101_1	LCMAC101	1	113	+	385459	385800	hypothetical protein		WP_073498006	45.714	35	0.000623	B_Te	Streptomyces_paucisporeus	glycosyltransferase family 2 protein
1283	gene_389_LCMAC101_1	LCMAC101	1	181	+	386490	387035	Ubiquitin	pim0012	EGT54677	31.25	80	3.39e-07	E_Op	Caenorhabditis_brenneri	hypothetical protein CAEBREN_02708
1284	gene_390_LCMAC101_1	LCMAC101	1	743	+	387659	389890	glycosyltransferase	pim0384	YP_005098313	26.518	313	3.38e-15	V_ds	Synechococcus_phage_S_CBS4	unnamed protein product
1285	gene_391_LCMAC101_1	LCMAC101	1	225	+	390319	390996	uncharacterized protein	pim0234	PSF09317	39.623	53	0.002	B_Pr	Marinobacter_halophilus	formyltetrahydrofolate deformylase
1286	gene_392_LCMAC101_1	LCMAC101	1	412	+	391430	392668	pfam-predicted: F-box-like (pfam12937)		XP_014145763	37.528	453	3.89e-51	E_Op	Sphaeroforma_arctica	hypothetical protein SARC_15594
1287	gene_393_LCMAC101_1	LCMAC101	1	231	+	392868	393560	pfam-predicted: F-box domain protein (pfam00646)		PIN93838	49.444	180	3.37e-27	A_DP	Candidatus_Pacearchaeota	hypothetical protein COU54_01280
1288	gene_1_LCMAC101_2	LCMAC101	2	165	+	2	499	ankyrin repeat protein	pim0152	ATZ80157	63.2	125	5.43e-52	N_eM	Bodo_saltans_virus	ankyrin repeat domain-containing protein
1289	gene_2_LCMAC101_2	LCMAC101	2	309	-	596	1525	hypothetical protein		ELV12229	25.581	86	7.98e-06	E_Op	Tupaia_chinensis	Leucine-rich repeat-containing protein 16C
1290	gene_3_LCMAC101_2	LCMAC101	2	94	+	1666	1950	hypothetical protein		WP_029162809	41.176	51	0.000678	B_Te	Clostridium_scatologenes	chemotaxis-specific protein-glutamate methyltransferase CheB
1291	gene_4_LCMAC101_2	LCMAC101	2	379	+	2417	3556	hypothetical protein		AGE59582	47.917	192	3.9e-39	N_Ph	Acanthocystis_turfacea_Chlorella_virus	Chlorovirus glycoprotein repeat domain-containing protein
1292	gene_5_LCMAC101_2	LCMAC101	2	106	+	4094	4414	hypothetical protein		ORX73839	37.705	61	0.000478	E_Op	Linderina_pennispora	hypothetical protein DL89DRAFT_4698
1293	gene_6_LCMAC101_2	LCMAC101	2	81	+	4582	4827	hypothetical protein		WP_089297943	32.5	80	0.000195	B_Te	Actinoplanes_regularis	peptidoglycan glycosyltransferase
1294	gene_7_LCMAC101_2	LCMAC101	2	692	-	4855	6933	uncharacterized protein	pim0488	OFX32547	35.398	565	1.2e-103	B_FC	Bacteroidetes_bacterium	hypothetical protein A2X08_03720
1295	gene_8_LCMAC101_2	LCMAC101	2	436	-	6980	8290	Poxvirus Late Transcription Factor VLTF3	pim0013	AHC54978	26.039	361	1.64e-37	N_Ma	Tunisvirus_fontaine2	putative transcription factor A2-like protein
1296	gene_9_LCMAC101_2	LCMAC101	2	79	+	8359	8598	hypothetical protein		XP_013064748	34.043	47	0.000707	E_Op	Biomphalaria_glabrata	PREDICTED: uncharacterized protein LOC106053693
1297	gene_10_LCMAC101_2	LCMAC101	2	527	+	8696	10279	NCLDV major capsid protein	pim0001	YP_009094806	46.96	477	4.43e-141	N_Ma	Melbournevirus	conserved major capsid protein
1298	gene_11_LCMAC101_2	LCMAC101	2	247	+	11283	12026	restriction endonuclease (cd01037)	pim0046	ARF12305	45.122	164	1.07e-40	V_ds	Klosneuvirus_KNV1	csr/MutH/archaeal HJR family nuclease
1299	gene_12_LCMAC101_2	LCMAC101	2	74	+	12028	12252	pfam-predicted: NUMOD1 domain (pfam07453)		PSG88318	44.444	54	2.75e-11	B_FC	Mesoflavibacter_aestuarii	hypothetical protein C7H52_08420
1300	gene_13_LCMAC101_2	LCMAC101	2	91	+	12769	13044	hypothetical protein		WP_034556037	30.769	65	0.000715	B_Pr	Helicobacter_apodemus	hypothetical protein
1301	gene_14_LCMAC101_2	LCMAC101	2	129	+	13452	13841	hypothetical protein		XP_011051098	30.667	75	0.000829	E_Op	Acromyrmex_echinatior	PREDICTED: GON-4-like protein isoform X2
1302	gene_15_LCMAC101_2	LCMAC101	2	125	+	13909	14286	hypothetical protein		WP_087796741	29.885	87	0.001	B_Te	Saccharibacillus	AraC family transcriptional regulator
1303	gene_16_LCMAC101_2	LCMAC101	2	245	+	14478	15215	hypothetical protein		KQK76748	23.022	139	0.001	E_Op	Amazona_aestiva	Hepatocyte nuclear factor 1-beta
1304	gene_17_LCMAC101_2	LCMAC101	2	156	+	17095	17565	hypothetical protein		WP_030738475	28.302	106	0.000362	B_Te	Streptomyces	peptidase S51
1305	gene_18_LCMAC101_2	LCMAC101	2	202	+	17676	18284	hypothetical protein		WP_053795363	31.579	57	0.001	B_Te	Lactobacillus_kunkeei	peptidylprolyl isomerase
1306	gene_19_LCMAC101_2	LCMAC101	2	176	+	18320	18850	hypothetical protein		YP_008318667	35.593	59	0.000128	N_Ph	Pandoravirus_dulcis	hypothetical protein pdul_cds_96
1307	gene_20_LCMAC101_2	LCMAC101	2	201	+	19820	20425	hypothetical protein		PCJ38881	25.926	162	0.002	B_Pr	Alphaproteobacteria_bacterium	hybrid sensor histidine kinase/response regulator
1308	gene_21_LCMAC101_2	LCMAC101	2	60	+	20799	20981	hypothetical protein		WP_036545382	45.455	33	0.002	B_Pr	Nitrincola_lacisaponensis	urease accessory protein
1309	gene_22_LCMAC101_2	LCMAC101	2	317	+	20978	21931	hypothetical protein		XP_017645347	20.886	158	0.000445	E_Vi	Gossypium_arboreum	PREDICTED: uncharacterized protein LOC108486041
1310	gene_23_LCMAC101_2	LCMAC101	2	174	-	21957	22481	hypothetical protein		WP_086373363	33.898	118	0.000147	B_Te	Enterococcus	hypothetical protein
1311	gene_24_LCMAC101_2	LCMAC101	2	131	+	22574	22969	hypothetical protein		WP_083858003	29.213	89	0.000462	B_Te	Curtobacterium	NADP oxidoreductase
1312	gene_25_LCMAC101_2	LCMAC101	2	158	+	23146	23622	hypothetical protein		OLE34831	28	100	0.002	B_Pr	Alphaproteobacteria_bacterium	hypothetical protein AUG47_00165
1313	gene_26_LCMAC101_2	LCMAC101	2	77	-	24013	24246	hypothetical protein		WP_080635273	32.812	64	0.000411	B_Te	Salinispora_pacifica	hypothetical protein
1314	gene_27_LCMAC101_2	LCMAC101	2	180	-	24336	24878	hypothetical protein		WP_076703113	28.409	88	6.91e-06	B_Pr	Pelagibaca_abyssi	RNA polymerase subunit sigma
1315	gene_28_LCMAC101_2	LCMAC101	2	174	+	24975	25499	hypothetical protein		OPJ77746	25.503	149	9.4e-05	E_Op	Patagioenas_fasciata	laminin subunit beta-1
1316	gene_29_LCMAC101_2	LCMAC101	2	132	-	25682	26080	hypothetical protein		WP_068870177	27.419	124	0.001	B_Te	Planococcus_plakortidis	cysteine synthase family protein
1317	gene_30_LCMAC101_2	LCMAC101	2	211	-	26120	26755	hypothetical protein		ARF08170	47.5	40	0.00012	V_ds	Catovirus_CTV1	hypothetical protein Catovirus_1_220
1318	gene_31_LCMAC101_2	LCMAC101	2	378	-	26850	27986	Histone 2A-domain-containing protein	pim0082	4M6B	31.285	179	4.27e-12
1319	gene_32_LCMAC101_2	LCMAC101	2	70	+	28083	28295	hypothetical protein		PPQ72645	27.451	51	0.003	E_Op	Panaeolus_cyanescens	hypothetical protein CVT24_012646
1320	gene_33_LCMAC101_2	LCMAC101	2	929	+	28862	31651	DEAD/SNF2-like helicase	pim0009	AKI80270	26.613	372	3.49e-18	N_eM	Acanthamoeba_polyphaga_mimivirus	putative ATP-dependent RNA helicase
1321	gene_34_LCMAC101_2	LCMAC101	2	364	+	31808	32902	hypothetical protein		WP_095305469	27.027	111	5.99e-09	B_Te	Bacillus_clausii	hypothetical protein
1322	gene_35_LCMAC101_2	LCMAC101	2	526	-	32985	34565	pfam-predicted: Ubiquitin carboxyl-terminal hydrolase (pfam00443)		XP_001329829	20.988	324	7.08e-06	E_Pa	Trichomonas_vaginalis	Clan CA, family C19, ubiquitin hydrolase-like cysteine peptidase
1323	gene_36_LCMAC101_2	LCMAC101	2	164	+	35049	35543	ribonuclease H	pim0050	WP_017607638	40.764	157	3.82e-32	B_Te	Nocardiopsis_xinjiangensis	ribonuclease HI
1324	gene_37_LCMAC101_2	LCMAC101	2	82	-	35598	35846	hypothetical protein		WP_106182337	38.298	47	0.000475	B_Pr	Candidatus_Pandoraea	lysine decarboxylase
1325	gene_38_LCMAC101_2	LCMAC101	2	322	-	35879	36847	Asn, Aspartyl/asparaginyl-tRNA synthetase	trans	OYT42818	51.351	296	1.68e-100	A_DP	Candidatus_Aenigmarchaeota	asparagine synthetase
1326	gene_39_LCMAC101_2	LCMAC101	2	372	+	36956	38074	Protein of unknown function (DUF2738)	pim0238	XP_022791042	23.438	256	0.000183	E_Op	Stylophora_pistillata	uncharacterized protein LOC111330448
1327	gene_40_LCMAC101_2	LCMAC101	2	261	+	38165	38950	hypothetical protein		CDA93326	27.273	165	0.003	B_FC	Prevotella	gLUG
1328	gene_41_LCMAC101_2	LCMAC101	2	65	+	38969	39166	hypothetical protein		WP_073081529	38.889	54	0.004	B_Te	Sporobacter_termitidis	DNA mismatch repair endonuclease MutL
1329	gene_42_LCMAC101_2	LCMAC101	2	92	+	39309	39587	hypothetical protein		WP_105619912	31.373	51	0.000136	B_Te	Vallitalea	sulfurtransferase
1330	gene_43_LCMAC101_2	LCMAC101	2	69	-	39645	39854	hypothetical protein		PIE89447	28.986	69	0.00067	B_Ac	Acidobacteria_bacterium	hypothetical protein CR997_10780
1331	gene_44_LCMAC101_2	LCMAC101	2	480	-	39859	41301	hypothetical protein		XP_014161713	36.533	375	1.66e-55	E_Op	Sphaeroforma_arctica	hypothetical protein SARC_00068
1332	gene_45_LCMAC101_2	LCMAC101	2	38	+	41566	41682	hypothetical protein		XP_002988252	53.333	30	0.005	E_Vi	Selaginella_moellendorffii	hypothetical protein SELMODRAFT_10499, partial
1333	gene_46_LCMAC101_2	LCMAC101	2	192	+	41847	42425	pfam-predicted: Poxvirus Late Transcription Factor VLTF3 like (pfam04947)		YP_009174054	27.879	165	1.47e-13	N_eM	Yellowstone_lake_mimivirus	putative late transcription factor VLTF3
1334	gene_47_LCMAC101_2	LCMAC101	2	627	+	42515	44398	Hsp70 protein	pim0294	ACF31553	64.851	606	0	E_Op	Pinctada_fucata	heat
1335	gene_48_LCMAC101_2	LCMAC101	2	455	+	44471	45838	hypothetical protein		WP_099708110	26.302	384	2.27e-21	B_FC	Flavobacterium	hypothetical protein
1336	gene_49_LCMAC101_2	LCMAC101	2	87	+	45983	46246	hypothetical protein		KHE91770	34.483	58	0.002	B_PV	Candidatus_Scalindua	hypothetical protein SCABRO_02471
1337	gene_50_LCMAC101_2	LCMAC101	2	260	-	46804	47586	Calcineurin-like phosphoesterase	pim0083	XP_002682047	34.364	291	6.87e-40	E_He	Naegleria_gruberi	metallophosphoesterase-like protein
1338	gene_51_LCMAC101_2	LCMAC101	2	176	+	47690	48220	hypothetical protein		WP_090274020	24.348	115	0.000151	B_Pr	Pseudomonas_litoralis	DUF3087 domain-containing protein
1339	gene_52_LCMAC101_2	LCMAC101	2	327	-	48991	49974	hypothetical protein		WP_071804685	42.857	84	2.32e-13	B_Te	Couchioplanes_caeruleus	hypothetical protein
1340	gene_53_LCMAC101_2	LCMAC101	2	340	+	50905	51927	hypothetical protein		PID55469	34.146	82	0.0002	B_un	candidate_division	dihydrofolate reductase
1341	gene_54_LCMAC101_2	LCMAC101	2	295	+	51958	52845	hypothetical protein		WP_099141450	25	64	0.001	B_Pr	Xenorhabdus_kozodoii	hypothetical protein
1342	gene_55_LCMAC101_2	LCMAC101	2	177	+	52957	53490	ubiquitin-protein ligase	pim0191	AUL79860	26.804	194	8.54e-15	N_eM	Tupanvirus_deep_ocean	RING
1343	gene_56_LCMAC101_2	LCMAC101	2	232	-	53560	54258	hypothetical protein		OLC83650	29.851	67	0.001	B_Ac	Acidobacteria_bacterium	5'-methylthioadenosine nucleosidase, partial
1344	gene_57_LCMAC101_2	LCMAC101	2	280	+	55441	56283	hypothetical protein		WP_012972830	23.81	147	0.000223	B_Pr	Azospirillum_lipoferum	S-methyl-5-thioribose-1-phosphate isomerase
1345	gene_58_LCMAC101_2	LCMAC101	2	333	-	56380	57381	polynucleotide kinase-3'-phosphatase	pim0530	KNE57072	36.607	336	1.62e-55	E_Op	Allomyces_macrogynus	polynucleotide kinase 3'-phosphatase
1346	gene_59_LCMAC101_2	LCMAC101	2	210	-	57918	58550	uncharacterized protein	pim0441	ARF12683	42.723	213	1.31e-43	V_ds	Klosneuvirus_KNV1	hypothetical protein Klosneuvirus_16_2
1347	gene_60_LCMAC101_2	LCMAC101	2	198	+	60177	60773	pfam-predicted: HD domain (pfam13328)		PRP83330	47.739	199	1.29e-55	E_Am	Planoprotostelium_fungivorum	guanosine-3',5'-bis 3'-diphosphatase
1348	gene_61_LCMAC101_2	LCMAC101	2	86	+	61011	61271	hypothetical protein		XP_022246735	27.027	74	0.002	E_Op	Limulus_polyphemus	adhesion G protein-coupled receptor E1-like isoform X1
1349	gene_62_LCMAC101_2	LCMAC101	2	266	+	61307	62107	hypothetical protein		PNH01165	38.168	262	3.01e-48	E_Vi	Tetrabaena_socialis	DNA
1350	gene_63_LCMAC101_2	LCMAC101	2	311	+	62159	63094	uncharacterized protein	pim0465	WP_056240428	24.731	93	4.94e-05	B_Pr	Methylobacterium	hypothetical protein
1351	gene_64_LCMAC101_2	LCMAC101	2	598	-	63560	65356	AAA family ATPase - unique in NCLDV	pim0081	ARF08373	28.153	444	7.05e-53	V_ds	Catovirus_CTV1	AAA
1352	gene_65_LCMAC101_2	LCMAC101	2	163	-	65455	65946	hypothetical protein		XP_002341886	27.586	87	0.004	E_Op	Talaromyces_stipitatus	copper-transporting ATPase, putative
1353	gene_66_LCMAC101_2	LCMAC101	2	47	-	66703	66846	hypothetical protein		PDM83119	56.522	23	0.004	E_Op	Pristionchus_pacificus	hypothetical protein PRIPAC_37512
1354	gene_67_LCMAC101_2	LCMAC101	2	380	-	67218	68360	hypothetical protein		XP_004992036	40.753	292	3.42e-75	E_Op	Salpingoeca_rosetta	hypothetical protein PTSG_06648
1355	gene_68_LCMAC101_2	LCMAC101	2	231	+	69214	69909	hypothetical protein		PNG99550	37.712	236	3e-40	E_Vi	Tetrabaena_socialis	hypothetical protein TSOC_014669
1356	gene_69_LCMAC101_2	LCMAC101	2	80	+	70008	70250	hypothetical protein		KOM30799	32.203	59	0.001	E_Vi	Vigna_angularis	hypothetical protein LR48_Vigan01g035400
1357	gene_70_LCMAC101_2	LCMAC101	2	221	+	70362	71027	hypothetical protein		WP_040626080	31.111	90	0.000716	B_Te	Slackia_piriformis	UDP-N-acetylmuramoyl-tripeptide--D-alanyl-D-alanine ligase
1358	gene_71_LCMAC101_2	LCMAC101	2	113	-	71128	71469	hypothetical protein		YP_006990665	36.957	92	8.35e-08	V_ds	Escherichia_phage_IME11	hypothetical protein IME11_60
1359	gene_72_LCMAC101_2	LCMAC101	2	166	+	71560	72060	Dual specificity phosphatase	pim0025	XP_013300193	45.045	111	2.33e-33	E_Op	Necator_americanus	dual specificity phosphatase, catalytic domain protein, partial
1360	gene_73_LCMAC101_2	LCMAC101	2	212	-	72105	72743	hypothetical protein		WP_073628717	29.592	98	0.002	B_Te	Scytonema	hypothetical protein
1361	gene_74_LCMAC101_2	LCMAC101	2	121	-	72770	73135	uncharacterized protein	pim0559	WP_088212498	39.394	66	0.000113	B_Pr	Shewanella	tryptophan permease
1362	gene_75_LCMAC101_2	LCMAC101	2	142	+	73407	73835	hypothetical protein		WP_012002566	28	125	0.000639	B_Tt	Pseudothermotoga	MULTISPECIES: lysine--tRNA ligase
1363	gene_76_LCMAC101_2	LCMAC101	2	83	-	73838	74089	hypothetical protein		WP_093004826	31.034	58	0.000774	B_Te	Thermus_arciformis	recombination protein RecR
1364	gene_77_LCMAC101_2	LCMAC101	2	248	-	74134	74880	hypothetical protein		XP_009412306	27.742	155	6.21e-05	E_Vi	Musa_acuminata	PREDICTED: allene oxide synthase 2-like
1365	gene_78_LCMAC101_2	LCMAC101	2	107	+	75010	75333	hypothetical protein		OYT80829	33.333	96	7.51e-05	B_Pr	Pseudomonas	nucleoside-diphosphate sugar epimerase
1366	gene_79_LCMAC101_2	LCMAC101	2	281	-	75457	76302	hypothetical protein		WP_057827033	22.222	225	9.31e-05	B_Te	Lactobacillus_aviarius	hypothetical protein
1367	gene_80_LCMAC101_2	LCMAC101	2	504	-	76340	77854	uncharacterized protein	pim0488	EXX74010	41.807	476	2.31e-107	E_Op	Rhizophagus_irregularis	hypothetical protein RirG_055070
1368	gene_81_LCMAC101_2	LCMAC101	2	129	-	77953	78342	hypothetical protein		WP_024733431	30.488	82	0.000422	B_Te	Clostridiales	MULTISPECIES: polysaccharide deacetylase
1369	gene_82_LCMAC101_2	LCMAC101	2	153	+	78466	78927	dUTP diphosphatase	pim0073	WP_091509562	50.345	145	3.33e-47	B_FC	Flexibacter_flexilis	dUTP diphosphatase
1370	gene_83_LCMAC101_2	LCMAC101	2	92	-	78999	79277	hypothetical protein		XP_008459399	54.054	37	0.000511	E_Vi	Cucumis_melo	PREDICTED: DNA repair protein recA homolog 3, mitochondrial-like
1371	gene_84_LCMAC101_2	LCMAC101	2	468	-	79397	80803	pfam-predicted: Rho termination factor, N-terminal domain (pfam07498)		YP_004061889	28.365	208	5.28e-10	N_Ph	Micromonas_sp_RCC1109_virus	hypothetical protein MpV1_006c
1372	gene_85_LCMAC101_2	LCMAC101	2	397	-	80924	82117	hypothetical protein		AFC34911	31.492	181	3.19e-09	N_Ph	Ostreococcus_tauri_virus_RT_2011	hypothetical protein OtV6_003c
1373	gene_86_LCMAC101_2	LCMAC101	2	98	-	82182	82478	pfam-predicted: Copper binding proteins, plastocyanin/azurin family (pfam00127)		WP_045830478	28.788	66	0.000793	B_Pr	Luteibacter_yeojuensis	hypothetical protein
1374	gene_87_LCMAC101_2	LCMAC101	2	172	-	82679	83197	hypothetical protein		XP_017072331	25.595	168	0.000299	E_Op	Drosophila_eugracilis	PREDICTED: glutactin
1375	gene_88_LCMAC101_2	LCMAC101	2	136	+	83287	83697	hypothetical protein		WP_082350529	23.423	111	0.000385	B_Te	Paenibacillus	carbohydrate ABC transporter permease
1376	gene_89_LCMAC101_2	LCMAC101	2	104	+	84443	84757	hypothetical protein		OHT11941	41.667	48	0.000211	E_Pa	Tritrichomonas_foetus	hypothetical protein TRFO_18419
1377	gene_90_LCMAC101_2	LCMAC101	2	112	+	84788	85126	hypothetical protein		WP_038724772	36.111	36	5.71e-05	B_Pr	Burkholderia_pseudomallei	CBS domain-containing protein
1378	gene_91_LCMAC101_2	LCMAC101	2	200	+	85434	86036	hypothetical protein		PRW44609	35.057	174	4.38e-20	E_Vi	Chlorella_sorokiniana	importin subunit beta-1-like
1379	gene_92_LCMAC101_2	LCMAC101	2	221	-	86500	87165	hypothetical protein		WP_041096690	37.745	204	9.11e-38	B_Te	Bacillus_badius	hypothetical protein
1380	gene_93_LCMAC101_2	LCMAC101	2	202	+	87267	87875	pfam-predicted: Exonuclease (pfam00929)		KDQ07840	42.784	194	5.46e-56	E_Op	Botryobasidium_botryosum	hypothetical protein BOTBODRAFT_180405
1381	gene_94_LCMAC101_2	LCMAC101	2	57	-	87980	88153	hypothetical protein		XP_008775429	42.857	28	0.007	E_Vi	Phoenix_dactylifera	PREDICTED: beta-galactosidase 2
1382	gene_95_LCMAC101_2	LCMAC101	2	181	-	88276	88821	hypothetical protein		WP_086300013	29.032	124	0.000857	B_Te	Enterococcus_faecium	FRG domain-containing protein
1383	gene_96_LCMAC101_2	LCMAC101	2	334	+	88946	89950	hypothetical protein		AHA45991	31.944	72	6.69e-05	V_un	Insectomime_virus	putative secreted protein
1384	gene_97_LCMAC101_2	LCMAC101	2	282	-	90047	90895	pfam-predicted: Zinc finger, C2H2 type (pfam00096)		OVF09952	36.111	72	3.87e-06	E_Op	Clavispora_lusitaniae	hypothetical protein A9F13_03g00770
1385	gene_98_LCMAC101_2	LCMAC101	2	104	+	91857	92171	hypothetical protein		YP_009303175	37.097	62	0.000424	V_ds	Mycobacterium_phage_Bipper	Minor tail protein
1386	gene_99_LCMAC101_2	LCMAC101	2	174	+	92729	93253	hypothetical protein		WP_044401266	32.184	87	0.001	B_FC	Lacinutrix	hypothetical protein
1387	gene_100_LCMAC101_2	LCMAC101	2	158	+	93243	93719	hypothetical protein		WP_094506969	36.207	58	0.000158	B_Pr	Ochrobactrum_thiophenivorans	ribonuclease J
1388	gene_101_LCMAC101_2	LCMAC101	2	199	+	93861	94460	hypothetical protein		PHR83494	21.978	182	0.000279	B_Pr	Colwellia	class 1 fructose-bisphosphatase
1389	gene_102_LCMAC101_2	LCMAC101	2	242	-	94515	95243	uncharacterized protein	pim0208	AUL78760	54.701	234	4.37e-90	N_eM	Tupanvirus_deep_ocean	hypothetical protein
1390	gene_103_LCMAC101_2	LCMAC101	2	396	-	95308	96498	HNH endonuclease	pim0230	ARF11678	31.445	353	1.09e-35	V_ds	Klosneuvirus_KNV1	HNH
1391	gene_104_LCMAC101_2	LCMAC101	2	166	+	96746	97246	hypothetical protein		WP_106278279	39.535	43	0.000478	B_Pr	Paraburkholderia	molybdenum ABC transporter permease
1392	gene_105_LCMAC101_2	LCMAC101	2	571	+	97735	99450	uncharacterized protein	pim0716	ARF10053	34.07	543	2.52e-99	V_ds	Indivirus_ILV1	hypothetical protein Indivirus_10_13
1393	gene_106_LCMAC101_2	LCMAC101	2	258	+	99496	100272	hypothetical protein		EKG05053	24.554	224	0.000699	E_Eu	Trypanosoma_cruzi	hypothetical protein TCSYLVIO_003874
1394	gene_107_LCMAC101_2	LCMAC101	2	95	-	100317	100604	hypothetical protein		WP_094884296	30	60	0.000682	B_Te	Virgibacillus	AcrB/AcrD/AcrF family protein
1395	gene_108_LCMAC101_2	LCMAC101	2	195	+	100727	101314	uncharacterized protein	pim0674	YP_009046230	24.031	129	0.000805	N_Po	Penguinpox_virus	ankyrin repeat protein
1396	gene_109_LCMAC101_2	LCMAC101	2	320	-	101428	102390	uncharacterized protein	pim0156	YP_009052448	33.23	322	8.76e-42	N_Ph	Aureococcus_anophagefferens_virus	putative zinc finger domain containing protein
1397	gene_110_LCMAC101_2	LCMAC101	2	149	+	103212	103661	pfam-predicted: 2'-5' RNA ligase superfamily (pfam13563)		WP_096356628	33.333	66	0.000365	B_FC	Mucilaginibacter_gotjawali	hypothetical protein
1398	gene_111_LCMAC101_2	LCMAC101	2	53	+	103731	103892	hypothetical protein		WP_094537250	41.667	36	0.002	B_Te	Lactobacillus_reuteri	hypothetical protein
1399	gene_112_LCMAC101_2	LCMAC101	2	171	+	104617	105132	Ankyrin repeat protein	pim0000	OQE06084	39.706	136	2.88e-16	E_Op	Penicillium_vulpinum	hypothetical protein PENVUL_c020G09399
1400	gene_113_LCMAC101_2	LCMAC101	2	172	+	105162	105680	Ankyrin repeat protein	pim0000	KUM62209	37.931	145	1.97e-22	E_Op	Penicillium_freii	hypothetical protein ACN42_g4907
1401	gene_114_LCMAC101_2	LCMAC101	2	66	+	105726	105926	hypothetical protein		WP_053593459	38.462	65	0.000172	B_Te	Lysinibacillus	SCO family protein
1402	gene_115_LCMAC101_2	LCMAC101	2	243	+	106679	107410	hypothetical protein		WP_090853364	27.049	122	0.000406	B_Te	Paraliobacillus	thymidylate synthase
1403	gene_116_LCMAC101_2	LCMAC101	2	300	+	107806	108708	hypothetical protein		YP_003407116	31.405	121	2.79e-09	N_Ma	Marseillevirus_marseillevirus	multiple zinc ribbon protein
1404	gene_117_LCMAC101_2	LCMAC101	2	182	+	108781	109329	uncharacterized protein	pim0164	WP_080160303	34.667	150	5.31e-17	B_Pr	Salmonella_enterica	hypothetical protein
1405	gene_118_LCMAC101_2	LCMAC101	2	121	-	109357	109722	pfam-predicted: Inward rectifier potassium channel (pfam01007)		AFC34969	40	70	4.27e-11	N_Ph	Ostreococcus_tauri_virus_RT_2011	hypothetical protein OtV6_061
1406	gene_119_LCMAC101_2	LCMAC101	2	462	+	109909	111297	putative serine/threonine protein kinase		GAX26457	31.513	476	3.6e-59	E_St	Fistulifera_solaris	hypothetical protein FisN_1Lh717
1407	gene_120_LCMAC101_2	LCMAC101	2	144	-	111361	111795	hypothetical protein		WP_101358365	31.765	85	0.000245	B_FC	Raineya_orbicola	hypothetical protein
1408	gene_121_LCMAC101_2	LCMAC101	2	102	+	111918	112226	pfam-predicted: SAM domain (Sterile alpha motif) (pfam00536)		AAS21472	41.27	63	3.15e-07	E_Op	Oikopleura_dioica	SH3
1409	gene_122_LCMAC101_2	LCMAC101	2	207	-	112266	112889	hypothetical protein		GAW09064	40	50	0.000571	E_Op	Lentinula_edodes	hypothetical protein LENED_011193
1410	gene_123_LCMAC101_2	LCMAC101	2	468	-	112874	114280	pfam-predicted: Taeniidae antigen (pfam05596)		OUV19767	29.565	115	0.000154	B_FC	Flavobacteriales_bacterium	hypothetical protein CBC56_05835
1411	gene_124_LCMAC101_2	LCMAC101	2	291	-	114605	115480	hypothetical protein		WP_035868423	28.689	122	0.000131	B_Te	Kitasatospora_cheerisanensis	BCCT family transporter
1412	gene_125_LCMAC101_2	LCMAC101	2	86	-	115603	115863	hypothetical protein		WP_089886915	29.07	86	0.002	B_FC	Kriegella_aquimaris	phosphoenolpyruvate synthase
1413	gene_126_LCMAC101_2	LCMAC101	2	139	-	115928	116347	DNA-directed RNA polymerase subunit beta, a fragment		PKA65122	46.154	104	7.05e-21	E_Vi	Apostasia_shenzhenica	DNA-directed RNA polymerase II subunit RPB2
1414	gene_127_LCMAC101_2	LCMAC101	2	283	-	116781	117632	pfam-predicted: HNH endonuclease (pfam13392)		YP_003986743	35.793	271	6.88e-48	N_eM	Acanthamoeba_polyphaga_mimivirus	uncharacterized HNH endonuclease
1415	gene_128_LCMAC101_2	LCMAC101	2	2581	-	117873	125618	DNA-directed RNA polymerase subunit beta	pim0005	YP_007354245	34.022	823	7.35e-119	N_eM	Acanthamoeba_polyphaga_moumouvirus	intein-containing DNA-directed RNA polymerase subunit 2
1416	gene_129_LCMAC101_2	LCMAC101	2	79	-	126134	126373	hypothetical protein		KIL00121	37.5	48	0.000417	E_Op	Paxillus_rubicundulus	hypothetical protein PAXRUDRAFT_822001
1417	gene_130_LCMAC101_2	LCMAC101	2	494	-	126455	127939	hypothetical protein		OHD70593	46.334	341	1.79e-75	B_Sp	Spirochaetes_bacterium	hypothetical protein A2177_05950
1418	gene_131_LCMAC101_2	LCMAC101	2	157	-	128039	128512	hypothetical protein		OCF77426	35.556	90	0.000114	E_Op	Kwoniella_mangroviensis	chromodomain-helicase-DNA-binding protein 1
1419	gene_132_LCMAC101_2	LCMAC101	2	140	+	128567	128989	hypothetical protein		WP_094709633	51.88	133	6.69e-42	B_Pr	Hahella	hypothetical protein
1420	gene_133_LCMAC101_2	LCMAC101	2	111	-	128999	129334	hypothetical protein		WP_054040598	29.091	110	3.52e-10	B_FC	bacterium_336_3	hypothetical protein
1421	gene_134_LCMAC101_2	LCMAC101	2	114	-	129331	129675	hypothetical protein		XP_022465276	36.207	58	0.000671	E_Op	Kazachstania_naganishii	hypothetical protein KNAG_0F03680
1422	gene_135_LCMAC101_2	LCMAC101	2	342	-	129807	130835	Ras GTPase with Leucine-rich repeats	pim0029	ODV89008	54.255	188	6.58e-55	E_Op	Tortispora_caseinolytica	hypothetical protein CANCADRAFT_132871
1423	gene_136_LCMAC101_2	LCMAC101	2	120	+	131427	131789	hypothetical protein		WP_097221510	31.507	73	0.002	B_Te	Streptomyces	ABC transporter ATP-binding protein
1424	gene_137_LCMAC101_2	LCMAC101	2	67	-	131859	132062	hypothetical protein		XP_020598702	39.394	66	0.000426	E_Vi	Phalaenopsis_equestris	poly [ADP-ribose] polymerase 2-A
1425	gene_138_LCMAC101_2	LCMAC101	2	215	+	133795	134442	pfam-predicted: Bacterial capsule synthesis protein PGA_cap (pfam09587)		WP_068469855	33.971	209	3.91e-32	B_PV	Parachlamydia	CapA family protein
1426	gene_139_LCMAC101_2	LCMAC101	2	58	+	134474	134650	hypothetical protein		EJU22947	45.455	33	0.000775	B_Te	Peptostreptococcaceae_bacterium	Rho
1427	gene_140_LCMAC101_2	LCMAC101	2	131	-	134710	135105	hypothetical protein		WP_027364132	34.118	85	0.000158	B_Te	Desulfotomaculum_alcoholivorax	hypothetical protein
1428	gene_141_LCMAC101_2	LCMAC101	2	109	+	135201	135530	thioredoxin	pim0010	PIR37843	56.863	102	1.24e-38	B_Pr	Alphaproteobacteria_bacterium	thioredoxin
1429	gene_142_LCMAC101_2	LCMAC101	2	214	-	135607	136251	hypothetical protein		WP_078791100	37.5	80	6.65e-07	B_Pr	Geobacter_thiogenes	gamma-glutamylcyclotransferase
1430	gene_143_LCMAC101_2	LCMAC101	2	148	+	137200	137646	hypothetical protein		OGP08815	22.105	95	0.000534	B_Pr	Deltaproteobacteria_bacterium	hypothetical protein A2Z89_09535
1431	gene_144_LCMAC101_2	LCMAC101	2	79	-	137681	137920	hypothetical protein		WP_094111761	39.583	48	0.000633	B_Pr	Pantoea_eucrina	WavQ
1432	gene_145_LCMAC101_2	LCMAC101	2	475	-	137973	139400	protein kinase	pim0068	YP_164245	22.794	136	1.87e-05	N_Ir	Singapore_grouper_iridovirus	phosphotransferase
1433	gene_146_LCMAC101_2	LCMAC101	2	153	+	139487	139948	UBCc, Ubiquitin-conjugating enzyme E2	pim0097	XP_005649772	62.329	146	5.58e-68	E_Vi	Coccomyxa_subellipsoidea	ubiquitin-conjugating enzyme
1434	gene_147_LCMAC101_2	LCMAC101	2	195	+	140065	140652	hypothetical protein		WP_095602391	30.435	46	0.00012	B_Pr	Halomonas	hypothetical protein
1435	gene_148_LCMAC101_2	LCMAC101	2	288	+	140716	141582	pfam-predicted: Borrelia P83/100 protein (pfam05262)		XP_020781178	24.887	221	6.31e-06	E_Op	Boleophthalmus_pectinirostris	brefeldin A-inhibited guanine nucleotide-exchange protein 1
1436	gene_149_LCMAC101_2	LCMAC101	2	350	+	141622	142674	NADAR domain (cd15457; Escherichia coli swarming motility protein YbiA and related proteins)	pim0026	WP_020736011	30.216	139	5.47e-15	B_Pr	Sorangium_cellulosum	DUF1768 domain-containing protein
1437	gene_150_LCMAC101_2	LCMAC101	2	1606	+	142744	147564	pfam-predicted: Eukaryotic DNA topoisomerase I (pfam01028)		AQN68641	35.94	537	2.39e-84	N_eM	Saudi_moumouvirus	DNA
1438	gene_151_LCMAC101_2	LCMAC101	2	224	+	147715	148389	histone-like protein	pim0131	OMJ79086	23.308	133	9.8e-05	E_Al	Stentor_coeruleus	hypothetical protein SteCoe_20945
1439	gene_152_LCMAC101_2	LCMAC101	2	221	+	148547	149212	hypothetical protein		ATZ80193	22.566	226	7.18e-05	N_eM	Bodo_saltans_virus	hypothetical protein BMW23_0133
1440	gene_153_LCMAC101_2	LCMAC101	2	350	-	149217	150269	AP (apurinic) endonuclease family 2	pim0052	YP_009310312	37.238	239	6.17e-44	N_Ma	Golden_Marseillevirus	putative endonuclease 4
1441	gene_154_LCMAC101_2	LCMAC101	2	108	+	150348	150674	hypothetical protein		WP_066351104	44.737	38	0.000247	B_Pr	Bordetella_bronchialis	esterase
1442	gene_155_LCMAC101_2	LCMAC101	2	123	-	150727	151098	hypothetical protein		XP_018914061	31.522	92	0.000862	E_Op	Bemisia_tabaci	PREDICTED: uncharacterized protein LOC109041732
1443	gene_156_LCMAC101_2	LCMAC101	2	654	+	151278	153242	ATP-dependent DNA ligase	pim0048	OMJ96166	42.071	309	1.54e-61	E_Al	Stentor_coeruleus	hypothetical protein SteCoe_348
1444	gene_157_LCMAC101_2	LCMAC101	2	110	+	153252	153584	uncharacterized protein	pim0618	WP_018754503	30.303	66	0.003	B_Te	Paenibacillus_terrigena	hypothetical protein
1445	gene_158_LCMAC101_2	LCMAC101	2	87	+	153760	154023	Domain of unknown function (DUF4326)	pim0138	ARF12429	52.5	80	4.88e-18	V_ds	Klosneuvirus_KNV1	protein of unknown function DUF4326
1446	gene_159_LCMAC101_2	LCMAC101	2	208	-	154062	154688	hypothetical protein		WP_102034439	36.842	57	0.001	B_Te	Rothia_dentocariosa	transcriptional regulator
1447	gene_160_LCMAC101_2	LCMAC101	2	68	-	154803	155009	hypothetical protein		WP_065569947	36	50	0.002	B_Te	Microbacterium_oleivorans	protein-tyrosine-phosphatase
1448	gene_161_LCMAC101_2	LCMAC101	2	116	+	155118	155468	hypothetical protein		WP_013078834	30.252	119	0.001	B_Pr	Caulobacter_segnis	ATPase AAA
1449	gene_162_LCMAC101_2	LCMAC101	2	184	-	155494	156048	hypothetical protein		AGE50033	27.193	114	5.24e-05	N_Ph	Acanthocystis_turfacea_Chlorella_virus	PBCV-specific basic adaptor domain-containing protein
1450	gene_163_LCMAC101_2	LCMAC101	2	94	-	156092	156376	hypothetical protein		XP_018440538	31.25	96	7.78e-05	E_Vi	Raphanus_sativus	PREDICTED: uncharacterized protein LOC108812704
1451	gene_164_LCMAC101_2	LCMAC101	2	414	-	156419	157663	pfam-predicted: F-box domain protein (pfam00646)		XP_014145763	39.15	447	1.14e-55	E_Op	Sphaeroforma_arctica	hypothetical protein SARC_15594
1452	gene_165_LCMAC101_2	LCMAC101	2	229	-	157884	158573	pfam-predicted: Nuclear receptor-binding factor 2, autophagy regulator (pfam08961)		OQD81661	30.38	79	9.08e-05	E_Op	Penicillium_antarcticum	hypothetical protein PENANT_c026G09866
1453	gene_166_LCMAC101_2	LCMAC101	2	353	-	159270	160331	RNA ligase 2	pim0359	WP_052248511	37.209	344	2.38e-72	B_FC	Chryseobacterium_taiwanense	RNA ligase, Rnl2 family
1454	gene_167_LCMAC101_2	LCMAC101	2	351	+	160417	161472	hypothetical protein		AQN68291	27.027	185	0.000106	N_eM	Saudi_moumouvirus	hypothetical protein
1455	gene_168_LCMAC101_2	LCMAC101	2	91	+	161633	161908	hypothetical protein		XP_009019836	33.333	69	1.79e-05	E_Op	Helobdella_robusta	hypothetical protein HELRODRAFT_184990
1456	gene_169_LCMAC101_2	LCMAC101	2	83	+	161980	162231	hypothetical protein		GAO06885	34.722	72	0.000649	B_Te	Streptomyces	NUDIX hydrolase
1457	gene_170_LCMAC101_2	LCMAC101	2	153	+	162369	162830	hypothetical protein		PNJ05290	35.294	68	0.000542	E_Op	Pongo_abelii	CBARP isoform 5, partial
1458	gene_171_LCMAC101_2	LCMAC101	2	117	+	162889	163242	hypothetical protein		OGQ46927	34.328	67	0.002	B_Pr	Deltaproteobacteria_bacterium	hypothetical protein A2W63_04235
1459	gene_172_LCMAC101_2	LCMAC101	2	114	-	163283	163627	hypothetical protein		PCJ55813	41.026	39	0.003	B_PV	Planctomycetes_bacterium	hypothetical protein COA70_01680
1460	gene_173_LCMAC101_2	LCMAC101	2	475	-	163693	165120	AP (apurinic) endonuclease family 2	pim0052	YP_009001195	26.22	492	2.98e-46	N_Pi	Pithovirus_sibericum	AP-endonuclease
1461	gene_174_LCMAC101_2	LCMAC101	2	296	-	165286	166176	hypothetical protein		YP_009361402	51.965	229	5.3e-71	V_un	Pacmanvirus_A23	Hypothetical protein PACV_51
1462	gene_175_LCMAC101_2	LCMAC101	2	394	+	166654	167838	pfam-predicted: SprT-like family (pfam10263)		YP_009448357	32.53	249	8.71e-19	N_Ph	Orpheovirus_IHUMI_LCC2	SprT-like protein
1463	gene_176_LCMAC101_2	LCMAC101	2	92	+	167960	168238	hypothetical protein		WP_027283505	33.333	48	0.000161	B_Pr	Rubritepida_flocculans	SURF1 family protein
1464	gene_177_LCMAC101_2	LCMAC101	2	119	-	168272	168631	pfam-predicted: Glycine cleavage H-protein (pfam01597)		WP_090197901	46.957	115	4.05e-37	B_Pr	Erythrobacter	glycine cleavage system protein GcvH
1465	gene_178_LCMAC101_2	LCMAC101	2	136	-	168853	169263	hypothetical protein		WP_091661621	31.343	67	0.000144	B_Pr	Massilia	hypothetical protein
1466	gene_179_LCMAC101_2	LCMAC101	2	782	+	169578	171926	uncharacterized protein	pim0662	WP_081258303	35.38	619	4.44e-64	B_Pr	Moraxella_catarrhalis	hypothetical protein
1467	gene_180_LCMAC101_2	LCMAC101	2	426	+	172115	173395	hypothetical protein		SFT91295	25.515	388	9.58e-17	B_Pr	Pseudovibrio_denitrificans	hypothetical protein SAMN05444141_104399
1468	gene_181_LCMAC101_2	LCMAC101	2	242	-	173706	174434	hypothetical protein		WP_096534887	28.571	84	0.000332	B_Te	Nostoc_linckia	hypothetical protein
1469	gene_182_LCMAC101_2	LCMAC101	2	149	-	174988	175437	hypothetical protein		XP_013856953	40.741	54	0.000114	E_Op	Austrofundulus_limnaeus	PREDICTED: fidgetin isoform X1
1470	gene_183_LCMAC101_2	LCMAC101	2	244	-	175457	176191	SAM dependent methyltransferase	pim0037	OAO17485	30.864	162	1.7e-16	E_St	Blastocystis	ubiquinone/menaquinone biosynthesis methyltransferase
1471	gene_184_LCMAC101_2	LCMAC101	2	130	+	176458	176850	2-cysteine adaptor domain protein	pim0280	YP_009345187	49.275	69	1.19e-12	N_Ma	Noumeavirus	hypothetical protein NMV_042
1472	gene_185_LCMAC101_2	LCMAC101	2	121	-	176879	177244	Pth2, Peptidyl-tRNA hydrolase	trans	ARF10334	31.304	115	1.27e-16	V_ds	Hokovirus_HKV1	peptidyl-tRNA hydrolase
1473	gene_186_LCMAC101_2	LCMAC101	2	259	-	177274	178053	Dihydroorotate dehydrogenase	pim0399	WP_015370876	33.942	274	1.64e-36	B_FC	Blattabacterium	dihydroorotate oxidase
1474	gene_187_LCMAC101_2	LCMAC101	2	250	+	178126	178878	hypothetical protein		WP_105039578	39.13	92	1.41e-09	B_FC	Chitinophagaceae_bacterium	collagen-like protein
1475	gene_188_LCMAC101_2	LCMAC101	2	420	+	178945	180207	pfam-predicted: Phosphoribosyl transferase (pfam00156)		WP_105246882	25.778	450	1.36e-32	B_FC	Apibacter_adventoris	orotate phosphoribosyltransferase
1476	gene_189_LCMAC101_2	LCMAC101	2	94	-	180189	180473	hypothetical protein		WP_009819032	29.73	37	0.000333	B_Pr	Roseovarius	PIN domain-containing protein
1477	gene_190_LCMAC101_2	LCMAC101	2	77	-	180442	180675	hypothetical protein		XP_002069988	39.655	58	0.000364	E_Op	Drosophila_willistoni	transcription factor Ouib
1478	gene_191_LCMAC101_2	LCMAC101	2	304	-	181064	181978	hypothetical protein		EHB91534	40	50	0.002	B_FC	Alistipes_indistinctus	hypothetical protein HMPREF9450_01583
1479	gene_192_LCMAC101_2	LCMAC101	2	86	+	182050	182310	hypothetical protein		OQR99840	34.375	64	1.74e-05	E_St	Thraustotheca_clavata	AP-4
1480	gene_193_LCMAC101_2	LCMAC101	2	184	-	182352	182906	hypothetical protein		KRM57355	26.154	130	0.000243	B_Te	Lactobacillus_malefermentans	recombination factor protein RarA
1481	gene_194_LCMAC101_2	LCMAC101	2	121	+	183052	183417	hypothetical protein		WP_013182048	29.464	112	2.42e-09	B_PV	Waddlia_chondrophila	protein serine/threonine phosphatase 2C family protein
1482	gene_195_LCMAC101_2	LCMAC101	2	137	+	183444	183857	pfam-predicted: Protein phosphatase 2C (pfam00481)		XP_023260663	44.286	140	2.24e-24	E_Op	Seriola_lalandi	protein phosphatase 1B-like
1483	gene_196_LCMAC101_2	LCMAC101	2	539	-	183914	185533	uncharacterized protein	pim0184	YP_009238763	34.388	474	5.95e-91	N_Ma	Brazilian_marseillevirus	hypothetical protein
1484	gene_197_LCMAC101_2	LCMAC101	2	144	-	185685	186119	HNH endonuclease	pim0230	YP_004306200	40.506	79	3e-11	V_ds	Lactococcus_phage_949	putative HNH endonuclease
1485	gene_198_LCMAC101_2	LCMAC101	2	162	-	187839	188327	hypothetical protein		WP_013574105	27.723	101	0.002	B_Pr	Rahnella	MULTISPECIES: 6-phosphofructokinase II
1486	gene_199_LCMAC101_2	LCMAC101	2	67	+	188534	188737	hypothetical protein		PIE05994	59.259	27	0.008	B_Pr	Sorangium_cellulosum	DNA
1487	gene_200_LCMAC101_2	LCMAC101	2	324	-	189903	190877	hypothetical protein		SCO54688	29.545	132	0.000306	E_Op	Fusarium_fujikuroi	uncharacterized protein FFNC_15627
1488	gene_201_LCMAC101_2	LCMAC101	2	158	+	190954	191430	pfam-predicted: EF-hand domain pair (pfam13499)		XP_020909230	31.21	157	7.83e-20	E_Op	Exaiptasia_pallida	probable calcium-binding protein CML18
1489	gene_202_LCMAC101_2	LCMAC101	2	150	-	191758	192210	hypothetical protein		WP_053406617	28.571	140	0.001	B_FC	Persicobacter	galactokinase
1490	gene_203_LCMAC101_2	LCMAC101	2	37	+	192211	192324	hypothetical protein		WP_026177566	57.143	21	0.005	B_Pr	Thiobacillus_denitrificans	iron ABC transporter permease
1491	gene_204_LCMAC101_2	LCMAC101	2	62	+	192329	192517	hypothetical protein		WP_081635707	41.463	41	0.003	B_Te	Nocardia	hypothetical protein
1492	gene_205_LCMAC101_2	LCMAC101	2	137	-	192512	192925	hypothetical protein		WP_090021264	28.395	81	0.000281	B_Te	Lachnospiraceae_bacterium	PHP domain-containing protein
1493	gene_206_LCMAC101_2	LCMAC101	2	76	-	192928	193158	hypothetical protein		XP_006897463	36.066	61	0.000143	E_Op	Elephantulus_edwardii	PREDICTED: zinc finger protein 614
1494	gene_207_LCMAC101_2	LCMAC101	2	552	+	193230	194888	uncharacterized protein	pim0606	AKQ67818	36.26	524	4.08e-101	B_Pr	Myxococcus_hansupus	Signal transduction histidine kinase
1495	gene_208_LCMAC101_2	LCMAC101	2	119	+	194915	195274	hypothetical protein		WP_051912665	37.736	53	0.001	B_Te	Carnobacterium_funditum	BMP family ABC transporter substrate-binding protein
1496	gene_209_LCMAC101_2	LCMAC101	2	79	+	195467	195706	hypothetical protein		CDS22718	31.884	69	0.000194	E_Op	Echinococcus_granulosus	phosphatidylinositol phosphate 5 kinase type III
1497	gene_210_LCMAC101_2	LCMAC101	2	100	-	195741	196043	ubiquitin-like protein	pim0105	KYQ91116	40.196	102	5.55e-23	E_Am	Dictyostelium_lacteum	autophagy protein 8
1498	gene_211_LCMAC101_2	LCMAC101	2	378	-	196030	197166	uncharacterized protein	pim0543	WP_096792986	29.032	155	4.05e-18	B_Pr	Pseudoalteromonas	DUF4231 domain-containing protein
1499	gene_212_LCMAC101_2	LCMAC101	2	285	-	197220	198077	Non-histone chromosomal protein MC1 (pfam05854)	pim0228	ALH06898	40.625	160	2.35e-19	N_Ma	Port_miou_virus	hypothetical protein PMV_200
1500	gene_213_LCMAC101_2	LCMAC101	2	566	-	198370	200070	flavin-containing amine oxydase	pim0169	WP_015247632	36.427	571	6.76e-126	B_PV	Singulisphaera_acidiphila	FAD-dependent oxidoreductase
1501	gene_214_LCMAC101_2	LCMAC101	2	67	+	200168	200371	hypothetical protein		OGT57235	33.333	63	2.91e-06	B_Pr	Gammaproteobacteria_bacterium	hypothetical protein A3E01_14405
1502	gene_215_LCMAC101_2	LCMAC101	2	550	+	200413	202065	hypothetical protein		KKQ67640	27.586	116	0.004	B_un	Candidatus_Peregrinibacteria	hypothetical protein US89_C0016G0008
1503	gene_216_LCMAC101_2	LCMAC101	2	630	+	202220	204112	DEAD/SNF2-like helicase	pim0009	AAB33905	41.195	619	3.43e-154	N_Ir	Invertebrate_iridescent_virus_6	DNA
1504	gene_217_LCMAC101_2	LCMAC101	2	249	+	204167	204916	hypothetical protein		PDM79771	35.955	89	0.001	E_Op	Pristionchus_pacificus	G
1505	gene_218_LCMAC101_2	LCMAC101	2	309	+	205277	206206	hypothetical protein		XP_014238867	41.818	55	1.34e-07	E_Op	Trichogramma_pretiosum	zinc finger protein 836-like
1506	gene_219_LCMAC101_2	LCMAC101	2	120	+	206274	206636	pfam-predicted: Ring finger domain (pfam13639)		XP_018814413	33.333	111	8.58e-14	E_Vi	Juglans_regia	PREDICTED: RING-H2 finger protein ATL74-like
1507	gene_220_LCMAC101_2	LCMAC101	2	355	+	206665	207732	hypothetical protein
1508	gene_221_LCMAC101_2	LCMAC101	2	42	-	207793	207921	hypothetical protein		XP_016349521	41.176	34	0.004	E_Op	Sinocyclocheilus_anshuiensis	PREDICTED: phosphatidylinositide phosphatase SAC1-B-like
1509	gene_222_LCMAC101_2	LCMAC101	2	512	+	207920	209458	E3 ubiquitin-protein ligase (HHpred-predicted)	pim0080	ORZ29926	33.728	169	1.06e-22	E_Op	Catenaria_anguillulae	hypothetical protein BCR44DRAFT_23390
1510	gene_223_LCMAC101_2	LCMAC101	2	115	+	209573	209920	hypothetical protein		XP_022430052	28.916	83	0.002	E_Op	Delphinapterus_leucas	major facilitator superfamily domain-containing protein 2B isoform X2
1511	gene_224_LCMAC101_2	LCMAC101	2	318	+	209991	210947	restriction endonuclease	pim0167	ARF12345	34.713	314	1.28e-49	V_ds	Klosneuvirus_KNV1	hypothetical protein Klosneuvirus_5_15
1512	gene_225_LCMAC101_2	LCMAC101	2	136	+	210997	211407	hypothetical protein		WP_013008257	35.556	45	0.003	B_De	Deferribacter_desulfuricans	primosomal protein N'
1513	gene_226_LCMAC101_2	LCMAC101	2	247	-	211716	212459	Caspase (HHpred-predicted)	pim0133	ORX92922	37.874	301	2.72e-58	E_Op	Basidiobolus_meristosporus	metacaspase
1514	gene_227_LCMAC101_2	LCMAC101	2	455	+	212900	214267	hypothetical protein		ANQ65773	30.837	227	1.82e-11	B_Te	Staphylococcus_equorum	hypothetical protein AVJ22_14085 (plasmid)
1515	gene_228_LCMAC101_2	LCMAC101	2	248	+	214369	215115	hypothetical protein		WP_055844133	26.506	83	0.002	B_Pr	Sphingomonas	DUF4102 domain-containing protein
1516	gene_229_LCMAC101_2	LCMAC101	2	149	-	215157	215606	hypothetical protein		WP_008739492	25.234	107	0.001	B_Te	Streptomyces	N-acetyltransferase
1517	gene_230_LCMAC101_2	LCMAC101	2	98	+	215716	216012	RNA polymerase subunit 6	pim0098	EJT99980	52.632	76	1.31e-20	E_Op	Dacryopinax_primogenitus	RNA
1518	gene_231_LCMAC101_2	LCMAC101	2	82	+	216059	216307	hypothetical protein		XP_012892235	33.962	53	0.000792	E_Op	Dipodomys_ordii	PREDICTED: LOW QUALITY PROTEIN: vomeronasal type-2 receptor 116-like, partial
1519	gene_232_LCMAC101_2	LCMAC101	2	192	+	216416	216991	hypothetical protein		XP_016522613	28.846	104	5.62e-05	E_Op	Poecilia_formosa	PREDICTED: helicase with zinc finger domain 2 isoform X1
1520	gene_1_LCMAC101_3	LCMAC101	3	186	+	30	590	hypothetical protein		PKU38795	41.558	77	0.000155	E_Op	Limosa_lapponica	hypothetical protein llap_10901
1521	gene_2_LCMAC101_3	LCMAC101	3	285	+	728	1585	pfam-predicted: F-box domain protein (pfam00646)		XP_014157581	40.584	308	1.45e-44	E_Op	Sphaeroforma_arctica	hypothetical protein SARC_04077
1522	gene_3_LCMAC101_3	LCMAC101	3	225	-	1648	2325	hypothetical protein		WP_082597457	31.343	67	7.24e-05	B_Pr	Rhizobium	hypothetical protein
1523	gene_4_LCMAC101_3	LCMAC101	3	208	+	2445	3071	pfam-predicted: SpoU rRNA Methylase family (pfam00588)		WP_038505577	48.529	204	1.71e-62	B_FC	Cellulophaga_lytica	TrmH family RNA methyltransferase
1524	gene_5_LCMAC101_3	LCMAC101	3	143	+	3220	3651	hypothetical protein		WP_088258301	28.767	146	2.44e-15	B_PV	Fimbriiglobus_ruber	hypothetical protein
1525	gene_6_LCMAC101_3	LCMAC101	3	120	+	3735	4097	hypothetical protein		OYP09685	40.909	44	0.000776	B_Te	Lachnotalea_glycerini	hypothetical protein CG709_09370, partial
1526	gene_7_LCMAC101_3	LCMAC101	3	292	+	4217	5095	hypothetical protein		WP_094921822	37.313	67	7.03e-08	B_Te	Pseudonocardia	DUF4781 domain-containing protein
1527	gene_8_LCMAC101_3	LCMAC101	3	92	+	5647	5925	hypothetical protein		XP_017031006	36.667	60	0.000622	E_Op	Drosophila_kikkawai	PREDICTED: tryptophan--tRNA ligase, mitochondrial-like
1528	gene_9_LCMAC101_3	LCMAC101	3	747	+	6334	8577	pfam-predicted: von Willebrand factor type A domain (pfam00092)		XP_001007820	35.188	773	1.33e-138	E_Al	Tetrahymena_thermophila	von willebrand factor type A domain protein, putative
1529	gene_10_LCMAC101_3	LCMAC101	3	204	+	8780	9394	Ankyrin repeat protein	pim0000	XP_001311071	35.714	182	3.99e-19	E_Pa	Trichomonas_vaginalis	ankyrin repeat protein
1530	gene_11_LCMAC101_3	LCMAC101	3	328	-	9524	10510	hypothetical protein		ARF10102	24.383	324	3.93e-08	V_ds	Indivirus_ILV1	hypothetical protein Indivirus_15_2
1531	gene_12_LCMAC101_3	LCMAC101	3	122	-	10494	10862	hypothetical protein		CCO31150	35.227	88	0.000262	E_Op	Rhizoctonia_solani	hypothetical protein BN14_05184
1532	gene_13_LCMAC101_3	LCMAC101	3	223	+	11252	11923	Domain of unknown function (DUF4116), highly similar to Firmicutes	pim0000	WP_055276069	32.444	225	2.41e-33	B_Te	Turicibacter_sanguinis	DUF4116 domain-containing protein
1533	gene_14_LCMAC101_3	LCMAC101	3	82	+	12015	12263	hypothetical protein		WP_007049916	33.333	63	0.000845	B_Te	Anaerofustis_stercorihominis	phosphoribosylformylglycinamidine synthase
1534	gene_15_LCMAC101_3	LCMAC101	3	150	+	12305	12757	hypothetical protein		WP_009113835	30.137	73	0.002	B_Pr	Brenneria	ABC transporter ATP-binding protein/permease
1535	gene_16_LCMAC101_3	LCMAC101	3	113	-	12850	13191	hypothetical protein		EQB62607	31.313	99	8.01e-05	B_FC	candidate_division	Pyruvate, phosphate dikinase
1536	gene_17_LCMAC101_3	LCMAC101	3	123	+	13272	13643	pfam-predicted: Tetrahydrofolate dehydrogenase/cyclohydrolase (pfam00763,pfam02882)		WP_028456064	65	60	2.2e-18	B_Pr	Chitinilyticum_litopenaei	bifunctional methylenetetrahydrofolate dehydrogenase/methenyltetrahydrofolate cyclohydrolase FolD
1537	gene_18_LCMAC101_3	LCMAC101	3	293	+	13647	14528	pfam-predicted: F-box domain protein (pfam00646)		PIN93838	61.026	195	1.79e-46	A_DP	Candidatus_Pacearchaeota	hypothetical protein COU54_01280
1538	gene_19_LCMAC101_3	LCMAC101	3	101	+	14714	15019	hypothetical protein		XP_010671585	38.333	60	3.25e-05	E_Vi	Beta_vulgaris	PREDICTED: UDP-glycosyltransferase 88B1
1539	gene_20_LCMAC101_3	LCMAC101	3	92	+	15419	15697	hypothetical protein		CDO63650	51.515	33	2.48e-05	E_Al	Plasmodium_reichenowi	actin-related protein, putative
1540	gene_21_LCMAC101_3	LCMAC101	3	1137	+	16362	19775	hypothetical protein		AET84566	24.433	397	0.000268	N_Ph	Ostreococcus_lucimarinus_virus_OlV4	hypothetical protein OLOG_00105
1541	gene_22_LCMAC101_3	LCMAC101	3	58	+	19753	19929	hypothetical protein		AHF94377	34.694	49	0.007	B_PV	Opitutaceae_bacterium	hypothetical protein OPIT5_13770
1542	gene_23_LCMAC101_3	LCMAC101	3	555	-	20363	22030	hypothetical protein		WP_019992115	26.523	279	4.76e-05	A_Ea	Natronorubrum_tibetense	PGF-CTERM sorting domain-containing protein
1543	gene_24_LCMAC101_3	LCMAC101	3	82	+	22111	22359	hypothetical protein		CBK81141	32.836	67	0.001	B_Te	Coprococcus_catus	haloacid dehalogenase superfamily, subfamily IA, variant 3 with third motif having DD or ED
1544	gene_25_LCMAC101_3	LCMAC101	3	52	-	22374	22532	hypothetical protein		OFX35535	45.714	35	0.003	B_FC	Bacteroidetes_bacterium	copper transporter
1545	gene_26_LCMAC101_3	LCMAC101	3	271	+	22591	23406	pfam-predicted: Intein splicing domain (pfam14890)		OGW78187	28.517	263	1.77e-23	B_PV	Omnitrophica_bacterium	hypothetical protein A3C51_04845
1546	gene_27_LCMAC101_3	LCMAC101	3	212	-	23408	24046	uncharacterized protein	pim0124	OUW61417	31.852	135	4.72e-13	B_Pr	Candidatus_Pelagibacter	hypothetical protein CBD63_01585
1547	gene_28_LCMAC101_3	LCMAC101	3	313	+	24159	25100	hypothetical protein		WP_030943146	35.537	121	2.85e-10	B_Te	Streptomyces_violaceoruber	hypothetical protein
1548	gene_29_LCMAC101_3	LCMAC101	3	122	+	25232	25600	hypothetical protein		XP_015921403	30.769	78	1.32e-05	E_Op	Parasteatoda_tepidariorum	cytochrome P450 4C1-like
1549	gene_30_LCMAC101_3	LCMAC101	3	193	+	25792	26373	hypothetical protein		WP_047156947	31.081	74	0.000158	B_Te	Trichodesmium_erythraeum	phage tail tape measure protein
1550	gene_31_LCMAC101_3	LCMAC101	3	76	-	26425	26655	hypothetical protein		XP_009145179	45.161	31	0.003	E_Vi	Brassica_rapa	PREDICTED: uncharacterized protein LOC103868874
1551	gene_32_LCMAC101_3	LCMAC101	3	1234	-	26756	30460	DEAD-like helicase family protein	pim0378	PRP86722	30.952	1302	1.55e-179	E_Am	Planoprotostelium_fungivorum	hypothetical protein PROFUN_02871
1552	gene_33_LCMAC101_3	LCMAC101	3	161	+	30579	31064	Ankyrin repeat protein	pim0000	EKC29276	40.179	112	1.85e-18	E_Op	Crassostrea_gigas	Ankyrin repeat domain-containing protein 29
1553	gene_34_LCMAC101_3	LCMAC101	3	188	+	31225	31791	pfam-predicted: Aspartyl/Asparaginyl beta-hydroxylase (pfam05118)		YP_009172947	30.102	196	5.17e-12	N_Ph	Ostreococcus_mediterraneus_virus_1	hypothetical protein OmV1_187
1554	gene_35_LCMAC101_3	LCMAC101	3	99	-	31853	32152	hypothetical protein		WP_092964312	44.118	34	0.000571	B_Te	Agromyces	beta-galactosidase
1555	gene_36_LCMAC101_3	LCMAC101	3	223	-	32200	32871	pfam-predicted: F-box domain protein (pfam00646)		PIN93838	55.782	147	5.57e-29	A_DP	Candidatus_Pacearchaeota	hypothetical protein COU54_01280
1556	gene_37_LCMAC101_3	LCMAC101	3	281	-	32971	33816	hypothetical protein		ARF08679	37.755	98	1.35e-05	V_ds	Catovirus_CTV1	hypothetical protein Catovirus_1_729
1557	gene_38_LCMAC101_3	LCMAC101	3	99	-	34331	34630	hypothetical protein		WP_073976594	33.846	65	0.000642	B_Pr	Porphyrobacter_donghaensis	hypothetical protein, partial
1558	gene_39_LCMAC101_3	LCMAC101	3	292	-	34679	35557	pfam-predicted: F-box domain protein (pfam00646)		PIN93838	57.436	195	3.78e-43	A_DP	Candidatus_Pacearchaeota	hypothetical protein COU54_01280
1559	gene_40_LCMAC101_3	LCMAC101	3	312	-	35575	36513	hypothetical protein		OTB20574	65.517	29	1.22e-05	E_Op	Daldinia	hypothetical protein K445DRAFT_313040
1560	gene_41_LCMAC101_3	LCMAC101	3	402	-	36636	37844	hypothetical protein		WP_062354074	26.486	185	0.000177	B_Te	Bacillus_kwashiorkori	hypothetical protein
1561	gene_42_LCMAC101_3	LCMAC101	3	126	+	37914	38294	hypothetical protein		KIN08129	35.135	74	0.000257	E_Op	Oidiodendron_maius	hypothetical protein OIDMADRAFT_174998
1562	gene_43_LCMAC101_3	LCMAC101	3	279	-	38626	39465	hypothetical protein		WP_048920738	36.965	257	1.95e-43	B_FC	Rufibacter	hypothetical protein
1563	gene_44_LCMAC101_3	LCMAC101	3	80	-	39942	40184	hypothetical protein		WP_036217406	41.071	56	0.002	B_Te	Lysinibacillus_sphaericus	DNA polymerase III subunit alpha
1564	gene_45_LCMAC101_3	LCMAC101	3	124	-	40251	40625	Ankyrin repeat protein	pim0000	ORX79470	38.542	96	5.81e-15	E_Op	Anaeromyces_robustus	ankyrin, partial
1565	gene_46_LCMAC101_3	LCMAC101	3	193	-	40965	41546	uncharacterized protein	pim0117	YP_003406950	30.337	89	3.75e-09	N_Ma	Marseillevirus_marseillevirus	hypothetical protein MAR_ORF209
1566	gene_47_LCMAC101_3	LCMAC101	3	399	-	41713	42912	HNH endonuclease with NUMOD domain(s)		PKK61012	34.347	329	5.89e-41	E_Op	Rhizophagus_irregularis	His-Me finger endonuclease, partial
1567	gene_48_LCMAC101_3	LCMAC101	3	252	-	43006	43764	A1L transcription factor/late transcription factor VLTF-2	pim0017	AHC54868	43.275	171	2.25e-42	N_Ma	Tunisvirus_fontaine2	putative zinc finger DNA-binding protein
1568	gene_49_LCMAC101_3	LCMAC101	3	87	+	43858	44121	hypothetical protein		PKL35409	30.556	72	0.001	B_Sp	Spirochaetae_bacterium	tryptophan--tRNA ligase
1569	gene_50_LCMAC101_3	LCMAC101	3	158	-	45174	45650	hypothetical protein		XP_002063151	21.765	170	0.000111	E_Op	Drosophila_willistoni	ataxin-2 homolog isoform X1
1570	gene_51_LCMAC101_3	LCMAC101	3	322	+	46133	47101	hypothetical protein		XP_021496429	41.379	58	2.81e-07	E_Op	Meriones_unguiculatus	zinc finger protein 382 isoform X3
1571	gene_52_LCMAC101_3	LCMAC101	3	86	-	47260	47520	hypothetical protein		WP_055917242	28.571	70	5.21e-05	B_Pr	Altererythrobacter	xanthine dehydrogenase family protein molybdopterin-binding subunit
1572	gene_53_LCMAC101_3	LCMAC101	3	396	+	47641	48831	HNH endonuclease with NUMOD domain(s)		PKK61012	32.544	338	2.56e-38	E_Op	Rhizophagus_irregularis	His-Me finger endonuclease, partial
1573	gene_54_LCMAC101_3	LCMAC101	3	479	-	48876	50315	ATP-dependent DNA ligase	pim0048	AQQ73954	37.585	439	1.38e-70	N_Ma	Kurlavirus_BKC_1	ATP-dependent DNA ligase
1574	gene_55_LCMAC101_3	LCMAC101	3	153	-	50552	51013	hypothetical protein		WP_093809543	27.397	73	0.001	B_Pr	Stappia	heat-inducible transcriptional repressor HrcA
1575	gene_56_LCMAC101_3	LCMAC101	3	111	-	51261	51596	hypothetical protein		XP_013813595	31.818	66	0.000289	E_Op	Apteryx_australis	PREDICTED: ankyrin repeat domain-containing protein 55, partial
1576	gene_57_LCMAC101_3	LCMAC101	3	48	-	52180	52326	hypothetical protein		AMV34168	48.148	27	0.005	B_PV	Pirellula	hypothetical protein VN12_18710
1577	gene_58_LCMAC101_3	LCMAC101	3	107	-	52659	52982	ASCH_PF0470_like; ASC-1 homology domain (a beta-barrel fold; cd065550)	pim0273	WP_013906595	41.509	106	1.2e-19	A_Ea	Pyrococcus_yayanosii	ASCH domain-containing protein
1578	gene_59_LCMAC101_3	LCMAC101	3	79	-	53029	53268	hypothetical protein		EWG07113	29.167	48	0.000109	A_TA	Sulfolobales_archaeon	hypothetical protein ASUL_06328
1579	gene_60_LCMAC101_3	LCMAC101	3	144	+	54177	54611	hypothetical protein		WP_085159284	36	75	0.001	B_Pr	Alteromonadaceae_bacterium	hypothetical protein
1580	gene_61_LCMAC101_3	LCMAC101	3	142	+	54684	55112	hypothetical protein		XP_005095592	32.857	70	0.007	E_Op	Aplysia_californica	PREDICTED: guanylate cyclase 32E-like
1581	gene_62_LCMAC101_3	LCMAC101	3	117	-	55364	55717	Ankyrin repeat protein	pim0000	ATZ80155	66.667	69	7.02e-28	N_eM	Bodo_saltans_virus	ankyrin repeat domain-containing protein
1582	gene_1_LCMAC101_4	LCMAC101	4	271	-	3	815	pfam-predicted: F-box domain protein (pfam00646)		PIN93838	59.016	183	4.08e-44	A_DP	Candidatus_Pacearchaeota	hypothetical protein COU54_01280
1583	gene_2_LCMAC101_4	LCMAC101	4	138	-	906	1322	hypothetical protein		YP_009238789	32	125	2.36e-07	N_Ma	Brazilian_marseillevirus	hypothetical protein
1584	gene_3_LCMAC101_4	LCMAC101	4	404	-	1445	2659	hypothetical protein		WP_090205271	37.5	56	0.00075	B_Pr	Loktanella_litorea	porphobilinogen synthase
1585	gene_4_LCMAC101_4	LCMAC101	4	1009	+	2743	5772	uncharacterized protein	pim0655	ARF09802	29.54	914	4.3e-99	V_ds	Indivirus_ILV1	GTP
1586	gene_5_LCMAC101_4	LCMAC101	4	166	+	5887	6387	pfam-predicted: Rho termination factor, N-terminal domain (pfam07498)		KXA89649	48.78	41	1.2e-05	A_Ea	candidate_divison	hypothetical protein AKJ57_05025
1587	gene_6_LCMAC101_4	LCMAC101	4	275	-	6576	7403	pfam-predicted: Macro-like domain (pfam14519)		WP_074954054	37.5	160	1.62e-20	B_Pr	Myxococcus_fulvus	hypothetical protein
1588	gene_7_LCMAC101_4	LCMAC101	4	141	+	7494	7919	hypothetical protein		SBT45698	41.176	51	0.000436	E_Al	Plasmodium_ovale	apicoplast ribosomal protein L15 precursor, putative
1589	gene_8_LCMAC101_4	LCMAC101	4	201	-	8017	8622	hypothetical protein		AUL79851	41.27	63	4.44e-07	N_eM	Tupanvirus_deep_ocean	putative orfan
1590	gene_9_LCMAC101_4	LCMAC101	4	345	+	8764	9801	uncharacterized protein	pim0603	XP_007304411	30.392	102	0.000433	E_Op	Stereum_hirsutum	hypothetical protein STEHIDRAFT_157081
1591	gene_10_LCMAC101_4	LCMAC101	4	294	+	10237	11121	pfam-predicted: Zinc finger, C2H2 type (pfam00096)		YP_003407116	38.333	60	6.41e-08	N_Ma	Marseillevirus_marseillevirus	multiple zinc ribbon protein
1592	gene_11_LCMAC101_4	LCMAC101	4	288	+	11216	12082	pfam-predicted: GIY-YIG catalytic domain (pfam01541)		ADX05762	32.386	176	6.74e-26	V_en	Organic_Lake_virophage	hypothetical protein OLV1
1593	gene_12_LCMAC101_4	LCMAC101	4	445	+	12380	13717	pfam-predicted: HNH endonuclease (pfam01844)		CAG13290	48.78	82	9.71e-17	E_Op	Tetraodon_nigroviridis	unnamed protein product
1594	gene_13_LCMAC101_4	LCMAC101	4	305	+	14188	15105	pfam-predicted: Zinc finger, C2H2 type (pfam00096)		YP_009345165	37.624	101	1.91e-10	N_Ma	Noumeavirus	zinc finger protein
1595	gene_14_LCMAC101_4	LCMAC101	4	206	+	15195	15815	Ankyrin repeat protein	pim0000	XP_012208145	38.286	175	4.64e-28	E_St	Saprolegnia_parasitica	TKL protein kinase
1596	gene_15_LCMAC101_4	LCMAC101	4	331	+	15859	16854	pfam-predicted: Serine dehydrogenase proteinase (pfam01972)		OYT53348	35.593	236	1.87e-39	A_Ea	Candidatus_Altiarchaeales	hypothetical protein B6U72_06045
1597	gene_16_LCMAC101_4	LCMAC101	4	252	+	16958	17716	hypothetical protein		PKP23827	35.135	74	2.6e-05	B_FC	Bacteroidetes_bacterium	hypothetical protein CVU06_06265, partial
1598	gene_17_LCMAC101_4	LCMAC101	4	116	-	18717	19067	hypothetical protein		WP_013745052	37.5	48	0.001	B_Pr	Gallibacterium_anatis	phage tail completion protein R
1599	gene_18_LCMAC101_4	LCMAC101	4	68	-	19189	19395	hypothetical protein		WP_038958076	36.17	47	0.001	B_Pr	Bradyrhizobium_japonicum	HAMP domain-containing protein
1600	gene_19_LCMAC101_4	LCMAC101	4	261	-	19420	20205	hypothetical protein		WP_101575588	26.351	148	0.000349	B_Te	Bacillus_canaveralius	deoxyribonuclease IV
1601	gene_20_LCMAC101_4	LCMAC101	4	91	-	20228	20503	hypothetical protein		XP_015883637	28.829	111	0.000822	E_Vi	Ziziphus_jujuba	PREDICTED: uncharacterized protein LOC107419382
1602	gene_21_LCMAC101_4	LCMAC101	4	161	+	20652	21137	hypothetical protein		PNX51463	31.25	112	0.000115	A_Ea	Thermoplasmata_archaeon	hypothetical protein BV456_03105
1603	gene_22_LCMAC101_4	LCMAC101	4	292	-	22295	23173	hypothetical protein		WP_022443007	29.167	144	0.002	B_Pr	Dakarella_massiliensis	type I methionyl aminopeptidase
1604	gene_23_LCMAC101_4	LCMAC101	4	79	+	23233	23472	Zn-finger protein	pim0237	YP_007674793	41.071	56	6.13e-13	N_Ph	Ostreococcus_lucimarinus_virus_OlV5	hypothetical protein OLNG_00151
1605	gene_24_LCMAC101_4	LCMAC101	4	104	+	23810	24124	hypothetical protein		YP_009310335	42.353	85	3.95e-15	N_Ma	Golden_Marseillevirus	membrane protein
1606	gene_25_LCMAC101_4	LCMAC101	4	293	+	24277	25158	hypothetical protein		GAX40879	36.752	117	3.6e-18	B_Te	Tolypothrix	hypothetical protein NIES4075_18460
1607	gene_26_LCMAC101_4	LCMAC101	4	182	+	25241	25789	hypothetical protein		XP_010897862	30.894	123	0.000167	E_Op	Esox_lucius	PREDICTED: gastrula zinc finger protein XlCGF17.1-like
1608	gene_27_LCMAC101_4	LCMAC101	4	463	+	25919	27310	hypothetical protein		YP_009238763	26.033	242	2.27e-12	N_Ma	Brazilian_marseillevirus	hypothetical protein
1609	gene_28_LCMAC101_4	LCMAC101	4	583	-	27338	29089	restriction endonuclease	pim0028	WP_051639629	35.548	602	4.84e-91	B_Te	Lachnospiraceae_bacterium	hypothetical protein
1610	gene_29_LCMAC101_4	LCMAC101	4	87	+	29313	29576	hypothetical protein		PKN71896	37.838	37	0.003	B_FC	Candidatus_Cloacimonetes	peptide synthetase
1611	gene_30_LCMAC101_4	LCMAC101	4	151	+	29654	30109	hypothetical protein		WP_079546922	33.168	202	1.2e-26	B_Te	Christensenella_massiliensis	hypothetical protein
1612	gene_31_LCMAC101_4	LCMAC101	4	112	+	30294	30632	hypothetical protein		WP_099269266	42.857	49	4.84e-05	B_Pr	Pseudomonas	gluconokinase
1613	gene_32_LCMAC101_4	LCMAC101	4	292	+	30690	31565	pfam-predicted: F-box domain protein (pfam00646)		PIN93838	60.294	204	2.52e-48	A_DP	Candidatus_Pacearchaeota	hypothetical protein COU54_01280
1614	gene_1_LCMAC101_5	LCMAC101	5	74	+	2	226	hypothetical protein		WP_104316356	35.714	56	0.002	B_Te	Rathayibacter_rathayi	bifunctional methylenetetrahydrofolate dehydrogenase/methenyltetrahydrofolate cyclohydrolase
1615	gene_2_LCMAC101_5	LCMAC101	5	207	+	562	1185	hypothetical protein		XP_002674945	37.255	204	2.38e-33	E_He	Naegleria_gruberi	predicted protein
1616	gene_3_LCMAC101_5	LCMAC101	5	554	+	1317	2981	hypothetical protein		WP_081261783	46.11	347	2.73e-55	B_Pr	Moraxella_catarrhalis	hypothetical protein
1617	gene_4_LCMAC101_5	LCMAC101	5	68	-	2971	3177	hypothetical protein		PKK49157	44.828	29	0.004	E_Op	Trichoderma_harzianum	hypothetical protein CI102_4566
1618	gene_5_LCMAC101_5	LCMAC101	5	132	-	3258	3656	hypothetical protein		XP_003694600	30.769	78	0.000381	E_Op	Apis_florea	PREDICTED: fork head domain transcription factor slp1-like
1619	gene_6_LCMAC101_5	LCMAC101	5	396	+	4647	5837	HNH endonuclease with NUMOD domain(s)		PKK61012	32.733	333	1.34e-38	E_Op	Rhizophagus_irregularis	His-Me finger endonuclease, partial
1620	gene_7_LCMAC101_5	LCMAC101	5	80	+	5910	6152	hypothetical protein		ARF12535	46.575	73	2.54e-18	V_ds	Klosneuvirus_KNV1	hypothetical protein Klosneuvirus_6_97
1621	gene_8_LCMAC101_5	LCMAC101	5	273	+	6175	6996	Dual specificity phosphatase	pim0025	OMJ76878	30.081	123	2.51e-07	E_Al	Stentor_coeruleus	hypothetical protein SteCoe_23649
1622	gene_9_LCMAC101_5	LCMAC101	5	46	+	7116	7256	hypothetical protein		WP_095299922	50	32	0.002	B_Te	Bacillus	NADP-dependent phosphogluconate dehydrogenase
1623	gene_10_LCMAC101_5	LCMAC101	5	168	+	7377	7883	hypothetical protein		WP_016753135	27.451	153	1.42e-05	B_Sp	Leptospira_kirschneri	hypothetical protein
1624	gene_11_LCMAC101_5	LCMAC101	5	139	-	8488	8907	hypothetical protein		OLS24713	29.787	94	0.00023	A_As	Candidatus_Heimdallarchaeota	Homoserine dehydrogenase
1625	gene_12_LCMAC101_5	LCMAC101	5	256	-	9084	9854	hypothetical protein		OIP81358	27.885	104	0.000281	B_FC	Porphyromonadaceae_bacterium	phosphate butyryltransferase
1626	gene_13_LCMAC101_5	LCMAC101	5	1631	-	9877	14772	DNA topoisomerase II	pim0015	AQQ73903	35.389	681	3.75e-108	N_Ma	Kurlavirus_BKC_1	DNA
1627	gene_14_LCMAC101_5	LCMAC101	5	403	+	15068	16279	hypothetical protein		GAU18647	33	100	4.7e-05	E_Vi	Trifolium_subterraneum	hypothetical protein TSUD_124800
1628	gene_15_LCMAC101_5	LCMAC101	5	327	-	16595	17578	patatin-like phospholipase	pim0043	AHA46078	35.531	273	7.49e-40	V_un	Insectomime_virus	putative patatin-like phospholipase
1629	gene_16_LCMAC101_5	LCMAC101	5	253	+	17646	18407	ABC transporter	pim0316	XP_012752029	43.421	228	6.26e-59	E_Am	Acytostelium_subglobosum	hypothetical protein SAMD00019534_081150
1630	gene_17_LCMAC101_5	LCMAC101	5	271	+	18436	19251	hypothetical protein		WP_106282641	31.868	91	0.001	B_Pr	Paraburkholderia	oxidoreductase
1631	gene_18_LCMAC101_5	LCMAC101	5	154	+	19310	19774	hypothetical protein		WP_016353629	29.268	82	0.000273	B_Pr	Spiribacter_salinus	diaminobutyrate acetyltransferase
1632	gene_19_LCMAC101_5	LCMAC101	5	160	-	20070	20552	hypothetical protein		WP_091410952	31.579	114	0.000506	B_FC	Aquimarina_amphilecti	N-acetylglucosamine kinase
1633	gene_20_LCMAC101_5	LCMAC101	5	259	-	20594	21373	metal dependent phosphohydrolase with conserved HD motif	pim0096	AVL95188	38.528	231	1.14e-44	N_eM	Moumouvirus_australiensis	metal dependent phosphohydrolase
1634	gene_21_LCMAC101_5	LCMAC101	5	234	+	21476	22180	hypothetical protein		EHA22023	39.08	87	5.48e-09	E_Op	Aspergillus_niger	hypothetical protein ASPNIDRAFT_210546
1635	gene_22_LCMAC101_5	LCMAC101	5	245	+	22289	23026	Deoxynucleoside kinase	pim0066	KKP24240	35.814	215	4.45e-28	B_un	candidate_division	hypothetical protein SZ59_C0002G0086
1636	gene_23_LCMAC101_5	LCMAC101	5	475	-	23422	24849	uncharacterized protein	pim0713	XP_002959394	35.897	78	5.58e-07	E_Vi	Volvox_carteri	hypothetical protein VOLCADRAFT_100842
1637	gene_24_LCMAC101_5	LCMAC101	5	123	+	24980	25351	uncharacterized protein	pim0122	KTF94958	41.509	53	3.96e-05	E_Op	Cyprinus_carpio	hypothetical protein cypCar_00021114, partial
1638	gene_25_LCMAC101_5	LCMAC101	5	119	+	25385	25744	hypothetical protein		OQY35614	28.846	104	9.95e-05	B_Sp	Spirochaetaceae_bacterium	Nif3-like dinuclear metal center hexameric protein
1639	gene_26_LCMAC101_5	LCMAC101	5	104	+	25841	26155	hypothetical protein		XP_021625027	43.243	37	0.00015	E_Vi	Manihot_esculenta	nucleobase-ascorbate transporter 6-like
1640	gene_27_LCMAC101_5	LCMAC101	5	165	+	26229	26726	hypothetical protein		WP_066895764	33.898	59	0.003	B_Fu	Streptobacillus_hongkongensis	BMP family ABC transporter substrate-binding protein
1641	gene_28_LCMAC101_5	LCMAC101	5	82	-	26794	27042	hypothetical protein		OKO75947	33.333	66	0.000456	B_Pr	Bradyrhizobium	hypothetical protein AC629_33460
1642	gene_1_LCMAC101_6	LCMAC101	6	126	+	209	589	hypothetical protein		OGQ07669	40	55	0.000265	B_Pr	Deltaproteobacteria_bacterium	hypothetical protein A2026_03205, partial
1643	gene_2_LCMAC101_6	LCMAC101	6	235	-	662	1369	uncharacterized protein	pim0389	XP_012522367	28.125	128	0.000683	E_Op	Monomorium_pharaonis	PREDICTED: carnitine O-acetyltransferase-like isoform X1
1644	gene_3_LCMAC101_6	LCMAC101	6	209	-	1442	2071	uncharacterized protein	pim0389	XP_009168928	23.944	142	0.000231	E_Op	Opisthorchis_viverrini	hypothetical protein T265_13822, partial
1645	gene_4_LCMAC101_6	LCMAC101	6	194	+	2546	3130	uncharacterized protein	pim0571	WP_105723028	26.724	116	0.000293	B_Te	Microbacterium	hypothetical protein
1646	gene_5_LCMAC101_6	LCMAC101	6	41	+	3356	3481	hypothetical protein		KUK66179	37.209	43	0.006	B_Tt	Mesotoga_infera	Signal recognition particle receptor FtsY
1647	gene_6_LCMAC101_6	LCMAC101	6	70	+	3485	3697	hypothetical protein		WP_103264102	34.091	44	0.004	B_Te	Enteroscipio_rubneri	ATP-grasp domain-containing protein
1648	gene_7_LCMAC101_6	LCMAC101	6	79	+	3850	4089	hypothetical protein		YP_009361402	51.899	79	7.75e-27	V_un	Pacmanvirus_A23	Hypothetical protein PACV_51
1649	gene_8_LCMAC101_6	LCMAC101	6	390	+	4504	5676	pfam-predicted: Gametogenetin (pfam15685)		WP_101292287	35	100	9.75e-10	B_Pr	Pseudomonas	autotransporter outer membrane beta-barrel domain-containing protein
1650	gene_9_LCMAC101_6	LCMAC101	6	119	-	5707	6066	hypothetical protein		EYB85425	28.283	99	0.000252	E_Op	Ancylostoma_ceylanicum	hypothetical protein Y032_0298g1749
1651	gene_10_LCMAC101_6	LCMAC101	6	129	-	6078	6467	hypothetical protein		XP_643750	32.143	84	0.001	E_Am	Dictyostelium_discoideum	hypothetical protein DDB_G0275253
1652	gene_11_LCMAC101_6	LCMAC101	6	110	-	6519	6851	pfam-predicted: Iron-sulphur cluster biosynthesis (pfam01521)		OUW95962	45.794	107	7.05e-30	B_Pr	Pelagibacteraceae_bacterium	hypothetical protein CBD97_02095
1653	gene_12_LCMAC101_6	LCMAC101	6	86	+	7003	7263	hypothetical protein		PKA48027	40.426	47	0.002	E_Vi	Apostasia_shenzhenica	RNA
1654	gene_13_LCMAC101_6	LCMAC101	6	129	+	7321	7710	hypothetical protein		OWY56854	34.483	58	0.000592	E_Op	Alternaria_alternata	putative metallo-beta-lactamase domain protein
1655	gene_14_LCMAC101_6	LCMAC101	6	145	+	7740	8177	hypothetical protein		XP_020999673	28.205	117	0.000143	E_Vi	Arachis_duranensis	glutaminyl-peptide cyclotransferase-like
1656	gene_15_LCMAC101_6	LCMAC101	6	210	-	8218	8850	Alkylated DNA repair dioxygenase AlkB	pim0049	WP_077456036	36.041	197	1.12e-25	B_Pr	Salinivibrio	alpha-ketoglutarate-dependent dioxygenase AlkB
1657	gene_16_LCMAC101_6	LCMAC101	6	283	-	9131	9982	hypothetical protein		AGE52824	31.731	104	2.73e-05	N_Ph	Paramecium_bursaria_Chlorella_virus	hypothetical protein PBCVCZ2_330R
1658	gene_17_LCMAC101_6	LCMAC101	6	71	-	10071	10286	hypothetical protein		OGU18782	37.255	51	0.002	B_FC	Ignavibacteria_bacterium	hypothetical protein A2059_00670
1659	gene_18_LCMAC101_6	LCMAC101	6	360	-	10450	11532	hypothetical protein		XP_007774206	29.279	222	0.000187	E_Op	Coniophora_puteana	P-loop containing nucleoside triphosphate hydrolase protein
1660	gene_19_LCMAC101_6	LCMAC101	6	189	+	11600	12169	hypothetical protein		WP_080995185	28.667	150	9.5e-08	B_Pr	Pseudomonas_fluorescens	hypothetical protein
1661	gene_20_LCMAC101_6	LCMAC101	6	81	+	12192	12437	hypothetical protein		XP_016191102	30.882	68	0.002	E_Vi	Arachis_ipaensis	mannosyl-oligosaccharide glucosidase GCS1
1662	gene_21_LCMAC101_6	LCMAC101	6	133	-	13086	13487	hypothetical protein		WP_070792751	31.034	87	0.000544	B_Te	Anthococcus	capsid protein
1663	gene_22_LCMAC101_6	LCMAC101	6	377	+	14505	15638	HNH endonuclease with NUMOD domain(s)		PKK59554	35.423	319	1.28e-39	E_Op	Rhizophagus_irregularis	His-Me finger endonuclease
1664	gene_23_LCMAC101_6	LCMAC101	6	173	-	16314	16835	hypothetical protein		WP_013900477	24.576	118	0.000641	B_Pr	Ramlibacter_tataouinensis	DUF2813 domain-containing protein
1665	gene_24_LCMAC101_6	LCMAC101	6	266	-	17064	17864	pfam-predicted: Rice tungro bacilliform virus P46 protein (pfam06216)		XP_015236817	27.434	113	2.43e-05	E_Op	Cyprinodon_variegatus	PREDICTED: PR domain zinc finger protein 2-like
1666	gene_25_LCMAC101_6	LCMAC101	6	82	+	18469	18717	hypothetical protein		WP_008899413	28.049	82	0.001	B_Pr	Rheinheimera	ATP-dependent helicase
1667	gene_26_LCMAC101_6	LCMAC101	6	394	+	19265	20449	HNH endonuclease		PKK61012	34.043	329	3.48e-39	E_Op	Rhizophagus_irregularis	His-Me finger endonuclease, partial
1668	gene_27_LCMAC101_6	LCMAC101	6	284	-	20523	21377	hypothetical protein		XP_020915842	27.059	85	0.001	E_Op	Exaiptasia_pallida	uncharacterized protein LOC110253298
1669	gene_28_LCMAC101_6	LCMAC101	6	110	-	21467	21799	hypothetical protein		WP_012975609	32.812	64	0.00022	B_Pr	Azospirillum_lipoferum	coronamic acid synthetase
1670	gene_29_LCMAC101_6	LCMAC101	6	91	-	21920	22195	hypothetical protein		WP_036749522	38.71	62	0.000583	B_Pr	Photobacterium_galatheae	ABC transporter ATP-binding protein
1671	gene_30_LCMAC101_6	LCMAC101	6	144	-	22392	22826	hypothetical protein		PIN93838	58.389	149	4.02e-34	A_DP	Candidatus_Pacearchaeota	hypothetical protein COU54_01280
1672	gene_1_LCMAC101_7	LCMAC101	7	118	+	1	357	hypothetical protein		PIN93838	59.664	119	6.13e-25	A_DP	Candidatus_Pacearchaeota	hypothetical protein COU54_01280
1673	gene_2_LCMAC101_7	LCMAC101	7	131	+	411	806	hypothetical protein		WP_088534147	38.462	52	0.000328	B_Pr	Geobacter	hypothetical protein
1674	gene_3_LCMAC101_7	LCMAC101	7	291	-	1038	1913	hypothetical protein		YP_003407116	47.059	51	7.1e-07	N_Ma	Marseillevirus_marseillevirus	multiple zinc ribbon protein
1675	gene_4_LCMAC101_7	LCMAC101	7	141	+	3385	3810	hypothetical protein		PHR62396	30.973	113	0.000276	B_Pr	Robiginitomaculum	4-hydroxythreonine-4-phosphate dehydrogenase PdxA
1676	gene_5_LCMAC101_7	LCMAC101	7	391	+	3901	5076	pfam-predicted: F-box domain protein (pfam00646)		PIN93838	58.685	213	2.03e-49	A_DP	Candidatus_Pacearchaeota	hypothetical protein COU54_01280
1677	gene_6_LCMAC101_7	LCMAC101	7	55	-	5186	5353	hypothetical protein		OAL00131	32.727	55	0.002	E_Op	Stagonospora	Metallo-dependent phosphatase
1678	gene_7_LCMAC101_7	LCMAC101	7	1324	-	5354	9328	DEAD/SNF2-like helicase	pim0150	YP_003406980	28.184	1068	8.84e-99	N_Ma	Marseillevirus_marseillevirus	D6/D11-like helicase
1679	gene_8_LCMAC101_7	LCMAC101	7	160	+	9465	9947	hypothetical protein		WP_021220853	37.705	61	5.99e-05	B_Pr	Pseudomonas_alcaligenes	protein translocase subunit SecD
1680	gene_9_LCMAC101_7	LCMAC101	7	113	+	10069	10410	uncharacterized marseilleviridae protein	pim0265	YP_009255039	33.333	75	1.38e-07	N_Ma	Tokyovirus_A1	conserved hypothetical protein
1681	gene_10_LCMAC101_7	LCMAC101	7	114	+	10474	10818	uncharacterized protein	pim0689	OJW83178	24.762	105	8.25e-05	B_FC	Bacteroidetes_bacterium	hypothetical protein BGO69_18865
1682	gene_11_LCMAC101_7	LCMAC101	7	139	+	10874	11293	hypothetical protein		XP_008270636	26.471	136	0.001	E_Op	Oryctolagus_cuniculus	PREDICTED: mitogen-activated protein kinase kinase kinase 15
1683	gene_12_LCMAC101_7	LCMAC101	7	239	+	11382	12101	Calcineurin-like phosphoesterase	pim0083	SOB74458	29.688	192	3.44e-18	V_ds	Cedratvirus_lausannensis	metallophosphoesterase
1684	gene_13_LCMAC101_7	LCMAC101	7	72	+	12189	12407	hypothetical protein		ATZ80401	42.308	52	1.24e-06	N_eM	Bodo_saltans_virus	HNH
1685	gene_14_LCMAC101_7	LCMAC101	7	78	+	13049	13285	hypothetical protein		PIU41668	33.333	72	0.000113	B_PV	Candidatus_Omnitrophica	hypothetical protein COS99_04120
1686	gene_15_LCMAC101_7	LCMAC101	7	59	+	13423	13602	hypothetical protein		WP_047680107	65	20	0.005	B_Pr	Xenorhabdus	electron transport complex subunit RsxC
1687	gene_16_LCMAC101_7	LCMAC101	7	103	+	13912	14223	hypothetical protein		XP_017789194	35.714	70	3.71e-05	E_Op	Habropoda_laboriosa	PREDICTED: uncharacterized protein LOC108571626
1688	gene_1_LCMAC102_1	LCMAC102	1	253	+	2	763	hypothetical protein		XP_020985741	38.667	75	1.09e-08	E_Vi	Arachis_duranensis	uncharacterized protein LOC110274793
1689	gene_2_LCMAC102_1	LCMAC102	1	355	+	1144	2211	hypothetical protein		WP_004827190	25	92	0.000635	B_Te	Anaerococcus_lactolyticus	RDD family protein
1690	gene_3_LCMAC102_1	LCMAC102	1	367	+	2246	3349	hypothetical protein		YP_009255095	29.032	310	4.27e-25	N_Ma	Tokyovirus_A1	conserved putative early transcription factor large subunit
1691	gene_4_LCMAC102_1	LCMAC102	1	51	+	3372	3527	hypothetical protein		KZM54052	63.158	19	0.007	B_Te	Geobacillus	transposase
1692	gene_5_LCMAC102_1	LCMAC102	1	384	-	3618	4772	Flap endonuclease	pim0011	YP_009238740	31.421	366	5.16e-63	N_Ma	Brazilian_marseillevirus	putative Flap endonuclease
1693	gene_6_LCMAC102_1	LCMAC102	1	215	-	4813	5460	uncharacterized protein	pim0164	PCJ66815	44.094	127	2.96e-25	B_FC	Bacteroidetes_bacterium	hypothetical protein COA58_04985
1694	gene_7_LCMAC102_1	LCMAC102	1	460	-	5657	7039	Ankyrin repeat protein	pim0000	PRP74795	41.346	104	1.98e-13	E_Am	Planoprotostelium_fungivorum	hypothetical protein PROFUN_06656
1695	gene_8_LCMAC102_1	LCMAC102	1	323	+	7231	8202	ribonucleoside diphosphate reductase, beta subunit	pim0054	WP_084443717	46.13	323	4.93e-99	B_FC	Hymenobacter_roseosalivarius	ribonucleoside-diphosphate reductase
1696	gene_9_LCMAC102_1	LCMAC102	1	478	-	8559	9995	AP (apurinic) endonuclease family 2	pim0052	YP_009001195	28.687	495	1.77e-48	N_Pi	Pithovirus_sibericum	AP-endonuclease
1697	gene_10_LCMAC102_1	LCMAC102	1	219	-	10079	10738	hypothetical protein		WP_036906759	30.556	108	0.000106	B_Te	Prochlorococcus_marinus	PLP-dependent transferase
1698	gene_11_LCMAC102_1	LCMAC102	1	305	+	11137	12054	hypothetical protein		EFX87406	30.38	79	0.002	E_Op	Daphnia_pulex	hypothetical protein DAPPUDRAFT_312323
1699	gene_12_LCMAC102_1	LCMAC102	1	782	-	12107	14455	uncharacterized protein	pim0156	ATZ80779	37.698	695	6.84e-159	N_eM	Bodo_saltans_virus	hypothetical protein BMW23_0733
1700	gene_13_LCMAC102_1	LCMAC102	1	54	-	14579	14743	hypothetical protein		PNR66578	38.298	47	0.000355	B_Pr	Xanthomonas_oryzae	hypothetical protein LA20_16330, partial
1701	gene_14_LCMAC102_1	LCMAC102	1	310	+	14966	15898	hypothetical protein		OWP03799	25.424	236	0.003	E_Op	Marssonina_coronariae	hypothetical protein B2J93_2644
1702	gene_15_LCMAC102_1	LCMAC102	1	726	+	15940	18120	uncharacterized protein	pim0606	WP_083794086	36.862	529	2.26e-93	B_Te	Cyanothece	hybrid sensor histidine kinase/response regulator
1703	gene_16_LCMAC102_1	LCMAC102	1	183	+	18144	18695	hypothetical protein		PBP16962	33.333	54	3.36e-05	E_Op	Diplocarpon_rosae	RING
1704	gene_17_LCMAC102_1	LCMAC102	1	328	+	18778	19764	uncharacterized protein	pim0123	YP_009255010	33.705	359	4.07e-53	N_Ma	Tokyovirus_A1	conserved putative C-terminal domain protein
1705	gene_18_LCMAC102_1	LCMAC102	1	138	+	20195	20611	hypothetical protein		PIQ68100	38	50	0.002	B_un	Candidatus_Taylorbacteria	50S
1706	gene_19_LCMAC102_1	LCMAC102	1	211	+	20649	21284	Thymidine kinase	pim0067	YP_003406976	42.487	193	1.51e-37	N_Ma	Marseillevirus_marseillevirus	thymidine kinase
1707	gene_20_LCMAC102_1	LCMAC102	1	259	-	21383	22162	hypothetical protein		XP_012291964	31.579	95	5.41e-05	E_Op	Aotus_nancymaae	B-cell scaffold protein with ankyrin repeats isoform X3
1708	gene_21_LCMAC102_1	LCMAC102	1	410	-	22159	23391	F-box domain protein with Regulator of chromosome condensation (RCC1) repeat	pim0000	WP_013940267	38.395	349	1.5e-70	B_Pr	Myxococcus_fulvus	chromosome condensation regulator
1709	gene_22_LCMAC102_1	LCMAC102	1	118	+	23526	23882	hypothetical protein		WP_106132927	26.05	119	0.000499	B_FC	Mongoliibacter_ruber	phosphorylase
1710	gene_23_LCMAC102_1	LCMAC102	1	436	-	23920	25230	uncharacterized marseilleviridae protein	pim0254	AGV01622	27.765	425	3.51e-26	N_Ma	Cannes_8_virus	hypothetical protein C8_273
1711	gene_24_LCMAC102_1	LCMAC102	1	160	-	25299	25781	hypothetical protein		KZN39993	32.967	91	0.00021	B_Pr	Pseudoalteromonas_luteoviolacea	GTPase RsgA
1712	gene_25_LCMAC102_1	LCMAC102	1	190	+	25828	26400	hypothetical protein		XP_005832001	47.059	34	2.95e-05	E_Cr	Guillardia_theta	hypothetical protein GUITHDRAFT_71654
1713	gene_26_LCMAC102_1	LCMAC102	1	516	+	26490	28040	flavin-containing amine oxydase	pim0169	WP_098724927	30.203	543	2.82e-59	A_Ea	Natrinema	FAD-dependent oxidoreductase
1714	gene_27_LCMAC102_1	LCMAC102	1	95	-	28028	28315	hypothetical protein		WP_100820279	25.676	74	0.000631	B_Pr	Halomonas	AraC family transcriptional regulator
1715	gene_28_LCMAC102_1	LCMAC102	1	61	-	28590	28775	hypothetical protein		WP_055832616	31.481	54	0.003	B_Te	Microbacterium	MULTISPECIES: hypothetical protein
1716	gene_29_LCMAC102_1	LCMAC102	1	128	+	28844	29230	hypothetical protein		XP_018333908	48.718	39	0.000635	E_Op	Agrilus_planipennis	PREDICTED: putative inositol monophosphatase 3, partial
1717	gene_30_LCMAC102_1	LCMAC102	1	240	-	29414	30136	uncharacterized protein	pim0164	CPG95334	44.056	143	1.59e-27	B_Pr	Burkholderia_pseudomallei	Internalin-J precursor
1718	gene_31_LCMAC102_1	LCMAC102	1	117	-	30337	30690	hypothetical protein		WP_104962972	40.984	61	6.12e-08	B_Pr	Pseudomonas	transcriptional regulator
1719	gene_32_LCMAC102_1	LCMAC102	1	245	-	30985	31722	hypothetical protein		EWM26722	24.609	256	8.73e-11	E_St	Nannochloropsis_gaditana	hypothetical protein Naga_100001g144
1720	gene_33_LCMAC102_1	LCMAC102	1	486	-	31719	33179	HNH endonuclease	pim0213	WP_079506901	28.608	395	7.34e-31	B_Te	Bacillus_jeotgali	hypothetical protein
1721	gene_34_LCMAC102_1	LCMAC102	1	172	-	33269	33787	uncharacterized protein	pim0536	XP_016367679	23.134	134	0.00016	E_Op	Sinocyclocheilus_rhinocerous	PREDICTED: recombining binding protein suppressor of hairless-like protein
1722	gene_35_LCMAC102_1	LCMAC102	1	139	-	34233	34652	hypothetical protein		KXN67906	29.53	149	3.03e-10	E_Op	Conidiobolus_coronatus	hypothetical protein CONCODRAFT_9937
1723	gene_36_LCMAC102_1	LCMAC102	1	408	-	34734	35960	HNH endonuclease with NUMOD domain(s)		AFX92376	40	165	6.34e-36	N_eM	Megavirus_courdo11	putative intron encoded HNH endonuclease
1724	gene_37_LCMAC102_1	LCMAC102	1	214	-	36018	36662	uncharacterized marseilleviridae protein	pim0114	YP_009255083	35.407	209	7.56e-33	N_Ma	Tokyovirus_A1	hypothetical protein
1725	gene_38_LCMAC102_1	LCMAC102	1	293	-	36962	37843	hypothetical protein		WP_073299988	26.852	108	0.000406	B_Pr	Pseudomonas_xanthomarina	phosphotransferase family protein
1726	gene_39_LCMAC102_1	LCMAC102	1	251	-	37915	38670	pfam02442: L1R_F9L; Lipid membrane protein of large eukaryotic DNA viruses	pim0142	YP_009310260	40.323	186	2.33e-39	N_Ma	Golden_Marseillevirus	hypothetical protein GMAR_ORF143
1727	gene_40_LCMAC102_1	LCMAC102	1	67	-	38695	38898	hypothetical protein		WP_102563529	27.848	79	0.001	B_Pr	Vibrio	beta-galactosidase
1728	gene_41_LCMAC102_1	LCMAC102	1	292	+	39216	40094	pfam-predicted: Exonuclease (pfam00929)		WP_089683117	29.255	188	3.63e-14	B_FC	Catalinimonas_alkaloidigena	3'-5' exonuclease
1729	gene_42_LCMAC102_1	LCMAC102	1	114	-	40196	40540	hypothetical protein		XP_002258003	43.478	46	0.000784	E_Al	Plasmodium_knowlesi	protein kinase, putative
1730	gene_43_LCMAC102_1	LCMAC102	1	137	-	40554	40967	hypothetical protein		WP_007725814	34.343	99	0.004	B_Te	Carnobacterium	MULTISPECIES: ROK family transcriptional regulator
1731	gene_44_LCMAC102_1	LCMAC102	1	186	-	41267	41827	hypothetical protein		XP_009690192	27.742	155	0.000333	E_Al	Theileria_orientalis	uncharacterized protein TOT_020000163
1732	gene_45_LCMAC102_1	LCMAC102	1	68	+	42212	42418	hypothetical protein		WP_025563156	39.583	48	0.001	B_Pr	Psychromonas	hypothetical protein
1733	gene_46_LCMAC102_1	LCMAC102	1	249	+	42458	43207	Papain family cysteine protease	pim0074	ARF11711	47.436	234	9.32e-72	V_ds	Klosneuvirus_KNV1	papain family cysteine protease
1734	gene_47_LCMAC102_1	LCMAC102	1	173	-	43199	43720	hypothetical protein		XP_017779767	33.333	69	0.000103	E_Op	Nicrophorus_vespilloides	PREDICTED: uncharacterized protein LOC108565030
1735	gene_48_LCMAC102_1	LCMAC102	1	237	+	43963	44676	Ankyrin repeat protein	pim0000	AVL95268	30.732	205	2.39e-23	N_eM	Moumouvirus_australiensis	ankyrin repeat protein
1736	gene_49_LCMAC102_1	LCMAC102	1	158	+	44749	45225	hypothetical protein		XP_019429288	30.769	65	0.003	E_Vi	Lupinus_angustifolius	PREDICTED: uncharacterized protein LOC109336909 isoform X2
1737	gene_50_LCMAC102_1	LCMAC102	1	388	+	45436	46602	E3 ubiquitin-protein ligase (HHpred-predicted)	pim0080	YP_009174697	28.904	429	8.94e-55	N_Ph	Yellowstone_lake_phycodnavirus_1	hypothetical protein
1738	gene_51_LCMAC102_1	LCMAC102	1	156	+	46782	47252	hypothetical protein		WP_057881677	22.759	145	0.000233	B_Te	Lactobacillus_kimchiensis	hypothetical protein
1739	gene_52_LCMAC102_1	LCMAC102	1	431	-	47356	48651	RecD helicase /ATP-dependent exoDNAse (exonuclease V)	pim0044	YP_009173733	34.783	460	1.22e-76	N_Ph	Chrysochromulina_ericina_virus	PIF1-like helicase
1740	gene_53_LCMAC102_1	LCMAC102	1	72	-	48694	48912	hypothetical protein		XP_016420244	32.143	56	0.001	E_Op	Sinocyclocheilus_rhinocerous	PREDICTED: NACHT, LRR and PYD domains-containing protein 3-like isoform X3
1741	gene_54_LCMAC102_1	LCMAC102	1	536	-	48934	50544	pfam-predicted: Ubiquitin carboxyl-terminal hydrolase (pfam00443)		XP_015802291	33.333	78	0.000216	E_Op	Nothobranchius_furzeri	PREDICTED: ubiquitin carboxyl-terminal hydrolase 17-like protein E isoform X1
1742	gene_55_LCMAC102_1	LCMAC102	1	244	-	50564	51298	permuted papain-like amidase	pim0102	YP_009310351	31.548	168	6.57e-23	N_Ma	Golden_Marseillevirus	hypothetical protein GMAR_ORF234
1743	gene_56_LCMAC102_1	LCMAC102	1	161	+	51353	51838	thioredoxin	pim0010	XP_019036233	35.789	95	3.65e-17	E_Op	Wickerhamomyces_anomalus	hypothetical protein WICANDRAFT_21699, partial
1744	gene_57_LCMAC102_1	LCMAC102	1	103	+	51861	52172	hypothetical protein		XP_015203595	47.5	40	7.98e-06	E_Op	Lepisosteus_oculatus	PREDICTED: tripartite motif-containing protein 54-like isoform X1
1745	gene_58_LCMAC102_1	LCMAC102	1	279	+	52219	53058	hypothetical protein		XP_023224975	28.03	132	0.001	E_Op	Centruroides_sculpturatus	Golgi integral membrane protein 4-like isoform X1
1746	gene_59_LCMAC102_1	LCMAC102	1	189	-	53376	53945	uncharacterized protein	pim0579	WP_020529670	34.483	58	0.00043	B_FC	Flexithrix_dorotheae	sulfotransferase
1747	gene_60_LCMAC102_1	LCMAC102	1	190	-	53995	54567	hypothetical protein		WP_029512769	28.571	98	0.000479	B_Te	Mycoplasma_iners	hypothetical protein
1748	gene_61_LCMAC102_1	LCMAC102	1	505	-	54993	56510	pfam-predicted: Domain of unknown function (DUF4419) (pfam14388)		OQV19521	29.577	355	1.21e-38	E_Op	Hypsibius_dujardini	hypothetical protein BV898_06508
1749	gene_62_LCMAC102_1	LCMAC102	1	280	-	56608	57450	uncharacterized protein	pim0517	SEG70380	31.522	92	0.003	A_Ea	Halobellus_limi	hypothetical protein SAMN04488133_3321
1750	gene_63_LCMAC102_1	LCMAC102	1	168	-	57518	58024	hypothetical protein		XP_021785574	27.273	77	0.004	E_Op	Papio_anubis	protein hinderin isoform X5
1751	gene_64_LCMAC102_1	LCMAC102	1	137	-	58065	58478	hypothetical protein		WP_064390973	31.818	66	0.002	B_Pr	Pseudomonas	DUF2971 domain-containing protein
1752	gene_65_LCMAC102_1	LCMAC102	1	165	+	58561	59058	pfam-predicted: F-box domain protein (pfam00646)		KII87889	31.746	63	5.51e-05	E_Op	Plicaturopsis_crispa	hypothetical protein PLICRDRAFT_176649
1753	gene_66_LCMAC102_1	LCMAC102	1	478	+	59098	60534	Cyclin-dependent protein kinase	pim0060	XP_003293367	46.643	283	1.45e-77	E_Am	Dictyostelium_purpureum	hypothetical protein DICPUDRAFT_41903
1754	gene_67_LCMAC102_1	LCMAC102	1	241	-	60494	61219	uncharacterized protein	pim0164	WP_012281305	40.94	149	6.07e-29	B_Te	Heliobacterium_modesticaldum	hypothetical protein
1755	gene_68_LCMAC102_1	LCMAC102	1	187	-	61263	61826	uncharacterized protein	pim0234	WP_079922838	25.85	147	0.002	B_Te	Mycobacterium	TetR/AcrR family transcriptional regulator
1756	gene_69_LCMAC102_1	LCMAC102	1	266	+	61866	62666	hypothetical protein		PHR09046	26.852	108	8.24e-05	B_Pr	Moritella	hypothetical protein COB27_00090
1757	gene_70_LCMAC102_1	LCMAC102	1	229	-	62982	63671	hypothetical protein		WP_018916986	24.286	140	0.002	B_Pr	Halomonas_zhanjiangensis	hypothetical protein
1758	gene_71_LCMAC102_1	LCMAC102	1	117	+	63732	64085	hypothetical protein		PRP89596	41.304	46	0.000132	E_Am	Planoprotostelium_fungivorum	hypothetical protein PROFUN_00860
1759	gene_72_LCMAC102_1	LCMAC102	1	78	+	64203	64439	pfam-predicted: Cytochrome b5-like Heme/Steroid binding domain (pfam00173)		XP_004998342	69.231	52	7.44e-19	E_Op	Salpingoeca_rosetta	cytochrome b2
1760	gene_73_LCMAC102_1	LCMAC102	1	205	-	64444	65061	hypothetical protein		WP_095485629	25.882	85	0.000383	B_Pr	Mesorhizobium_mediterraneum	16S rRNA (guanine(966)-N(2))-methyltransferase RsmD
1761	gene_74_LCMAC102_1	LCMAC102	1	228	-	65117	65803	uncharacterized protein	pim0208	YP_009448305	37.86	243	1.44e-43	N_Ph	Orpheovirus_IHUMI_LCC2	Hypothetical protein ORPV_99
1762	gene_75_LCMAC102_1	LCMAC102	1	177	+	66338	66871	hypothetical protein		ARF11161	35.556	180	4.94e-25	V_ds	Klosneuvirus_KNV1	hypothetical protein Klosneuvirus_1_18
1763	gene_76_LCMAC102_1	LCMAC102	1	59	+	66942	67121	hypothetical protein		WP_019232583	40.741	54	0.000296	B_Pr	Legionella_anisa	hypothetical protein
1764	gene_77_LCMAC102_1	LCMAC102	1	150	-	67143	67595	pfam-predicted: GIY-YIG catalytic domain (pfam01541)		YP_009172769	35.115	131	4.66e-19	N_Ph	Ostreococcus_mediterraneus_virus_1	hypothetical protein OmV1_009c
1765	gene_78_LCMAC102_1	LCMAC102	1	183	+	68029	68580	hypothetical protein		XP_015768940	23.077	182	4.33e-06	E_Op	Acropora_digitifera	PREDICTED: collagen alpha-4(VI) chain-like
1766	gene_79_LCMAC102_1	LCMAC102	1	59	+	68756	68935	hypothetical protein		WP_019232583	40.741	54	0.000347	B_Pr	Legionella_anisa	hypothetical protein
1767	gene_80_LCMAC102_1	LCMAC102	1	550	-	68965	70617	restriction endonuclease (cd01037)	pim0046	AHA45959	31.781	494	3.59e-62	V_un	Insectomime_virus	zinc-ribbon-containing protein
1768	gene_81_LCMAC102_1	LCMAC102	1	487	-	70686	72149	NCLDV major capsid protein	pim0001	YP_009094806	47.475	495	3.34e-148	N_Ma	Melbournevirus	conserved major capsid protein
1769	gene_82_LCMAC102_1	LCMAC102	1	422	+	72254	73522	Poxvirus Late Transcription Factor VLTF3	pim0013	YP_009310339	29.178	353	3.13e-36	N_Ma	Golden_Marseillevirus	transcription factor A2-like protein
1770	gene_83_LCMAC102_1	LCMAC102	1	196	+	73839	74429	uncharacterized protein	pim0694	OGP93270	33.333	78	4.53e-07	B_Pr	Deltaproteobacteria_bacterium	hypothetical protein A2156_07025
1771	gene_84_LCMAC102_1	LCMAC102	1	277	+	74656	75489	uncharacterized protein	pim0148	YP_009310338	32.701	211	1.58e-30	N_Ma	Golden_Marseillevirus	hypothetical protein GMAR_ORF221
1772	gene_85_LCMAC102_1	LCMAC102	1	400	+	75606	76808	T4 phage RNA ligase with polynucleotide kinase domain (HHpred-predicted)	pim0030	AGV01554	28.926	363	2.28e-31	N_Ma	Cannes_8_virus	RNA
1773	gene_86_LCMAC102_1	LCMAC102	1	117	+	77085	77438	hypothetical protein		WP_018792452	34.091	44	0.002	B_Te	Salinispora_arenicola	tRNA (guanosine(46)-N7)-methyltransferase TrmB
1774	gene_87_LCMAC102_1	LCMAC102	1	121	+	77717	78082	hypothetical protein		WP_080618469	30.159	63	0.000172	B_Te	Bacillus_licheniformis	immunity protein
1775	gene_88_LCMAC102_1	LCMAC102	1	220	-	78134	78796	hypothetical protein		CAV19126	23.256	129	0.002	B_Pr	Vibrio_tasmaniensis	conserved hypothetical protein
1776	gene_89_LCMAC102_1	LCMAC102	1	124	-	78858	79232	hypothetical protein		WP_039129070	26.374	91	0.000304	B_FC	Flavihumibacter	beta-(1,2)-glucan biosynthesis protein
1777	gene_90_LCMAC102_1	LCMAC102	1	217	-	79271	79924	packaging ATPase	pim0003	AGV01511	38.71	217	2.29e-58	N_Ma	Cannes_8_virus	A32-like packaging ATPase
1778	gene_91_LCMAC102_1	LCMAC102	1	223	+	80152	80823	uncharacterized marseilleviridae protein	pim0106	YP_009238860	25.743	202	1.18e-07	N_Ma	Brazilian_marseillevirus	hypothetical protein
1779	gene_92_LCMAC102_1	LCMAC102	1	173	+	80958	81479	hypothetical protein		WP_047388446	25.62	121	0.001	B_Te	Firmicutes_bacterium	pantetheine-phosphate adenylyltransferase
1780	gene_93_LCMAC102_1	LCMAC102	1	79	+	81569	81808	hypothetical protein		OOQ87365	37.037	54	0.001	E_Op	Penicillium_brasilianum	hypothetical protein PEBR_17189
1781	gene_94_LCMAC102_1	LCMAC102	1	131	-	81865	82260	hypothetical protein		WP_089855075	32.353	68	0.001	B_Te	Lachnospiraceae_bacterium	DUF115 domain-containing protein
1782	gene_95_LCMAC102_1	LCMAC102	1	106	-	82323	82643	hypothetical protein		PHT96868	34.545	55	5.69e-05	E_Vi	Capsicum_chinense	hypothetical protein BC332_34208
1783	gene_96_LCMAC102_1	LCMAC102	1	124	-	82640	83014	hypothetical protein		WP_042886093	37.931	58	0.000101	B_Pr	Cupriavidus_necator	tripartite tricarboxylate transporter substrate binding protein
1784	gene_97_LCMAC102_1	LCMAC102	1	151	+	83115	83570	pfam-predicted: C1q domain (pfam00386)		ABF00124	31.373	102	6.54e-07	E_Op	Helix_pomatia	sialic acid binding lectin
1785	gene_98_LCMAC102_1	LCMAC102	1	215	+	83816	84463	hypothetical protein		XP_012200946	29.825	171	1.11e-12	E_St	Saprolegnia_parasitica	hypothetical protein SPRG_06749
1786	gene_99_LCMAC102_1	LCMAC102	1	115	-	84528	84875	hypothetical protein		XP_012087454	28.788	66	0.00028	E_Vi	Jatropha_curcas	protein CHROMATIN REMODELING 4 isoform X1
1787	gene_100_LCMAC102_1	LCMAC102	1	103	+	84959	85270	hypothetical protein		KKK43254	32.203	59	0.000708	A_un	Lokiarchaeum	Enolase
1788	gene_101_LCMAC102_1	LCMAC102	1	280	-	85271	86113	hypothetical protein		OWP76758	29.218	243	3.91e-23	B_FC	Flavobacterium_columnare	hypothetical protein BWK62_08990
1789	gene_102_LCMAC102_1	LCMAC102	1	268	-	86186	86992	hypothetical protein		ARF08209	30.496	141	1.34e-15	V_ds	Catovirus_CTV1	hypothetical protein Catovirus_1_259
1790	gene_103_LCMAC102_1	LCMAC102	1	230	-	86989	87681	hypothetical protein		WP_076373578	21.304	230	0.001	B_FC	Mucilaginibacter_lappiensis	hypothetical protein
1791	gene_104_LCMAC102_1	LCMAC102	1	103	+	87964	88275	hypothetical protein		SMA48353	30.526	95	0.000293	B_Pr	Parendozoicomonas_haliclonae	hypothetical protein EHSB41UT_02708
1792	gene_105_LCMAC102_1	LCMAC102	1	161	+	88333	88818	ribonuclease H	pim0050	WP_036273482	47.561	164	1.88e-42	B_Pr	Methylomonas	MULTISPECIES: ribonuclease HI
1793	gene_106_LCMAC102_1	LCMAC102	1	274	+	88845	89669	uncharacterized protein	pim0164	WP_091513620	44.211	190	4.01e-38	B_FC	Flexibacter_flexilis	T9SS C-terminal target domain-containing protein
1794	gene_107_LCMAC102_1	LCMAC102	1	269	-	89708	90517	hypothetical protein		AHA46153	31.293	147	8.18e-07	V_un	Insectomime_virus	hypothetical protein ISTM_255
1795	gene_108_LCMAC102_1	LCMAC102	1	242	-	90563	91291	BTB family protein	pim0679	ARF12276	38.596	114	2.24e-14	V_ds	Klosneuvirus_KNV1	BTB/POZ domain protein
1796	gene_109_LCMAC102_1	LCMAC102	1	144	-	91319	91753	uncharacterized protein	pim0650	WP_070675960	53.125	64	0.000173	B_Te	Rothia	ATP-dependent RNA helicase
1797	gene_110_LCMAC102_1	LCMAC102	1	162	+	91826	92314	HeH/LEM domain protein (pfam12949)	pim0200	YP_008436877	39	100	3.11e-13	N_Ph	Pandoravirus_salinus	hypothetical protein psal_cds_254
1798	gene_111_LCMAC102_1	LCMAC102	1	354	+	92391	93455	Protein of unknown function (DUF2738)	pim0238	WP_012091183	32.53	83	0.003	B_Pr	Ochrobactrum	MULTISPECIES: short-chain dehydrogenase
1799	gene_112_LCMAC102_1	LCMAC102	1	110	-	93500	93832	hypothetical protein		WP_040287625	30.986	71	0.002	B_Te	Sporosarcina_koreensis	hypothetical protein
1800	gene_113_LCMAC102_1	LCMAC102	1	352	+	94093	95151	AP (apurinic) endonuclease family 2	pim0052	YP_009238854	33.677	291	1.09e-45	N_Ma	Brazilian_marseillevirus	putative endonuclease 4
1801	gene_114_LCMAC102_1	LCMAC102	1	182	+	95268	95816	histone-like protein	pim0131	WP_089804696	22.222	144	0.002	A_Ea	Halogeometricum_rufum	aldolase
1802	gene_115_LCMAC102_1	LCMAC102	1	238	-	95866	96582	F-box family protein	pim0219	OWR41704	28.947	76	6.14e-06	E_Op	Danaus_plexippus	hypothetical protein KGM_205089
1803	gene_116_LCMAC102_1	LCMAC102	1	333	-	96591	97592	NADAR domain (cd15457; Escherichia coli swarming motility protein YbiA and related proteins)	pim0026	KYF85587	32.164	171	6.84e-19	B_Pr	Sorangium_cellulosum	Swarming motility protein YbiA
1804	gene_117_LCMAC102_1	LCMAC102	1	107	-	98005	98328	hypothetical protein		AUL78676	32.184	87	1.95e-09	N_eM	Tupanvirus_soda_lake	hypothetical protein
1805	gene_118_LCMAC102_1	LCMAC102	1	371	+	98475	99590	pfam-predicted: Glucose / Sorbosone dehydrogenase (pfam07995)		WP_073269825	30.351	313	1.5e-36	B_Te	Alkalibacter_saccharofermentans	glucose sorbosone dehydrogenase
1806	gene_119_LCMAC102_1	LCMAC102	1	207	-	99562	100185	Ankyrin repeat protein	pim0000	AVL95269	36.434	129	4.21e-14	N_eM	Moumouvirus_australiensis	ankyrin repeat protein
1807	gene_120_LCMAC102_1	LCMAC102	1	193	+	100488	101069	hypothetical protein		WP_004368559	32.99	97	0.000631	B_FC	Prevotella	MULTISPECIES: hypothetical protein
1808	gene_121_LCMAC102_1	LCMAC102	1	97	+	101133	101426	hypothetical protein		WP_031450258	55.172	29	0.000816	B_Pr	Desulfobacula	sigma-54-dependent Fis family transcriptional regulator
1809	gene_122_LCMAC102_1	LCMAC102	1	98	+	101452	101748	hypothetical protein		WP_093638187	27.835	97	0.001	B_Te	Streptomyces	N-acetyltransferase
1810	gene_123_LCMAC102_1	LCMAC102	1	140	-	102554	102976	hypothetical protein		WP_075317131	28.866	97	0.000165	B_FC	Bacteroides	ATP-dependent helicase
1811	gene_124_LCMAC102_1	LCMAC102	1	148	+	103032	103478	UBCc, Ubiquitin-conjugating enzyme E2	pim0097	XP_010521377	55.944	143	4e-59	E_Vi	Tarenaya_hassleriana	PREDICTED: ubiquitin-conjugating enzyme E2-17 kDa-like isoform X2
1812	gene_125_LCMAC102_1	LCMAC102	1	449	+	103537	104886	pfam-predicted: BTB/POZ domain (pfam02214)		ARF12486	43.158	95	2e-15	V_ds	Klosneuvirus_KNV1	BTB/POZ domain protein
1813	gene_126_LCMAC102_1	LCMAC102	1	284	-	104921	105775	putative serine/threonine protein kinase		XP_008790506	37.079	267	4.74e-41	E_Vi	Phoenix_dactylifera	PREDICTED: CBL-interacting protein kinase 1-like
1814	gene_127_LCMAC102_1	LCMAC102	1	117	-	105982	106335	hypothetical protein		GAM02989	31.507	73	0.002	B_Pr	Sphingomonas_parapaucimobilis	hypothetical protein SP5_112_00020
1815	gene_128_LCMAC102_1	LCMAC102	1	159	-	106376	106855	pfam-predicted: Copper/zinc superoxide dismutase (SODC) (pfam00080)		XP_002967574	46.405	153	8.43e-41	E_Vi	Selaginella_moellendorffii	hypothetical protein SELMODRAFT_227735
1816	gene_129_LCMAC102_1	LCMAC102	1	227	-	106899	107582	putative RING finger E3 ubiquitin ligase	pim0051	SBT70579	80.488	41	1.12e-12	E_Al	Plasmodium_malariae	GDP-fructose:GMP antiporter, putative
1817	gene_130_LCMAC102_1	LCMAC102	1	159	+	107621	108100	hypothetical protein		APA05452	31.731	104	0.001	E_Op	Sclerotinia_sclerotiorum	hypothetical protein sscle_01g002220
1818	gene_131_LCMAC102_1	LCMAC102	1	83	-	108219	108470	uncharacterized protein	pim0600	OLD25799	47.222	36	0.000361	B_Ac	Acidobacteria_bacterium	hypothetical protein AUJ04_07040
1819	gene_132_LCMAC102_1	LCMAC102	1	104	-	108517	108831	membrane protein (2 transmembrane helices)	pim0145	YP_009345366	35.644	101	2.58e-21	N_Ma	Noumeavirus	transmembrane domain-containing protein
1820	gene_133_LCMAC102_1	LCMAC102	1	144	+	109096	109530	hypothetical protein		WP_070674480	41.667	60	2.83e-06	B_Te	Streptococcus	MULTISPECIES: hypothetical protein
1821	gene_134_LCMAC102_1	LCMAC102	1	363	+	109912	111003	Transcription factor TFIID (or TATA-binding protein, TBP)	pim0139	YP_009238783	33.705	359	1.04e-50	N_Ma	Brazilian_marseillevirus	hypothetical protein
1822	gene_135_LCMAC102_1	LCMAC102	1	107	-	111000	111323	uncharacterized protein	pim0103	AHC54837	44.318	88	4.98e-19	N_Ma	Tunisvirus_fontaine2	hypothetical protein TNS_ORF119
1823	gene_136_LCMAC102_1	LCMAC102	1	158	-	111444	111920	hypothetical protein		WP_079866091	25.806	93	6.42e-05	B_Pr	Acinetobacter_baumannii	hypothetical protein
1824	gene_137_LCMAC102_1	LCMAC102	1	119	-	111986	112345	pfam-predicted: PAN domain (pfam00024)		WP_067171814	27.778	72	0.000528	B_Te	Mycobacterium	TetR/AcrR family transcriptional regulator
1825	gene_138_LCMAC102_1	LCMAC102	1	271	+	112841	113656	hypothetical protein		WP_030680077	30.579	121	0.001	B_Te	Streptomyces	ABC transporter ATP-binding protein
1826	gene_139_LCMAC102_1	LCMAC102	1	259	+	113700	114479	hypothetical protein		WP_018423810	30.088	113	0.000266	B_Pr	Burkholderia	efflux RND transporter periplasmic adaptor subunit
1827	gene_140_LCMAC102_1	LCMAC102	1	34	+	114691	114795	hypothetical protein		WP_088566224	71.429	21	0.007	B_Pr	Bdellovibrio_bacteriovorus	DUF1592 domain-containing protein
1828	gene_141_LCMAC102_1	LCMAC102	1	46	+	114782	114922	hypothetical protein		WP_043223695	40.741	27	0.006	B_Te	Streptomyces	TcmI family type II polyketide cyclase
1829	gene_142_LCMAC102_1	LCMAC102	1	312	-	114985	115923	hypothetical protein		AHA45991	23.529	238	1.7e-10	V_un	Insectomime_virus	putative secreted protein
1830	gene_143_LCMAC102_1	LCMAC102	1	73	-	115942	116163	hypothetical protein		ANI76458	35	60	0.000443	V_ss	Pea_seed_borne_mosaic_virus	polyprotein
1831	gene_144_LCMAC102_1	LCMAC102	1	168	+	116190	116696	hypothetical protein		WP_019672636	26.667	150	2.37e-06	B_Pr	Psychrobacter_lutiphocae	hypothetical protein
1832	gene_145_LCMAC102_1	LCMAC102	1	88	-	116797	117063	hypothetical protein		XP_003396982	43.75	48	0.000536	E_Op	Bombus_terrestris	carboxyl-terminal PDZ ligand of neuronal nitric oxide synthase protein isoform X1
1833	gene_146_LCMAC102_1	LCMAC102	1	943	+	117535	120366	D5-like helicase-primase	pim0022	YP_009094637	37.823	891	0	N_Ma	Melbournevirus	conserved D5 family helicase-primase
1834	gene_147_LCMAC102_1	LCMAC102	1	269	+	120397	121206	pfam-predicted: F-box domain protein (pfam00646)		EWC48616	32.673	101	0.000254	E_Op	Drechslerella_stenobrocha	hypothetical protein DRE_01838
1835	gene_148_LCMAC102_1	LCMAC102	1	115	+	121547	121894	hypothetical protein		PIQ59936	37.037	108	6.24e-15	B_FC	Bacteroidetes_bacterium	hypothetical protein COV99_12580
1836	gene_149_LCMAC102_1	LCMAC102	1	189	-	121920	122489	F-box like family protein	pim0085	XP_014753913	27.184	103	3.16e-06	E_Vi	Brachypodium_distachyon	PREDICTED: uncharacterized protein LOC100841726
1837	gene_150_LCMAC102_1	LCMAC102	1	204	-	122521	123135	pfam-predicted: F-box domain protein (pfam00646)		EOA18354	33.333	66	0.000258	E_Vi	Capsella_rubella	hypothetical protein CARUB_v10006874mg, partial
1838	gene_151_LCMAC102_1	LCMAC102	1	104	+	123230	123544	hypothetical protein		WP_091297606	28.767	73	0.001	B_Te	Amycolatopsis_xylanica	activator-dependent family glycosyltransferase
1839	gene_152_LCMAC102_1	LCMAC102	1	723	-	123607	125778	uncharacterized protein	pim0572	AUL79122	38.111	614	2.39e-132	N_eM	Tupanvirus_deep_ocean	hypothetical protein
1840	gene_153_LCMAC102_1	LCMAC102	1	295	+	125870	126757	pfam-predicted: F-box domain protein (pfam00646)		AUL79711	34.641	153	3.37e-19	N_eM	Tupanvirus_deep_ocean	putative orfan
1841	gene_154_LCMAC102_1	LCMAC102	1	75	+	126964	127191	hypothetical protein		WP_075659503	44.643	56	5.37e-05	B_Te	Peptoniphilus_grossensis	LacI family transcriptional regulator
1842	gene_155_LCMAC102_1	LCMAC102	1	506	-	127353	128873	pfam-predicted: Right handed beta helix region (pfam13229)		WP_068590390	46.809	47	2.01e-05	B_FC	Ulvibacter	hypothetical protein
1843	gene_156_LCMAC102_1	LCMAC102	1	125	-	129154	129531	uncharacterized protein	pim0689	WP_063480650	26.126	111	7.44e-05	B_Te	Paenibacillus_glucanolyticus	radical SAM protein
1844	gene_157_LCMAC102_1	LCMAC102	1	101	-	129558	129863	uncharacterized marseilleviridae protein	pim0265	YP_004347231	30.526	95	9.14e-13	N_Ma	Lausannevirus	hypothetical protein LAU_0268
1845	gene_158_LCMAC102_1	LCMAC102	1	54	-	129895	130059	hypothetical protein		WP_104527099	40	40	0.004	B_Te	Blastococcus_saxobsidens	DUF2630 domain-containing protein
1846	gene_159_LCMAC102_1	LCMAC102	1	139	-	130240	130659	hypothetical protein		OHB46561	32.895	76	0.000619	B_PV	Planctomycetes_bacterium	hypothetical protein A2106_01760
1847	gene_160_LCMAC102_1	LCMAC102	1	160	-	130732	131214	hypothetical protein		WP_041737703	29.268	123	0.000318	B_Te	Caldicellulosiruptor_owensensis	aminodeoxychorismate synthase component I
1848	gene_161_LCMAC102_1	LCMAC102	1	119	-	131367	131726	hypothetical protein		XP_002401549	34.091	44	3.36e-05	E_Op	Ixodes_scapularis	hypothetical protein IscW_ISCW006955
1849	gene_162_LCMAC102_1	LCMAC102	1	137	-	131729	132142	hypothetical protein		WP_049935873	27.027	74	0.001	A_Ea	Haloplanus_natans	DNA primase
1850	gene_163_LCMAC102_1	LCMAC102	1	132	+	132134	132532	hypothetical protein		XP_014079611	33.333	78	0.000261	E_Op	Bipolaris_maydis	hypothetical protein COCC4DRAFT_167033
1851	gene_164_LCMAC102_1	LCMAC102	1	78	+	132529	132765	hypothetical protein		XP_004285544	42.222	45	8.26e-05	E_Op	Orcinus_orca	PREDICTED: mesenteric estrogen-dependent adipogenesis protein
1852	gene_165_LCMAC102_1	LCMAC102	1	181	-	132831	133376	2OG-Fe(II) oxygenase family protein	pim0511	WP_100377561	31.25	192	2.12e-15	B_FC	Chryseobacterium_geocarposphaerae	oxidoreductase, 2OG-Fe(II) oxygenase
1853	gene_166_LCMAC102_1	LCMAC102	1	451	+	133418	134773	uncharacterized protein	pim0662	PPD55675	34.375	192	2e-15	B_Pr	Methylotenera	hypothetical protein CTY12_00015
1854	gene_167_LCMAC102_1	LCMAC102	1	118	-	134858	135214	hypothetical protein		EJD43783	47.368	38	7.65e-05	E_Op	Auricularia_subglabra	hypothetical protein AURDEDRAFT_185368
1855	gene_168_LCMAC102_1	LCMAC102	1	136	+	135289	135699	uncharacterized protein	pim0702	WP_032138134	32.184	87	1.67e-05	B_Pr	Kingella_negevensis	hypothetical protein
1856	gene_169_LCMAC102_1	LCMAC102	1	179	+	135740	136279	thermonuclease/nuclease	pim0224	AOM63491	36.054	147	1.46e-22	N_Ph	Heterosigma_akashiwo_virus_01	nuclease
1857	gene_170_LCMAC102_1	LCMAC102	1	171	+	136400	136915	Ras family GTPase	pim0029	2BKU	51.479	169	5.09e-58
1858	gene_171_LCMAC102_1	LCMAC102	1	39	+	136986	137105	hypothetical protein		SMR47503	44.444	36	2.44e-05	E_Op	Zymoseptoria_tritici	unnamed protein product
1859	gene_172_LCMAC102_1	LCMAC102	1	238	-	137420	138136	pfam-predicted: Asp/Glu/Hydantoin racemase (pfam01177)		WP_071626092	30.38	237	3.97e-23	B_Pr	Epsilonproteobacteria_bacterium	hypothetical protein
1860	gene_173_LCMAC102_1	LCMAC102	1	121	+	138177	138542	putative RING finger E3 ubiquitin ligase	pim0051	OZC07131	39.394	66	5.72e-13	E_Op	Onchocerca_flexuosa	zinc
1861	gene_174_LCMAC102_1	LCMAC102	1	104	+	138612	138926	hypothetical protein		XP_022652270	40.323	62	0.000228	E_Op	Varroa_destructor	serrate RNA effector molecule homolog isoform X3
1862	gene_175_LCMAC102_1	LCMAC102	1	417	+	139058	140311	uncharacterized protein	pim0164	WP_012508419	37.921	356	6.96e-47	B_FC	Pelodictyon_phaeoclathratiforme	hypothetical protein
1863	gene_176_LCMAC102_1	LCMAC102	1	64	-	140466	140660	hypothetical protein		OLP83475	34.783	46	0.000273	E_Al	Symbiodinium_microadriaticum	Retrovirus-related Pol polyprotein from type-1 retrotransposable element R2
1864	gene_177_LCMAC102_1	LCMAC102	1	563	+	140913	142604	ATP-dependent Lon protease		OUX67889	31.656	477	6.85e-61	B_un	bacterium_TMED178	hypothetical protein CBD38_01295
1865	gene_178_LCMAC102_1	LCMAC102	1	135	+	142691	143098	uncharacterized protein	pim0559	ARF09884	26.923	104	1.45e-06	V_ds	Indivirus_ILV1	hypothetical protein Indivirus_5_7
1866	gene_179_LCMAC102_1	LCMAC102	1	217	-	143101	143754	hypothetical protein		XP_019198898	28.846	104	0.000218	E_Vi	Ipomoea_nil	PREDICTED: putative vacuolar protein sorting-associated protein 13D isoform X1
1867	gene_180_LCMAC102_1	LCMAC102	1	82	-	143786	144034	hypothetical protein		XP_020162206	29.268	82	0.006	E_Vi	Aegilops_tauschii	tyrosine-sulfated glycopeptide receptor 1-like
1868	gene_181_LCMAC102_1	LCMAC102	1	69	-	144275	144484	hypothetical protein		XP_789944	30.556	72	0.002	E_Op	Strongylocentrotus_purpuratus	PREDICTED: cytochrome P450 3A24
1869	gene_182_LCMAC102_1	LCMAC102	1	1574	+	144654	149378	DNA-directed RNA polymerase subunit beta	pim0005	CAZ69764	31.172	1604	0	N_Ph	Emiliania_huxleyi_virus_99B1	putative DNA-directed RNA polymerase II subunit precursor
1870	gene_183_LCMAC102_1	LCMAC102	1	214	+	149803	150447	hypothetical protein		OIP33871	22.222	135	7.9e-05	B_Pr	Deltaproteobacteria_bacterium	hypothetical protein AUK27_09110
1871	gene_184_LCMAC102_1	LCMAC102	1	222	+	150509	151177	uncharacterized protein	pim0571	WP_012237288	28.788	66	0.002	B_Pr	Sorangium_cellulosum	hypothetical protein
1872	gene_185_LCMAC102_1	LCMAC102	1	421	+	151275	152540	uncharacterized protein	pim0677	XP_021703205	31.111	90	0.001	E_Op	Aedes_aegypti	cytochrome P450 CYP12A2
1873	gene_186_LCMAC102_1	LCMAC102	1	235	+	152580	153287	pfam-predicted: 2OG-Fe(II) oxygenase superfamily (pfam13661)		XP_004990125	28.151	238	4.96e-23	E_Op	Salpingoeca_rosetta	hypothetical protein PTSG_08742
1874	gene_187_LCMAC102_1	LCMAC102	1	102	+	153327	153635	hypothetical protein		OGM60283	27.907	86	8.35e-05	B_un	Candidatus_Woesebacteria	hypothetical protein A3A75_04225
1875	gene_188_LCMAC102_1	LCMAC102	1	332	+	153676	154674	Ankyrin repeat protein	pim0000	WP_084720345	26.147	218	5.86e-10	B_Te	Thermus_brockianus	hypothetical protein
1876	gene_189_LCMAC102_1	LCMAC102	1	105	+	154763	155080	hypothetical protein		ARF12299	29.73	111	4.13e-10	V_ds	Klosneuvirus_KNV1	hypothetical protein Klosneuvirus_4_114
1877	gene_190_LCMAC102_1	LCMAC102	1	294	+	155808	156692	hypothetical protein		AAK72166	28.148	135	0.000697	E_Op	Cobitis	ATP
1878	gene_191_LCMAC102_1	LCMAC102	1	174	-	156750	157274	hypothetical protein		YP_007354744	34.437	151	1.56e-18	N_eM	Acanthamoeba_polyphaga_moumouvirus	hypothetical protein Moumou_00790
1879	gene_192_LCMAC102_1	LCMAC102	1	146	-	157308	157748	3 transmembrane helices protein	pim0143	ALH06956	35.461	141	9.24e-23	N_Ma	Port_miou_virus	putative membrane protein
1880	gene_193_LCMAC102_1	LCMAC102	1	286	-	157787	158647	uncharacterized protein	pim0164	WP_083423696	36.842	266	1.11e-38	B_Te	Clostridium_citroniae	hypothetical protein
1881	gene_194_LCMAC102_1	LCMAC102	1	204	-	159171	159785	restriction endonuclease	pim0076	YP_004347246	46.629	178	5.56e-47	N_Ma	Lausannevirus	putative nuclease
1882	gene_195_LCMAC102_1	LCMAC102	1	154	-	159823	160287	uncharacterized protein	pim0119	AQQ73717	35.593	118	1.09e-13	N_Ma	Kurlavirus_BKC_1	hypothetical protein
1883	gene_196_LCMAC102_1	LCMAC102	1	571	-	160294	162009	pfam-predicted: ATPase family associated with various cellular activities (AAA) (pfam00004)		ARF08913	32.331	266	8.81e-34	V_ds	Catovirus_CTV1	AAA
1884	gene_197_LCMAC102_1	LCMAC102	1	287	+	162105	162968	hypothetical protein		WP_068220914	29.565	115	0.000103	B_FC	Roseivirga_spongicola	hypothetical protein
1885	gene_198_LCMAC102_1	LCMAC102	1	183	+	163077	163628	Nudix hydrolase	pim0141	YP_009328989	31.875	160	1.49e-14	N_Pi	Cedratvirus_A11	Hypothetical protein BQ3484_49
1886	gene_199_LCMAC102_1	LCMAC102	1	78	+	163692	163928	Ubiquitin	pim0012	AFM86681	82.895	76	1.18e-40	E_Op	Callorhinchus_milii	ribosomal protein L40-like isoform 1
1887	gene_200_LCMAC102_1	LCMAC102	1	65	-	164069	164266	hypothetical protein		KOB84725	61.111	54	3.88e-13	E_Al	Plasmodium_falciparum	hypothetical protein PFDG_00040
1888	gene_201_LCMAC102_1	LCMAC102	1	133	-	164357	164758	hypothetical protein		WP_077212289	27.273	77	9.61e-05	B_Te	Bacillus_dakarensis	hypothetical protein
1889	gene_202_LCMAC102_1	LCMAC102	1	194	-	164916	165500	uncharacterized protein	pim0199	YP_004347260	29.648	199	1.24e-22	N_Ma	Lausannevirus	hypothetical protein LAU_0297
1890	gene_203_LCMAC102_1	LCMAC102	1	83	-	165527	165778	uncharacterized protein	pim0626	WP_092189347	29	100	0.001	B_Pr	Desulfomicrobium_norvegicum	C4-dicarboxylate ABC transporter substrate-binding protein
1891	gene_204_LCMAC102_1	LCMAC102	1	247	-	165785	166528	uncharacterized protein	pim0164	WP_091513620	42.995	207	4.49e-44	B_FC	Flexibacter_flexilis	T9SS C-terminal target domain-containing protein
1892	gene_205_LCMAC102_1	LCMAC102	1	103	-	166582	166893	hypothetical protein		OIO66164	33.333	69	0.000176	B_Pr	Zetaproteobacteria_bacterium	hypothetical protein AUJ56_13175
1893	gene_206_LCMAC102_1	LCMAC102	1	438	-	166949	168265	hypothetical protein		WP_049969548	35.052	97	0.000198	A_Ea	Haladaptatus_cibarius	histidine kinase
1894	gene_207_LCMAC102_1	LCMAC102	1	144	-	168371	168805	hypothetical protein		WP_069451436	32.222	90	0.002	A_Ea	Haladaptatus	hypothetical protein
1895	gene_208_LCMAC102_1	LCMAC102	1	297	+	169205	170098	pfam-predicted: F-box domain protein (pfam00646)		AUL79711	35.714	154	2.02e-24	N_eM	Tupanvirus_deep_ocean	putative orfan
1896	gene_209_LCMAC102_1	LCMAC102	1	68	+	170152	170358	hypothetical protein		WP_010522685	35	60	0.003	B_FC	Aquimarina_agarivorans	CAP domain-containing protein
1897	gene_210_LCMAC102_1	LCMAC102	1	156	+	170400	170870	hypothetical protein		WP_091152418	27.132	129	0.000126	B_FC	Mucilaginibacter_pineti	PAS domain-containing protein
1898	gene_211_LCMAC102_1	LCMAC102	1	178	-	171020	171556	hypothetical protein		YP_009361374	32.039	103	8.1e-05	V_un	Pacmanvirus_A23	Hypothetical protein PACV_23
1899	gene_212_LCMAC102_1	LCMAC102	1	252	-	171584	172342	hypothetical protein		ONI38164	42.537	134	2.88e-23	B_Te	Epulopiscium	hypothetical protein AN396_11370
1900	gene_213_LCMAC102_1	LCMAC102	1	343	+	172362	173393	uncharacterized protein	pim0598	ARF08685	42.517	294	1.01e-63	V_ds	Catovirus_CTV1	hypothetical protein Catovirus_1_735
1901	gene_214_LCMAC102_1	LCMAC102	1	297	-	173421	174314	hypothetical protein		AUL78466	48.837	301	9.69e-85	N_eM	Tupanvirus_soda_lake	hypothetical protein
1902	gene_215_LCMAC102_1	LCMAC102	1	231	+	174911	175606	hypothetical protein		WP_102138237	27.778	72	0.001	B_Pr	Providencia	CDP-diacylglycerol diphosphatase
1903	gene_216_LCMAC102_1	LCMAC102	1	464	-	175704	177098	bifunctional dihydrofolate reductase-thymidylate synthase	pim0090	XP_003074642	42.376	505	1.94e-133	E_Vi	Ostreococcus_tauri	Thymidylate synthase
1904	gene_217_LCMAC102_1	LCMAC102	1	58	-	177180	177356	hypothetical protein		ARR74941	53.571	28	0.000102	N_eM	Mimivirus_AB_566_O17	hypothetical protein SAGO17_0021
1905	gene_218_LCMAC102_1	LCMAC102	1	1895	+	177410	183097	DNA-directed RNA polymerase subunit alpha	pim0004	PNH10522	30.531	1356	3.57e-155	E_Vi	Tetrabaena_socialis	DNA-directed RNA polymerase II subunit rpb1
1906	gene_219_LCMAC102_1	LCMAC102	1	187	-	183146	183709	hypothetical protein		ARF11161	36.641	131	6.74e-20	V_ds	Klosneuvirus_KNV1	hypothetical protein Klosneuvirus_1_18
1907	gene_220_LCMAC102_1	LCMAC102	1	788	-	183778	186144	Smc, Chromosome segregation ATPase	pim0040	ALH06817	28.089	858	2.39e-69	N_Ma	Port_miou_virus	putative ATPase
1908	gene_221_LCMAC102_1	LCMAC102	1	120	-	186401	186763	hypothetical protein		GAX19593	28.571	105	0.000114	E_St	Fistulifera_solaris	hypothetical protein FisN_19Hh172
1909	gene_222_LCMAC102_1	LCMAC102	1	213	+	186847	187488	Double-stranded RNA binding motif-containing protein	pim0198	ARF12367	52.381	63	5.61e-12	V_ds	Klosneuvirus_KNV1	double-stranded RNA binding motif-containing protein
1910	gene_223_LCMAC102_1	LCMAC102	1	125	-	187862	188239	hypothetical protein		CDP93955	30.682	88	7.67e-05	E_Op	Brugia_malayi	BMA-MFB-1
1911	gene_224_LCMAC102_1	LCMAC102	1	238	-	188284	189000	Endonuclease/Exonuclease/phosphatase family protein	pim0356	WP_082164268	24.206	252	7.93e-16	B_Te	Mycobacterium_obuense	endonuclease
1912	gene_225_LCMAC102_1	LCMAC102	1	150	-	189019	189471	uncharacterized protein	pim0566	WP_037434973	33.962	53	0.000188	B_Pr	Sinorhizobium_fredii	2-oxo-hepta-3-ene-1,7-dioic acid hydratase, partial
1913	gene_226_LCMAC102_1	LCMAC102	1	173	+	189899	190420	hypothetical protein		XP_008712735	42.553	47	6.03e-05	E_Op	Cyphellophora_europaea	hypothetical protein HMPREF1541_09840
1914	gene_227_LCMAC102_1	LCMAC102	1	812	+	190561	192999	pfam-predicted: Helicase (pfam00271)		WP_085639182	26.726	449	2.21e-31	B_Pr	Marivita_geojedonensis	hypothetical protein
1915	gene_228_LCMAC102_1	LCMAC102	1	111	+	193503	193838	hypothetical protein		KKW07161	33.871	62	0.000426	B_un	Parcubacteria_group	Lysine-tRNA ligase
1916	gene_229_LCMAC102_1	LCMAC102	1	198	+	193814	194410	hypothetical protein		XP_019868271	37.705	61	0.002	E_Op	Aethina_tumida	PREDICTED: MMS19 nucleotide excision repair protein homolog
1917	gene_230_LCMAC102_1	LCMAC102	1	306	+	194446	195366	glycosyltransferase	pim0024	AGV01517	32.588	313	5.1e-49	N_Ma	Cannes_8_virus	mannosyltransferase OCH1-like protein
1918	gene_231_LCMAC102_1	LCMAC102	1	127	-	195368	195751	hypothetical protein		XP_009522080	38.095	63	0.003	E_St	Phytophthora_sojae	hypothetical protein PHYSODRAFT_494393
1919	gene_232_LCMAC102_1	LCMAC102	1	134	+	195890	196294	hypothetical protein		WP_088041520	28.571	91	0.000515	B_Te	Bacillus	DUF47 domain-containing protein
1920	gene_233_LCMAC102_1	LCMAC102	1	642	-	196327	198255	hypothetical protein		OGT44278	36.409	401	2.81e-33	B_Pr	Gammaproteobacteria_bacterium	hypothetical protein A3F13_02610
1921	gene_234_LCMAC102_1	LCMAC102	1	836	-	198322	200832	hypothetical protein		OGT44278	40.201	398	1.21e-35	B_Pr	Gammaproteobacteria_bacterium	hypothetical protein A3F13_02610
1922	gene_235_LCMAC102_1	LCMAC102	1	371	-	201099	202214	hypothetical protein		KOO27743	28.814	177	7.19e-17	E_Ha	Chrysochromulina	hypothetical protein Ctob_003778
1923	gene_236_LCMAC102_1	LCMAC102	1	281	+	202277	203122	Leucine-rich repeat protein	pim0000	WP_051613320	42.424	198	3.36e-40	B_Pr	Haemophilus_parasuis	leucine-rich repeat domain-containing protein
1924	gene_237_LCMAC102_1	LCMAC102	1	224	-	204534	205208	protein kinase	pim0065	WP_082650662	31.098	164	5.04e-12	B_Te	Mastigocoleus_testarum	hypothetical protein
1925	gene_238_LCMAC102_1	LCMAC102	1	214	-	205355	205999	Ras-related GTPase	pim0084	CEP03523	35.849	212	2.32e-39	E_Rh	Plasmodiophora_brassicae	hypothetical protein PBRA_009408
1926	gene_239_LCMAC102_1	LCMAC102	1	906	+	206100	208820	DNA mismatch repair ATPase MutS	pim0095	ARF09811	33.333	963	1.66e-161	V_ds	Indivirus_ILV1	DNA
1927	gene_240_LCMAC102_1	LCMAC102	1	121	+	208879	209244	hypothetical protein		AKI80621	30	50	2.39e-05	N_eM	Acanthamoeba_polyphaga_mimivirus	hypothetical protein
1928	gene_241_LCMAC102_1	LCMAC102	1	76	+	209263	209493	hypothetical protein		WP_096539352	26.087	69	9.91e-06	B_Te	Nostoc_linckia	hypothetical protein
1929	gene_242_LCMAC102_1	LCMAC102	1	130	+	209506	209898	hypothetical protein		OUU60797	31.343	67	0.000642	B_PV	Verrucomicrobia_bacterium	hypothetical protein CBC20_02025
1930	gene_243_LCMAC102_1	LCMAC102	1	212	+	209981	210619	Ankyrin repeat protein	pim0000	XP_014841188	39.506	162	5.82e-25	E_Op	Poecilia_mexicana	PREDICTED: serine/threonine-protein phosphatase 6 regulatory ankyrin repeat subunit C-like
1931	gene_244_LCMAC102_1	LCMAC102	1	135	-	210925	211332	hypothetical protein		YP_003407107	36.17	94	4.38e-09	N_Ma	Marseillevirus_marseillevirus	hypothetical protein MAR_ORF382
1932	gene_245_LCMAC102_1	LCMAC102	1	327	-	211414	212397	uncharacterized protein	pim0465	WP_082924483	31.034	87	0.000167	B_Pr	Croceicoccus_pelagius	thymidylate synthase
1933	gene_246_LCMAC102_1	LCMAC102	1	52	+	212409	212567	hypothetical protein		XP_010223124	42.222	45	0.002	E_Op	Tinamus_guttatus	PREDICTED: DEP domain-containing protein 1B
1934	gene_247_LCMAC102_1	LCMAC102	1	82	+	212548	212796	hypothetical protein		WP_059063086	53.846	26	0.002	B_Pr	Stenotrophomonas_maltophilia	hypothetical protein
1935	gene_248_LCMAC102_1	LCMAC102	1	225	+	212860	213537	Ankyrin repeat protein	pim0000	WP_026592391	29.457	129	6.82e-06	B_Te	Bacillus	ankyrin repeat domain-containing protein
1936	gene_249_LCMAC102_1	LCMAC102	1	144	-	213566	214000	pfam-predicted: Domain of unknown function (DUF305) (pfam03713)		WP_089999049	38	150	1.15e-22	B_FC	Chryseobacterium_taichungense	DUF305 domain-containing protein
1937	gene_250_LCMAC102_1	LCMAC102	1	211	+	214085	214720	DNA-directed RNA polymerase subunit 5	pim0007	KDD73219	37.019	208	1.53e-40	E_Vi	Helicosporidium	RNA
1938	gene_251_LCMAC102_1	LCMAC102	1	127	+	214777	215160	hypothetical protein		WP_068914714	22.917	96	0.000129	B_Te	Mycobacterium	2-C-methyl-D-erythritol 2,4-cyclodiphosphate synthase
1939	gene_252_LCMAC102_1	LCMAC102	1	438	+	215261	216577	uracil-DNA glycosylase	pim0075	WP_025647050	40.611	229	3.91e-52	B_Pr	Psychrobacter	MULTISPECIES: uracil-DNA glycosylase
1940	gene_253_LCMAC102_1	LCMAC102	1	169	-	216801	217310	hypothetical protein		OQX65979	36.364	55	4.81e-05	B_Pr	Desulfococcus	hypothetical protein B5M55_01825, partial
1941	gene_254_LCMAC102_1	LCMAC102	1	457	+	217433	218806	Histone 2A-domain-containing protein	pim0082	XP_011821883	32.775	418	1.64e-45	E_Op	Mandrillus_leucophaeus	PREDICTED: uncharacterized protein LOC105529366
1942	gene_255_LCMAC102_1	LCMAC102	1	394	+	218891	220075	F-box family protein with Regulator of chromosome condensation (RCC1) repeat	pim0219	WP_013940267	33.239	352	1.82e-44	B_Pr	Myxococcus_fulvus	chromosome condensation regulator
1943	gene_256_LCMAC102_1	LCMAC102	1	821	+	220130	222595	ribonucleoside diphosphate reductase, large subunit	pim0053	YP_009254993	45.204	761	0	N_Ma	Tokyovirus_A1	conserved ribonucleoside-diphosphate reductase large chain
1944	gene_257_LCMAC102_1	LCMAC102	1	224	+	222672	223346	pfam-predicted: F-box-like (pfam12937)		XP_018896923	26.515	132	6.77e-05	E_Op	Bemisia_tabaci	PREDICTED: uncharacterized protein LOC109030426
1945	gene_258_LCMAC102_1	LCMAC102	1	359	+	223489	224568	pfam-predicted: Endonuclease/Exonuclease/phosphatase family (pfam03372)		ARF09405	27.362	307	3.75e-25	V_ds	Indivirus_ILV1	exodeoxyribonuclease III
1946	gene_259_LCMAC102_1	LCMAC102	1	367	+	224620	225723	hypothetical protein		WP_088764396	28.448	116	0.000482	B_FC	unclassified_Sphingobacteriales	DUF1501 domain-containing protein
1947	gene_260_LCMAC102_1	LCMAC102	1	237	+	225858	226571	hypothetical protein		KZP14271	23.932	117	0.000555	E_Op	Fibulorhizoctonia	hypothetical protein FIBSPDRAFT_1048913
1948	gene_261_LCMAC102_1	LCMAC102	1	301	-	226572	227477	hypothetical protein		ARF11456	32.061	262	3.1e-33	V_ds	Klosneuvirus_KNV1	hypothetical protein Klosneuvirus_1_313
1949	gene_262_LCMAC102_1	LCMAC102	1	107	+	227547	227870	hypothetical protein		WP_018642028	33.766	77	0.000725	B_Pr	Bradyrhizobium_japonicum	sugar ABC transporter permease
1950	gene_263_LCMAC102_1	LCMAC102	1	240	+	227905	228627	membrane protein	pim0217	YP_009310250	25.871	201	5.03e-06	N_Ma	Golden_Marseillevirus	hypothetical protein GMAR_ORF133
1951	gene_264_LCMAC102_1	LCMAC102	1	165	-	228624	229121	uncharacterized protein	pim0539	YP_009179226	39.216	51	0.000373	V_ss	Beihai_barnacle_viurs_1	polyprotein
1952	gene_265_LCMAC102_1	LCMAC102	1	188	+	229167	229733	hypothetical protein		OLB31960	48	75	4.46e-22	B_Te	Ktedonobacter	hypothetical protein AUH05_19020
1953	gene_266_LCMAC102_1	LCMAC102	1	222	-	229743	230411	hypothetical protein		WP_095840146	26.852	108	0.000257	B_FC	Chitinophaga	ATP-dependent RNA helicase
1954	gene_267_LCMAC102_1	LCMAC102	1	123	-	230499	230870	hypothetical protein		WP_015166006	25.439	114	0.001	B_Te	Pseudanabaena	two-component sensor histidine kinase
1955	gene_268_LCMAC102_1	LCMAC102	1	251	+	230997	231752	A1L transcription factor/late transcription factor VLTF-2	pim0017	AHC54868	39.011	182	1.51e-44	N_Ma	Tunisvirus_fontaine2	putative zinc finger DNA-binding protein
1956	gene_269_LCMAC102_1	LCMAC102	1	129	+	231823	232212	uncharacterized protein	pim0117	YP_009046651	43.243	37	0.000105	N_Ir	Armadillidium_vulgare_iridescent_virus	hypothetical protein IIV31_037L
1957	gene_270_LCMAC102_1	LCMAC102	1	303	-	232194	233105	patatin-like phospholipase	pim0043	YP_009345373	36.101	277	1.36e-46	N_Ma	Noumeavirus	patatin-like phospholipase
1958	gene_271_LCMAC102_1	LCMAC102	1	111	+	233131	233466	hypothetical protein		XP_015133975	33.333	63	0.004	E_Op	Gallus_gallus	PREDICTED: uncharacterized protein CCDC169 isoform X4
1959	gene_272_LCMAC102_1	LCMAC102	1	161	-	233695	234180	pfam-predicted: GATA zinc finger (pfam00320)		XP_010520375	56.41	39	1.89e-08	E_Vi	Tarenaya_hassleriana	PREDICTED: GATA transcription factor 11
1960	gene_273_LCMAC102_1	LCMAC102	1	187	+	234269	234832	uncharacterized protein	pim0674	PAA94071	39.474	76	7.03e-05	E_Op	Macrostomum_lignano	hypothetical protein BOX15_Mlig034212g2
1961	gene_274_LCMAC102_1	LCMAC102	1	103	+	234886	235197	uncharacterized protein	pim0574	XP_002289629	35.294	102	6.5e-05	E_St	Thalassiosira_pseudonana	predicted protein
1962	gene_275_LCMAC102_1	LCMAC102	1	92	+	235276	235554	transmembrane protein	pim0140	YP_009001023	46.667	45	1.29e-09	N_Pi	Pithovirus_sibericum	hypothetical protein pv_121
1963	gene_276_LCMAC102_1	LCMAC102	1	307	-	235556	236479	pfam-predicted: Fibronectin type III domain (pfam00041)		XP_005097718	28.994	169	4.11e-06	E_Op	Aplysia_californica	PREDICTED: neogenin-like
1964	gene_277_LCMAC102_1	LCMAC102	1	146	-	236460	236900	pfam-predicted: F-box-like (pfam12937)		KZT52282	36.066	61	0.000109	E_Op	Calocera_cornea	hypothetical protein CALCODRAFT_487237
1965	gene_278_LCMAC102_1	LCMAC102	1	134	-	237033	237437	hypothetical protein		XP_001215362	30	90	9.19e-05	E_Op	Aspergillus_terreus	conserved hypothetical protein
1966	gene_279_LCMAC102_1	LCMAC102	1	304	+	237626	238540	hypothetical protein		XP_015900338	26.263	99	0.000686	E_Vi	Ziziphus_jujuba	PREDICTED: subtilisin-like protease SBT1.2
1967	gene_280_LCMAC102_1	LCMAC102	1	123	+	238575	238946	hypothetical protein		WP_049154812	32.075	106	0.001	B_Te	Corynebacterium_aurimucosum	phenylacetate-CoA oxygenase subunit PaaI
1968	gene_281_LCMAC102_1	LCMAC102	1	348	-	239269	240315	dUTP diphosphatase	pim0073	KYN04316	48.63	146	2.4e-44	E_Op	Cyphomyrmex_costatus	Deoxyuridine 5'-triphosphate nucleotidohydrolase
1969	gene_282_LCMAC102_1	LCMAC102	1	1203	-	240428	244039	DNA topoisomerase II	pim0015	AHA46173	38.015	1189	0	V_un	Insectomime_virus	DNA
1970	gene_283_LCMAC102_1	LCMAC102	1	244	-	244123	244857	Regulator of chromosome condensation (RCC1) repeat	pim0000	WP_021370784	35.246	244	3.2e-33	B_Te	Clostridioides_difficile	hypothetical protein
1971	gene_284_LCMAC102_1	LCMAC102	1	87	-	244891	245154	Regulator of chromosome condensation (RCC1) repeat	pim0000	XP_004718217	45.238	84	1.85e-16	E_Op	Echinops_telfairi	PREDICTED: LOW QUALITY PROTEIN: X-linked retinitis pigmentosa GTPase regulator
1972	gene_285_LCMAC102_1	LCMAC102	1	60	+	245277	245459	uncharacterized marseilleviridae protein	pim0525	YP_009255078	46.667	60	3.68e-08	N_Ma	Tokyovirus_A1	hypothetical protein
1973	gene_286_LCMAC102_1	LCMAC102	1	157	+	245507	245980	hypothetical protein		PNT37579	39.583	48	0.000245	E_Vi	Populus_trichocarpa	hypothetical protein POPTR_005G197000v3
1974	gene_287_LCMAC102_1	LCMAC102	1	216	+	246050	246700	hypothetical protein		SDM28508	35	80	0.000634	B_FC	Siphonobacter_aquaeclarae	Glycosidase
1975	gene_288_LCMAC102_1	LCMAC102	1	423	-	246683	247954	F-box like family protein	pim0085	WP_088770691	37.755	98	1.72e-13	B_Te	Lactobacillus_pentosus	mucus-binding protein
1976	gene_289_LCMAC102_1	LCMAC102	1	110	+	248062	248394	hypothetical protein		WP_073923964	39.583	48	0.002	B_Te	Streptomyces	hypothetical protein
1977	gene_290_LCMAC102_1	LCMAC102	1	137	-	248446	248859	hypothetical protein		KJB80063	36.17	47	0.000411	E_Vi	Gossypium_raimondii	hypothetical protein B456_013G079700
1978	gene_291_LCMAC102_1	LCMAC102	1	127	-	248971	249354	hypothetical protein		WP_027160377	48.387	31	0.006	B_Pr	Methylobacter_luteus	hypothetical protein
1979	gene_292_LCMAC102_1	LCMAC102	1	522	-	249402	250970	AAA family ATPase - unique in NCLDV	pim0081	YP_009094861	46.316	190	2.98e-43	N_Ma	Melbournevirus	conserved AAA-family ATPase
1980	gene_293_LCMAC102_1	LCMAC102	1	889	+	251013	253682	pfam-predicted: Domain of unknown function (DUF4670) (pfam15709)		CEM28618	21.39	187	2.07e-06	E_Al	Vitrella_brassicaformis	unnamed protein product
1981	gene_294_LCMAC102_1	LCMAC102	1	239	-	253679	254398	hypothetical protein		WP_089726364	38.393	224	3.1e-43	B_Pr	Candidatus_Thiosymbion	NACHT domain-containing protein
1982	gene_295_LCMAC102_1	LCMAC102	1	110	+	255618	255950	hypothetical protein		OXV10649	45.455	33	0.000122	E_Op	Elaphomyces_granulatus	hypothetical protein Egran_01583
1983	gene_296_LCMAC102_1	LCMAC102	1	271	-	257318	258133	hypothetical protein		XP_010548687	25	160	5.96e-05	E_Vi	Tarenaya_hassleriana	PREDICTED: zinc finger CCCH domain-containing protein 20-like
1984	gene_297_LCMAC102_1	LCMAC102	1	76	+	258400	258630	hypothetical protein		WP_023791501	44.444	45	0.000403	B_Pr	Candidatus_Babela	aminoglycoside 3'-phosphotransferase
1985	gene_298_LCMAC102_1	LCMAC102	1	528	-	258627	260213	uncharacterized protein	pim0184	YP_009238763	32.618	466	7.84e-83	N_Ma	Brazilian_marseillevirus	hypothetical protein
1986	gene_299_LCMAC102_1	LCMAC102	1	55	+	260405	260572	hypothetical protein		WP_028291670	42.424	33	0.002	B_Te	Oenococcus_kitaharae	preprotein translocase subunit SecY
1987	gene_300_LCMAC102_1	LCMAC102	1	96	-	260573	260863	hypothetical protein		ATS92181	30.986	71	0.000328	V_ds	Sinorhizobium_phage_HMSP1_Susan	hypothetical protein HMSP1_43
1988	gene_301_LCMAC102_1	LCMAC102	1	148	+	260920	261366	hypothetical protein		WP_078500948	25.773	97	0.000309	B_Te	Paenibacillus_selenitireducens	phosphoserine phosphatase
1989	gene_302_LCMAC102_1	LCMAC102	1	51	+	261399	261554	hypothetical protein		WP_031476197	55.172	29	0.000419	B_Te	Agathobaculum_desmolans	ABC transporter ATP-binding protein
1990	gene_303_LCMAC102_1	LCMAC102	1	82	+	261961	262209	uncharacterized protein	pim0487	CCW62774	38.462	52	5.57e-05	E_Eu	Phytomonas	unnamed protein product
1991	gene_304_LCMAC102_1	LCMAC102	1	99	+	262466	262765	uncharacterized protein	pim0651	OGI63434	32	75	0.001	B_un	Candidatus_Nomurabacteria	hypothetical protein A2818_00715
1992	gene_305_LCMAC102_1	LCMAC102	1	258	+	262817	263593	pfam-predicted: F-box-like (pfam12937)		OWR41704	32	75	8.13e-07	E_Op	Danaus_plexippus	hypothetical protein KGM_205089
1993	gene_306_LCMAC102_1	LCMAC102	1	164	+	263783	264277	Transcription factor S-II (TFIIS)	pim0146	ODO03898	46	50	6.75e-10	E_Op	Cryptococcus_depauperatus	transcription elongation factor S-II
1994	gene_307_LCMAC102_1	LCMAC102	1	388	+	264327	265493	uncharacterized protein	pim0703	YP_009283094	37.778	135	4.1e-17	V_ds	Bacillus_phage_AR9	HNH homing endonuclease
1995	gene_308_LCMAC102_1	LCMAC102	1	167	+	265520	266023	hypothetical protein		OJJ15714	38.028	71	6.84e-08	B_FC	marine_bacterium	hypothetical protein BKI52_38175
1996	gene_309_LCMAC102_1	LCMAC102	1	254	-	266124	266888	hypothetical protein		YP_003406961	29.333	150	2.6e-16	N_Ma	Marseillevirus_marseillevirus	hypothetical protein MAR_ORF221
1997	gene_310_LCMAC102_1	LCMAC102	1	228	+	266932	267618	hypothetical protein		ARF11801	28.814	118	4.63e-05	V_ds	Klosneuvirus_KNV1	peptidase family S41
1998	gene_311_LCMAC102_1	LCMAC102	1	349	+	267651	268700	DHH family phosphohydrolase	pim0086	WP_011394762	33.099	284	5.72e-45	B_Pr	Hahella_chejuensis	DHH family phosphoesterase
[truncated: 6,416 more rows]

## Sheet: LCV_mimi
									first nr hit (evalue cutoff 0.01)
0	gene name	bin	contig#	len, aa		start	end	protein annotation	protein GB ID	%id	aln len	eval		species	annotation									blast2KNV
1	gene_1_LCMiAC01_1	LCMiAC01	1	251	-	8	763	hypothetical protein	APZ95719	32.353	238	2.32e-35	B_PV	Fuerstia_marisgermanicae	3-carboxymuconate cyclase
2	gene_2_LCMiAC01_1	LCMiAC01	1	266	-	1076	1876	hypothetical protein	KYH29044	26.056	142	1.96e-05	B_Te	Clostridium_tepidiprofundi	hypothetical protein CLTEP_27390									6.71e-05	hypothetical protein
3	gene_3_LCMiAC01_1	LCMiAC01	1	206	+	1984	2604	hypothetical protein	ARF12195	34.722	144	2.63e-10	V_ds	Klosneuvirus_KNV1	hypothetical protein Klosneuvirus_4_10									2.63e-10	hypothetical protein
4	gene_4_LCMiAC01_1	LCMiAC01	1	558	+	2690	4366	NCLDV Major capsid protein	ARF11198	49.822	562	0	V_ds	Klosneuvirus_KNV1	NCLDV major capsid protein			NCVOG0022	NCLDV major capsid protein		pfam04451,pfam16903		Large eukaryotic DNA virus major capsid protein|Major capsid protein N-terminus|	0	NCLDV major capsid protein
5	gene_5_LCMiAC01_1	LCMiAC01	1	201	+	4418	5023	hypothetical protein	ARF09339	34.884	43	9.82e-05	V_ds	Catovirus_CTV1	hypothetical protein Catovirus_2_288									0.000238	hypothetical protein
6	gene_6_LCMiAC01_1	LCMiAC01	1	344	-	5060	6094	uncharacterized protein	ARF09837	47.348	264	5.81e-82	V_ds	Indivirus_ILV1	hypothetical protein Indivirus_4_9			NCVOG0617	HNH endonuclease					5.81e-82	hypothetical protein
7	gene_7_LCMiAC01_1	LCMiAC01	1	248	-	6200	6946	hypothetical protein	XP_010654660	45.455	33	0.003	E_Vi	Vitis_vinifera	PREDICTED: uncharacterized protein LOC100243006
8	gene_8_LCMiAC01_1	LCMiAC01	1	202	-	7220	7828	Ring finger protein	ARF11202	47	200	9.7e-57	V_ds	Klosneuvirus_KNV1	hypothetical protein Klosneuvirus_1_59					cd16494		RING-CH finger, H2 subclass (C4HC3-type), found in zinc finger SWIM domain-containing protein 2 (ZSWIM2) and similar proteins		9.7e-57	hypothetical protein
9	gene_9_LCMiAC01_1	LCMiAC01	1	203	+	8182	8793	hypothetical protein	CZR65389	57.471	87	6.52e-14	E_Op	Phialocephala_subalpina	uncharacterized protein PAC_15289
10	gene_10_LCMiAC01_1	LCMiAC01	1	571	+	8855	10570	NCLDV Major capsid protein	ARF09830	54.261	575	0	V_ds	Indivirus_ILV1	NCLDV major capsid protein			NCVOG0022	NCLDV major capsid protein		pfam04451,pfam16903		Large eukaryotic DNA virus major capsid protein|Major capsid protein N-terminus|	0	NCLDV major capsid protein
11	gene_11_LCMiAC01_1	LCMiAC01	1	509	+	10989	12518	NCLDV Major capsid protein	ARF11207	52.394	355	2.32e-112	V_ds	Klosneuvirus_KNV1	NCLDV major capsid protein			NCVOG0022	NCLDV major capsid protein		pfam04451,pfam16903		Large eukaryotic DNA virus major capsid protein|Major capsid protein N-terminus|	2.32e-112	NCLDV major capsid protein
12	gene_12_LCMiAC01_1	LCMiAC01	1	505	+	12889	14406	NCLDV Major capsid protein	ARF11208	53.119	529	0	V_ds	Klosneuvirus_KNV1	NCLDV major capsid protein			NCVOG0022	NCLDV major capsid protein		pfam04451,pfam16903		Large eukaryotic DNA virus major capsid protein|Major capsid protein N-terminus|	0	NCLDV major capsid protein
13	gene_13_LCMiAC01_1	LCMiAC01	1	1113	-	15046	18387	uncharacterized protein	ARF09352	24.275	828	2.05e-60	V_ds	Catovirus_CTV1	hypothetical protein Catovirus_2_301			NCVOG0623	uncharacterized protein					2.05e-60	hypothetical protein
14	gene_14_LCMiAC01_1	LCMiAC01	1	134	+	18524	18928	Thioredoxin	ARF09382	41.758	91	4.49e-21	V_ds	Indivirus_ILV1	thioredoxin			NCVOG0317	Thioredoxin	cd02961	pfam00085	Protein Disulfide Isomerase (PDIa) family, redox active TRX domains; composed of eukaryotic proteins involved in oxidative protein folding in the endoplasmic reticulum (ER) by acting as catalysts and folding assistants	Thioredoxin	4.49e-21	Thioredoxin
15	gene_15_LCMiAC01_1	LCMiAC01	1	381	-	19063	20208	ADP-ribosylglycohydrolase	ARF09383	51.2	375	9.26e-141	V_ds	Indivirus_ILV1	ADP-ribosylglycohydrolase			NCVOG0003	ADP-ribosylglycohydrolase		pfam03747		ADP-ribosylglycohydrolase	9.26e-141	ADP-ribosylglycohydrolase
16	gene_16_LCMiAC01_1	LCMiAC01	1	335	+	20336	21343	DnaJ domain protein	ARF11213	38.123	341	1.31e-62	V_ds	Klosneuvirus_KNV1	DnaJ domain protein			NCVOG0046	DnaJ domain	cd06257	pfam00226	DnaJ domain or J-domain	DnaJ domain	1.31e-62	DnaJ domain protein
17	gene_17_LCMiAC01_1	LCMiAC01	1	357	-	21669	22742	Patatin-like phospholipase	ARF09348	45.522	268	4.53e-84	V_ds	Catovirus_CTV1	patatin-like phospholipase			NCVOG0245	Patatin phospholipase	cd07207	pfam01734	ExoU and VipD-like proteins; homologus to patatin, cPLA2, and iPLA2	Patatin-like phospholipase	4.53e-84	Patatin-like phospholipase
18	gene_18_LCMiAC01_1	LCMiAC01	1	148	+	22805	23251	uncharacterized protein	ARF09347	30.345	145	2.32e-16	V_ds	Catovirus_CTV1	hypothetical protein Catovirus_2_296			NCVOG1342	uncharacterized protein					2.32e-16	hypothetical protein
19	gene_19_LCMiAC01_1	LCMiAC01	1	263	-	23516	24307	hypothetical protein	ARF09390	37.85	214	1.29e-19	V_ds	Indivirus_ILV1	hypothetical protein Indivirus_1_13									1.29e-19	hypothetical protein
20	gene_20_LCMiAC01_1	LCMiAC01	1	103	+	24573	24884	hypothetical protein	ARF11217	54.348	92	1.12e-25	V_ds	Klosneuvirus_KNV1	hypothetical protein Klosneuvirus_1_74									2.03e-17	hypothetical protein
21	gene_21_LCMiAC01_1	LCMiAC01	1	491	+	25394	26869	uncharacterized protein	ARF11218	32.879	514	2.51e-50	V_ds	Klosneuvirus_KNV1	hypothetical protein Klosneuvirus_1_75			NCVOG1423	uncharacterized, C-terminal domain conserved in irido, asco, phycodna, mimi					2.51e-50	hypothetical protein
22	gene_22_LCMiAC01_1	LCMiAC01	1	331	-	26916	27911	hypothetical protein	PQJ29081	22.872	188	0.000348	B_PV	Rubritalea_profundi	hypothetical protein BSZ32_11655
23	gene_23_LCMiAC01_1	LCMiAC01	1	373	+	28122	29243	uncharacterized protein	ARF09394	36.628	344	4.45e-59	V_ds	Indivirus_ILV1	hypothetical protein Indivirus_1_17			NCVOG1164	A1L transcription factor/late transcription factor VLTF-2					4.45e-59	hypothetical protein
24	gene_24_LCMiAC01_1	LCMiAC01	1	311	-	29392	30327	uncharacterized protein	ARF09342	36.893	309	1.07e-52	V_ds	Catovirus_CTV1	hypothetical protein Catovirus_2_291			NCVOG0278	RuvC, Holliday junction resolvases (HJRs); Poxvirus A22 family					1.07e-52	hypothetical protein
25	gene_25_LCMiAC01_1	LCMiAC01	1	257	-	30369	31142	hypothetical protein	BAA09967	26.549	113	0.000137	E_Op	Barbatia_lima	beta chain of the tetrameric hemoglobin (intracellular)
26	gene_26_LCMiAC01_1	LCMiAC01	1	301	+	31454	32359	Transcription factor TFIID (or TATA-binding protein, TBP)	ARF11223	47.292	277	3.43e-68	V_ds	Klosneuvirus_KNV1	TATA box binding protein			NCVOG0313	TATA box binding protein (TBP)	cd00652	pfam00352	TATA box binding protein (TBP): Present in archaea and eukaryotes, TBPs are transcription factors that recognize promoters and initiate transcription	Transcription factor TFIID (or TATA-binding protein, TBP)	3.43e-68	TATA box binding protein (TBP)
27	gene_27_LCMiAC01_1	LCMiAC01	1	310	-	32649	33581	NAD dependent epimerase/dehydratase family	PKN03402	66.129	310	8.54e-162	B_un	Candidatus_Dependentiae	GDP-fucose synthetase			NCVOG1049	short chain dehydrogenase	cd05239	pfam01370	GDP-fucose synthetase, extended (e) SDRs	NAD dependent epimerase/dehydratase family	2.38e-16	GDP-mannose 4,6 dehydratase
28	gene_28_LCMiAC01_1	LCMiAC01	1	469	-	33706	35115	HNH endonuclease	ARF11228	40.928	474	1.89e-98	V_ds	Klosneuvirus_KNV1	HNH endonuclease			NCVOG0072,NCVOG4158	HNH endonuclease|HNH endonuclease		pfam07463,pfam13392		NUMOD4 motif|HNH endonuclease|	1.89e-98	HNH endonuclease
29	gene_29_LCMiAC01_1	LCMiAC01	1	117	+	35228	35581	uncharacterized protein	ARF11687	50.893	112	4.84e-38	V_ds	Klosneuvirus_KNV1	hypothetical protein Klosneuvirus_2_123			NCVOG4236	uncharacterized protein					4.84e-38	hypothetical protein
30	gene_30_LCMiAC01_1	LCMiAC01	1	998	-	35645	38641	uncharacterized protein	ARF11230	45.26	981	0	V_ds	Klosneuvirus_KNV1	hypothetical protein Klosneuvirus_1_87			NCVOG1131	uncharacterized protein		pfam13388		Protein of unknown function (DUF4106)	0	hypothetical protein
31	gene_31_LCMiAC01_1	LCMiAC01	1	173	-	38743	39264	Ring finger protein	ARF12104	45.946	111	1.59e-24	V_ds	Klosneuvirus_KNV1	serpin						pfam02207		Putative zinc finger in N-recognin (UBR box)	1.59e-24	Serpin (serine protease inhibitor)
32	gene_32_LCMiAC01_1	LCMiAC01	1	114	+	39463	39807	hypothetical protein	OUX47342	32.468	77	0.000549	A_Ea	Euryarchaeota_archaeon	hypothetical protein CBE39_03135									0.000588	hypothetical protein
33	gene_33_LCMiAC01_1	LCMiAC01	1	206	-	39979	40599	uncharacterized protein	ARF09401	54.5	200	1.05e-73	V_ds	Indivirus_ILV1	hypothetical protein Indivirus_1_24			NCVOG0628	uncharacterized protein					1.05e-73	hypothetical protein
34	gene_34_LCMiAC01_1	LCMiAC01	1	461	-	40706	42091	HNH endonuclease	ARF11228	41.991	462	3.33e-94	V_ds	Klosneuvirus_KNV1	HNH endonuclease			NCVOG0072,NCVOG4158	HNH endonuclease|HNH endonuclease		pfam07463,pfam13392		NUMOD4 motif|HNH endonuclease|	3.33e-94	HNH endonuclease
35	gene_35_LCMiAC01_1	LCMiAC01	1	213	-	42238	42879	Methyltransferase	WP_072682767	37.5	208	3.66e-34	B_Pr	Arcobacter	FkbM family methyltransferase			NCVOG1010	putative methyltransferase		pfam05050		Methyltransferase FkbM domain
36	gene_36_LCMiAC01_1	LCMiAC01	1	147	-	43139	43582	UBCc, Ubiquitin-conjugating enzyme E2	CDW73277	63.699	146	1.15e-65	E_Al	Stylonychia_lemnae	UNKNOWN			NCVOG0329	UBCc, Ubiquitin-conjugating enzyme E2	cd00195	pfam00179	Ubiquitin-conjugating enzyme E2, catalytic (UBCc) domain	Ubiquitin-conjugating enzyme	3.27e-58	UBCc, Ubiquitin-conjugating enzyme E2
37	gene_37_LCMiAC01_1	LCMiAC01	1	168	-	43899	44405	uncharacterized protein	ARF09403	62.698	126	5.23e-52	V_ds	Indivirus_ILV1	hypothetical protein Indivirus_1_26			NCVOG0627	uncharacterized protein					5.23e-52	hypothetical protein
38	gene_38_LCMiAC01_1	LCMiAC01	1	111	-	44458	44793	HNH endonuclease	AKI78990	48.598	107	5.1e-28	N_eM	Acanthamoeba_polyphaga_mimivirus	hypothetical protein			NCVOG0072	HNH endonuclease		pfam13392		HNH endonuclease	4.83e-24	HNH endonuclease
39	gene_39_LCMiAC01_1	LCMiAC01	1	411	-	44956	46191	hypothetical protein	ARF11246	34.845	419	3.23e-56	V_ds	Klosneuvirus_KNV1	hypothetical protein Klosneuvirus_1_103									3.23e-56	hypothetical protein
40	gene_40_LCMiAC01_1	LCMiAC01	1	173	+	46368	46889	hypothetical protein	ARF11247	45.714	175	2.89e-41	V_ds	Klosneuvirus_KNV1	hypothetical protein Klosneuvirus_1_104									2.89e-41	hypothetical protein
41	gene_41_LCMiAC01_1	LCMiAC01	1	521	-	46906	48471	Serpin (serine protease inhibitor)	ARF11248	33.019	530	5.69e-73	V_ds	Klosneuvirus_KNV1	serpin			NCVOG0310	Serpin (serine protease inhibitor)	cd00172	pfam00079	SERine Proteinase INhibitors (serpins) exhibit conformational polymorphism shifting from native to cleaved, latent, delta, or polymorphic forms	Serpin (serine protease inhibitor)	5.69e-73	Serpin (serine protease inhibitor)
42	gene_42_LCMiAC01_1	LCMiAC01	1	381	+	48635	49780	polynucleotide kinase-3'-phosphatase	ARF11251	45.407	381	6.37e-111	V_ds	Klosneuvirus_KNV1	polynucleotide phosphatase/kinase			NCVOG0243	polynucleotide kinase-3'-phosphatase	cd01625	pfam08645,pfam13671	polynucleotide 3'-phosphatase domain similar to the phosphatase domain of the bifunctional enzyme polynucleotide 5'-kinase/3'-phosphatase	Polynucleotide kinase 3 phosphatase|AAA domain|	6.37e-111	Polynucleotide phosphatase/kinase
43	gene_43_LCMiAC01_1	LCMiAC01	1	423	-	50019	51290	Tyrosyl-tRNA synthetase	PIZ51429	51.765	340	3.63e-119	A_DP	Candidatus_Woesearchaeota	tyrosine--tRNA ligase			NCVOG0486	tyrosyl-tRNA synthetase	cd00805	pfam00579	catalytic core domain of tyrosinyl-tRNA synthetase	tRNA synthetases class I (W and Y)	1.64e-89	Tyrosyl-tRNA synthetase
44	gene_44_LCMiAC01_1	LCMiAC01	1	310	-	51467	52399	uncharacterized protein	YP_008052744	24.29	317	2.06e-12	N_eM	Phaeocystis_globosa_virus	hypothetical protein PGCG_00433			NCVOG4141	uncharacterized protein					5.84e-08	hypothetical protein
45	gene_45_LCMiAC01_1	LCMiAC01	1	141	+	53119	53544	Acetyltransferase (GNAT) family	ARF10577	58.955	134	1.12e-46	V_ds	Hokovirus_HKV1	acetyltransferase GNAT family protein			NCVOG0063	Glucosamine 6-phosphate N-acetyltransferase	cd04301	pfam00583	N-Acyltransferase superfamily: Various enzymes that characteristically catalyze the transfer of an acyl group to a substrate	Acetyltransferase (GNAT) family	1.12e-46	Acetyltransferase (GNAT) family
46	gene_46_LCMiAC01_1	LCMiAC01	1	866	+	53996	56596	Methyltransferase	ADX06253	54.694	245	1.18e-79	N_eM	Organic_Lake_phycodnavirus_2	hypothetical protein 162300152			NCVOG1010	putative methyltransferase	cd02440	pfam05050,pfam13649	S-adenosylmethionine-dependent methyltransferases (SAM or AdoMet-MTase), class I; AdoMet-MTases are enzymes that use S-adenosyl-L-methionine (SAM or AdoMet) as a substrate for methyltransfer, creating the product S-adenosyl-L-homocysteine (AdoHcy)	Methyltransferase FkbM domain|Methyltransferase domain|
47	gene_47_LCMiAC01_1	LCMiAC01	1	265	+	56721	57518	hypothetical protein	WP_012341820	26.207	145	0.000191	B_Te	Clostridium_botulinum	type III pantothenate kinase
48	gene_48_LCMiAC01_1	LCMiAC01	1	576	-	57536	59266	hypothetical protein	ARF11265	38.743	573	5.55e-116	V_ds	Klosneuvirus_KNV1	hypothetical protein Klosneuvirus_1_122									5.55e-116	hypothetical protein
49	gene_49_LCMiAC01_1	LCMiAC01	1	299	-	59862	60761	uncharacterized protein	ARF11266	38.538	301	1.54e-69	V_ds	Klosneuvirus_KNV1	hypothetical protein Klosneuvirus_1_123			NCVOG1083	uncharacterized protein					1.54e-69	hypothetical protein
50	gene_50_LCMiAC01_1	LCMiAC01	1	255	-	60905	61672	Thioredoxin	ARF11267	49.495	99	5.01e-25	V_ds	Klosneuvirus_KNV1	thioredoxin					cd02947	pfam00085	TRX family; composed of two groups: Group I, which includes proteins that exclusively encode a TRX domain; and Group II, which are composed of fusion proteins of TRX and additional domains	Thioredoxin	5.01e-25	Thioredoxin
51	gene_51_LCMiAC01_1	LCMiAC01	1	178	+	61755	62291	NUDIX domain	AGE54578	32.022	178	5.71e-16	N_Ph	Paramecium_bursaria_Chlorella_virus	hypothetical protein PBCVKS1B_308L			NCVOG0237	Nudix hydrolase	cd02883	pfam00293	Nudix hydrolase is a superfamily of enzymes found in all three kingdoms of life, and it catalyzes the hydrolysis of NUcleoside DIphosphates linked to other moieties, X	NUDIX domain	0.000142	NUDIX hydrolase
52	gene_52_LCMiAC01_1	LCMiAC01	1	365	-	62306	63403	uncharacterized protein	ARF11268	33.846	390	1.05e-62	V_ds	Klosneuvirus_KNV1	hypothetical protein Klosneuvirus_1_125			NCVOG2615	uncharacterized protein					1.05e-62	hypothetical protein
53	gene_53_LCMiAC01_1	LCMiAC01	1	189	+	64328	64897	hypothetical protein	ARF09418	33.52	179	5.01e-24	V_ds	Indivirus_ILV1	hypothetical protein Indivirus_1_41									5.01e-24	hypothetical protein
54	gene_54_LCMiAC01_1	LCMiAC01	1	137	+	64960	65373	hypothetical protein	ARF11269	40.625	128	7.69e-27	V_ds	Klosneuvirus_KNV1	hypothetical protein Klosneuvirus_1_126									7.69e-27	hypothetical protein
55	gene_55_LCMiAC01_1	LCMiAC01	1	207	-	65396	66019	uncharacterized protein	ARF11270	38.298	188	7.75e-31	V_ds	Klosneuvirus_KNV1	hypothetical protein Klosneuvirus_1_127			NCVOG0629	uncharacterized protein					7.75e-31	hypothetical protein
56	gene_56_LCMiAC01_1	LCMiAC01	1	326	+	66161	67141	DNA directed RNA polymerase subunit L	ARF09422	42.813	327	1e-90	V_ds	Indivirus_ILV1	DNA directed RNA polymerase subunit L			NCVOG0635	DNA directed RNA polymerase subunit L	cd07031	pfam13656	RPB3 subunit of Eukaryotic RNA polymerase II	RNA polymerase Rpb3/Rpb11 dimerisation domain	1e-90	DNA directed RNA polymerase subunit L
57	gene_57_LCMiAC01_1	LCMiAC01	1	453	-	67267	68628	uncharacterized protein	ARF11272	48.352	455	1.38e-152	V_ds	Klosneuvirus_KNV1	RNA ligase			NCVOG1088	RNA ligase (conserved in irido-, asfa- asco- and Marseille viruses)					1.38e-152	RNA ligase
58	gene_58_LCMiAC01_1	LCMiAC01	1	1638	+	68808	73724	uncharacterized protein	ARF11273	42.089	1656	0	V_ds	Klosneuvirus_KNV1	hypothetical protein Klosneuvirus_1_130			NCVOG0637	uncharacterized protein					0	hypothetical protein
59	gene_59_LCMiAC01_1	LCMiAC01	1	346	+	73914	74954	hypothetical protein	ARF09425	55.743	296	7.55e-114	V_ds	Indivirus_ILV1	hypothetical protein Indivirus_1_48									7.55e-114	hypothetical protein
60	gene_60_LCMiAC01_1	LCMiAC01	1	822	+	75415	77883	hypothetical protein	XP_015429419	22.069	290	2.59e-05	E_Op	Dufourea_novaeangliae	PREDICTED: laminin subunit alpha-1-like
61	gene_61_LCMiAC01_1	LCMiAC01	1	132	-	78031	78429	hypothetical protein	WP_047260934	31.707	82	2.8e-06	B_Te	Corynebacterium_mustelae	membrane protein
62	gene_62_LCMiAC01_1	LCMiAC01	1	139	+	78510	78929	hypothetical protein	WP_101516898	33.846	65	0.000112	B_Pr	Halioglobus_lutimaris	alpha/beta hydrolase
63	gene_63_LCMiAC01_1	LCMiAC01	1	194	+	79107	79691	hypothetical protein	WP_093447315	33.333	51	0.000605	B_Pr	Pseudooceanicola_nitratireducens	sensor histidine kinase
64	gene_64_LCMiAC01_1	LCMiAC01	1	315	-	79900	80847	galactosyltransferase	CEM06739	31.602	231	1.24e-29	E_Al	Vitrella_brassicaformis	unnamed protein product			NCVOG3078	putative transcription initiation factor IIB	cd00899	pfam02709,pfam13733	Beta-4-Galactosyltransferase is involved in the formation of the poly-N-acetyllactosamine core structures present in glycoproteins and glycosphingolipids	N-terminal domain of galactosyltransferase|N-terminal region of glycosyl transferase group 7|
65	gene_65_LCMiAC01_1	LCMiAC01	1	163	-	80902	81393	hypothetical protein	WP_079624988	27.358	106	0.002	B_Te	Mycobacterium_abscessus	hypothetical protein
66	gene_66_LCMiAC01_1	LCMiAC01	1	368	-	81829	82935	DNA polymerase III, delta subunit	ARF09429	54.348	322	9.14e-115	V_ds	Indivirus_ILV1	replication factor C small subunit			NCVOG1351	replication factor C small subunit 2	cd00009	pfam13177	The AAA+ (ATPases Associated with a wide variety of cellular Activities) superfamily represents an ancient group of ATPases belonging to the ASCE (for additional strand, catalytic E) division of the P-loop NTPase fold	DNA polymerase III, delta subunit	9.14e-115	replication factor C small subunit
67	gene_67_LCMiAC01_1	LCMiAC01	1	282	+	83125	83973	AP (apurinic) endonuclease	ARF11297	52.453	265	9.67e-105	V_ds	Klosneuvirus_KNV1	apurinic endonuclease			NCVOG0004	AP (apurinic) endonuclease family 2	cd00019	pfam01261	AP endonuclease family 2; These endonucleases play a role in DNA repair	Xylose isomerase-like TIM barrel	9.67e-105	AP (apurinic) endonuclease
68	gene_68_LCMiAC01_1	LCMiAC01	1	105	+	84032	84349	hypothetical protein	WP_070976801	29.032	62	0.000303	B_Te	Corynebacterium	MULTISPECIES: protein translocase subunit SecF
69	gene_69_LCMiAC01_1	LCMiAC01	1	118	+	84539	84895	hypothetical protein	WP_070103518	32.609	46	0.001	B_Te	Ruminococcus_torques	hypothetical protein
70	gene_1_LCMiAC01_2	LCMiAC01	2	48	+	90	236	hypothetical protein	ORX68179	39.535	43	0.003	E_Op	Linderina_pennispora	hypothetical protein DL89DRAFT_218475, partial
71	gene_2_LCMiAC01_2	LCMiAC01	2	141	-	354	779	DEAD/SNF2-like helicase	ARF09230	51.145	131	4.86e-39	V_ds	Catovirus_CTV1	SNF2-like helicase			NCVOG0031	unclassified DEAD/SNF2-like helicases					4.86e-39	SNF2-like helicase
72	gene_3_LCMiAC01_2	LCMiAC01	2	57	-	921	1094	hypothetical protein	ARF10953	51.351	37	3.55e-07	V_ds	Hokovirus_HKV1	hypothetical protein Hokovirus_3_226
73	gene_4_LCMiAC01_2	LCMiAC01	2	148	-	1284	1730	Dual specificity phosphatase	XP_015066520	37.956	137	1.42e-26	E_Vi	Solanum_pennellii	PREDICTED: dual specificity protein phosphatase 1 isoform X2			NCVOG0040	Dual specificity phosphatases (DSP); Ser/Thr and Tyr protein phosphatases	cd00127	pfam00782	Dual specificity phosphatases (DSP); Ser/Thr and Tyr protein phosphatases	Dual specificity phosphatase, catalytic domain	1.56e-14	Dual specificity phosphatase
74	gene_5_LCMiAC01_2	LCMiAC01	2	151	+	1884	2339	hypothetical protein	ARF11739	44.828	145	2e-34	V_ds	Klosneuvirus_KNV1	hypothetical protein Klosneuvirus_2_175									2e-34	hypothetical protein
75	gene_6_LCMiAC01_2	LCMiAC01	2	358	+	2680	3756	hypothetical protein	ARF11740	33.428	353	4.28e-39	V_ds	Klosneuvirus_KNV1	hypothetical protein Klosneuvirus_2_176									4.28e-39	hypothetical protein
76	gene_7_LCMiAC01_2	LCMiAC01	2	240	+	3808	4530	Leucine rich repeat protein	ARF11744	34.361	227	1.62e-39	V_ds	Klosneuvirus_KNV1	leucine-rich repeat protein			NCVOG4113	uncharacterized protein		pfam12799		Leucine Rich repeats (2 copies)	1.62e-39	Leucine Rich repeats
77	gene_8_LCMiAC01_2	LCMiAC01	2	126	+	4589	4969	hypothetical protein	OGD54480	29.6	125	7.84e-05	A_TA	Candidatus_Bathyarchaeota	hypothetical protein A3K80_08720
78	gene_9_LCMiAC01_2	LCMiAC01	2	61	+	5033	5218	hypothetical protein	WP_062733107	46.667	30	0.001	B_Pr	Sphingobium_abikonense	type II secretion system protein M
79	gene_10_LCMiAC01_2	LCMiAC01	2	420	-	5264	6526	FtsJ-like methyltransferase	ARF09636	41.686	439	1.07e-106	V_ds	Indivirus_ILV1	FtsJ-like methyltransferase			NCVOG0059	FtsJ-like methyltransferase		pfam01728		FtsJ-like methyltransferase	1.07e-106	FtsJ-like methyltransferase
80	gene_11_LCMiAC01_2	LCMiAC01	2	280	-	6608	7450	MobA-like NTP transferase domain	OGJ12723	39.711	277	2.14e-63	A_DP	Candidatus_Pacearchaeota	hypothetical protein A3K82_02570					cd04181	pfam12804	NTP_transferases catalyze the transfer of nucleotides onto phosphosugars	MobA-like NTP transferase domain
81	gene_12_LCMiAC01_2	LCMiAC01	2	179	+	7559	8098	AAA domain protein	WP_067166956	25.424	118	4.66e-09	B_Te	Microbacterium	toxin					cd02020	pfam13238	Cytidine monophosphate kinase (CMPK) catalyzes the reversible phosphorylation of cytidine monophosphate (CMP) to produce cytidine diphosphate (CDP), using ATP as the preferred phosphoryl donor	AAA domain	3.82e-06	AAA domain
82	gene_13_LCMiAC01_2	LCMiAC01	2	237	-	8165	8878	RNA cap guanine-N2 methyltransferase	AOM63392	42.105	209	7.58e-47	N_Ph	Heterosigma_akashiwo_virus_01	putative RNA methylase			NCVOG0564	methyltransferase		pfam09445		RNA cap guanine-N2 methyltransferase	2.5e-22	putative RNA methylase
83	gene_14_LCMiAC01_2	LCMiAC01	2	190	+	8989	9561	Cobalamin adenosyltransferase	XP_018604676	33.333	180	2.79e-31	E_Op	Scleropages_formosus	PREDICTED: cob(I)yrinic acid a,c-diamide adenosyltransferase, mitochondrial						pfam01923		Cobalamin adenosyltransferase
84	gene_15_LCMiAC01_2	LCMiAC01	2	35	+	9561	9668	hypothetical protein	#N/A	#N/A	#N/A	#N/A	#N/A	#N/A	#N/A
85	gene_16_LCMiAC01_2	LCMiAC01	2	279	-	9725	10564	Aldo/keto reductase family	ARF09735	40.072	277	3.35e-67	V_ds	Indivirus_ILV1	aldo/keto reductase family protein					cd06660	pfam00248	Aldo-keto reductases (AKRs) are a superfamily of soluble NAD(P)(H) oxidoreductases whose chief purpose is to reduce aldehydes and ketones to primary and secondary alcohols	Aldo/keto reductase family	5.3e-73	Aldo/keto reductase family
86	gene_17_LCMiAC01_2	LCMiAC01	2	577	-	10638	12371	Leucine-rich repeats	ARF12193	46.907	582	0	V_ds	Klosneuvirus_KNV1	leucine-rich repeat protein					cd00116		Leucine-rich repeats (LRRs), ribonuclease inhibitor (RI)-like subfamily		0	Leucine-rich repeats
87	gene_18_LCMiAC01_2	LCMiAC01	2	549	+	14812	16461	uncharacterized protein	ARF09941	54.309	499	3.57e-178	V_ds	Indivirus_ILV1	hypothetical protein Indivirus_6_7					cd01462		VWA YIEM type: Von Willebrand factor type A (vWA) domain was originally found in the blood coagulation protein von Willebrand factor (vWF)		3.57e-178	hypothetical protein
88	gene_19_LCMiAC01_2	LCMiAC01	2	121	+	16575	16940	hypothetical protein	WP_027190249	36.066	61	0.00057	B_Pr	Desulfovibrio_putealis	hypothetical protein
89	gene_20_LCMiAC01_2	LCMiAC01	2	173	+	17037	17558	hypothetical protein	ARF11732	39.877	163	6.13e-32	V_ds	Klosneuvirus_KNV1	mRNA capping enzyme									6.13e-32	mRNA capping enzyme
90	gene_21_LCMiAC01_2	LCMiAC01	2	1018	+	17706	20762	mRNA capping enzyme	ARF09638	51.701	1029	0	V_ds	Indivirus_ILV1	mRNA capping enzyme			NCVOG1451	mRNA capping enzyme N-terminal, ATPase and guanylyltransferase	cd07895	pfam01331,pfam03291,pfam03919	Adenylation domain of GTP-dependent mRNA capping enzymes	mRNA capping enzyme, catalytic domain|mRNA capping enzyme|mRNA capping enzyme, C-terminal domain|	0	mRNA capping enzyme
91	gene_22_LCMiAC01_2	LCMiAC01	2	514	+	21004	22548	bifunctional dihydrofolate reductase-thymidylate synthase	ARF09639	40.583	515	3.08e-127	V_ds	Indivirus_ILV1	thymidylate synthase			NCVOG1136	bifunctional dihydrofolate reductase-thymidylate synthase	cd00209,cd00351	pfam00186,pfam00303	Dihydrofolate reductase (DHFR)|Thymidylate synthase and pyrimidine hydroxymethylase: Thymidylate synthase (TS) and deoxycytidylate hydroxymethylase (dCMP-HMase) are homologs that catalyze analogous alkylation of C5 of pyrimidine nucleotides|	Dihydrofolate reductase|Thymidylate synthase|	3.08e-127	thymidylate synthase
92	gene_23_LCMiAC01_2	LCMiAC01	2	413	+	22663	23904	uncharacterized protein	PGY42166	47.331	281	2.56e-62	B_Te	Bacillus_thuringiensis	exosporium leader peptide, partial					cd12820		YadA-like, left-handed beta-roll		1.03e-45	hypothetical protein
93	gene_24_LCMiAC01_2	LCMiAC01	2	767	-	24000	26303	S9 family peptidase	XP_004366325	33.748	723	3.38e-121	E_Am	Dictyostelium_fasciculatum	dipeptidylpeptidase 8						pfam00326,pfam00930		Prolyl oligopeptidase family|Dipeptidyl peptidase IV (DPP IV) N-terminal region|
94	gene_25_LCMiAC01_2	LCMiAC01	2	1058	+	26520	29696	Von Willebrand factor type A (vWA) domain protein	ARF10799	30.075	931	2.02e-95	V_ds	Hokovirus_HKV1	hypothetical protein Hokovirus_3_72			NCVOG0820	ankyrin repeat protein	cd00198		Von Willebrand factor type A (vWA) domain was originally found in the blood coagulation protein von Willebrand factor (vWF)		2.02e-95	hypothetical protein
95	gene_26_LCMiAC01_2	LCMiAC01	2	363	+	29794	30885	GDP-mannose 4,6 dehydratase	WP_077291226	62.291	358	1.34e-176	B_Pr	Labrenzia_aggregata	GDP-mannose 4,6-dehydratase			NCVOG1049	short chain dehydrogenase	cd05260	pfam16363	GDP-mannose 4,6 dehydratase, extended (e) SDRs	GDP-mannose 4,6 dehydratase	1.57e-139	GDP-mannose 4,6 dehydratase
96	gene_27_LCMiAC01_2	LCMiAC01	2	299	+	31311	32210	MIF4G, Middle domain of eukaryotic initiation factor 4G (eIF4G)	ARF11724	31.25	288	1.99e-41	V_ds	Klosneuvirus_KNV1	eukaryotic translation initiation factor 4G						pfam02854		MIF4G domain	1.99e-41	Eukaryotic translation initiation factor 4G
97	gene_28_LCMiAC01_2	LCMiAC01	2	424	+	32394	33668	FLAP-like endonuclease XPG	KNE61087	32.676	355	1.68e-58	E_Op	Allomyces_macrogynus	hypothetical protein AMAG_06842			NCVOG1060	FLAP-like endonuclease XPG	cd09867,cd09901	pfam00752,pfam00867	PIN domain of Flap Endonuclease-1, a structure-specific, divalent-metal-ion dependent, 5' nuclease and homologs|H3TH domains of Flap endonuclease-1 (FEN1)-like structure specific 5' nucleases: FEN1 (eukaryotic) and EXO1|	XPG N-terminal domain|XPG I-region|	1.01e-54	FLAP-like endonuclease XPG (cd00128)
98	gene_29_LCMiAC01_2	LCMiAC01	2	228	-	33754	34440	hypothetical protein	ARF11717	39.286	56	5.08e-06	V_ds	Klosneuvirus_KNV1	hypothetical protein Klosneuvirus_2_153									5.08e-06	hypothetical protein
99	gene_30_LCMiAC01_2	LCMiAC01	2	219	-	34544	35203	uncharacterized protein	ARF11716	46.995	183	1.23e-56	V_ds	Klosneuvirus_KNV1	deoxynucleoside monophosphate kinase			NCVOG1067	deoxynucleotide monophosphate kinase (dNMP) kinase					1.23e-56	deoxynucleoside monophosphate kinase
100	gene_31_LCMiAC01_2	LCMiAC01	2	372	+	35392	36510	Replication factor C C-terminal domain|DNA polymerase III, delta subunit	ARF09647	50.543	368	2.98e-125	V_ds	Indivirus_ILV1	replication factor C small subunit			NCVOG1351	replication factor C small subunit 2	cd00009	pfam08542,pfam13177	The AAA+ (ATPases Associated with a wide variety of cellular Activities) superfamily represents an ancient group of ATPases belonging to the ASCE (for additional strand, catalytic E) division of the P-loop NTPase fold	Replication factor C C-terminal domain|DNA polymerase III, delta subunit|	2.98e-125	replication factor C small subunit
101	gene_32_LCMiAC01_2	LCMiAC01	2	421	+	36576	37841	N-myristoyltransferase	ARF11709	26.683	416	9.82e-50	V_ds	Klosneuvirus_KNV1	N-myristoyltransferase			NCVOG0017	N-myristoyltransferase	cd04301	pfam01233,pfam02799	N-Acyltransferase superfamily: Various enzymes that characteristically catalyze the transfer of an acyl group to a substrate	Myristoyl-CoA:protein N-myristoyltransferase, N-terminal domain|Myristoyl-CoA:protein N-myristoyltransferase, C-terminal domain|	9.82e-50	N-myristoyltransferase
102	gene_33_LCMiAC01_2	LCMiAC01	2	264	-	37924	38718	uncharacterized protein	ARF12322	33.071	254	4.17e-30	V_ds	Klosneuvirus_KNV1	hypothetical protein Klosneuvirus_4_137			NCVOG0438,NCVOG5110	uncharacterized protein|uncharacterized protein					4.17e-30	hypothetical protein
103	gene_34_LCMiAC01_2	LCMiAC01	2	195	-	38803	39390	hypothetical protein	ARF09650	32.414	145	7.73e-19	V_ds	Indivirus_ILV1	hypothetical protein Indivirus_2_29									7.73e-19	hypothetical protein
104	gene_35_LCMiAC01_2	LCMiAC01	2	922	+	39577	42345	Insulinase (Peptidase family M16)	ARF11708	37.676	921	0	V_ds	Klosneuvirus_KNV1	Zn-dependent peptidase			NCVOG0531	Zn-dependent peptidase		pfam00675,pfam05193,pfam16187		Insulinase (Peptidase family M16)|Peptidase M16 inactive domain|Middle or third domain of peptidase_M16|	0	Zn-dependent peptidase
105	gene_36_LCMiAC01_2	LCMiAC01	2	120	+	42446	42808	hypothetical protein	ARF11707	28.571	77	0.000478	V_ds	Klosneuvirus_KNV1	hypothetical protein Klosneuvirus_2_143									0.000478	hypothetical protein
106	gene_37_LCMiAC01_2	LCMiAC01	2	88	+	42916	43182	hypothetical protein	ARF09654	54.098	61	4.58e-16	V_ds	Indivirus_ILV1	hypothetical protein Indivirus_2_33
107	gene_38_LCMiAC01_2	LCMiAC01	2	154	+	43274	43738	Nuclear transport factor 2 (NTF2) domain	ARF09656	40	125	1.59e-22	V_ds	Indivirus_ILV1	hypothetical protein Indivirus_2_35					cd00780	pfam02136	Nuclear transport factor 2 (NTF2) domain plays an important role in the trafficking of macromolecules, ions and small molecules between the cytoplasm and nucleus	Nuclear transport factor 2 (NTF2) domain	1.59e-22	hypothetical protein
108	gene_39_LCMiAC01_2	LCMiAC01	2	350	+	43937	44989	hypothetical protein	OMJ93310	22.353	340	1.74e-05	E_Al	Stentor_coeruleus	hypothetical protein SteCoe_3776
109	gene_40_LCMiAC01_2	LCMiAC01	2	374	+	45004	46128	hypothetical protein	XP_003034001	27.523	218	1.28e-08	E_Op	Schizophyllum_commune	hypothetical protein SCHCODRAFT_66915
110	gene_41_LCMiAC01_2	LCMiAC01	2	1097	+	46298	49591	Isoleucyl-tRNA synthetase	YP_009448535	49.089	1098	0	N_Ph	Orpheovirus_IHUMI_LCC2	Isoleucyl-tRNA synthetase			NCVOG4105	isoleucyl-tRNA synthetase	cd00818,cd07961	pfam00133,pfam08264	catalytic core domain of isoleucyl-tRNA synthetases|Anticodon-binding domain of archaeal, bacterial, and eukaryotic cytoplasmic isoleucyl tRNA synthetases|	tRNA synthetases class I (I, L, M and V)|Anticodon-binding domain of tRNA|	0	Isoleucyl-tRNA synthetase
111	gene_42_LCMiAC01_2	LCMiAC01	2	114	+	49675	50019	hypothetical protein	WP_009991084	31.818	66	0.001	A_TA	Sulfolobus_solfataricus	pyridoxal 5'-phosphate synthase lyase subunit PdxS
112	gene_43_LCMiAC01_2	LCMiAC01	2	82	+	50191	50439	hypothetical protein	WP_044212110	41.667	36	0.002	B_FC	Saccharicrinis_fermentans	GntR family transcriptional regulator
113	gene_44_LCMiAC01_2	LCMiAC01	2	59	-	50581	50760	hypothetical protein	ARF09586	49.231	65	4.8e-15	V_ds	Indivirus_ILV1	hypothetical protein Indivirus_1_209									4.8e-15	hypothetical protein
114	gene_45_LCMiAC01_2	LCMiAC01	2	125	+	51096	51473	Autophagy protein Atg8 ubiquitin like	ARF09665	40	125	3.35e-32	V_ds	Indivirus_ILV1	autophagy protein Atg8 ubiquitin-like protein					cd01611	pfam02991	Ubiquitin domain of GABA-receptor-associated protein	Autophagy protein Atg8 ubiquitin like	3.35e-32	Autophagy protein Atg8 ubiquitin like
115	gene_46_LCMiAC01_2	LCMiAC01	2	213	+	51581	52222	hypothetical protein	ARF11647	31.959	194	3.65e-34	V_ds	Klosneuvirus_KNV1	hypothetical protein Klosneuvirus_2_83									3.65e-34	hypothetical protein
116	gene_47_LCMiAC01_2	LCMiAC01	2	110	-	52346	52678	hypothetical protein	AIT70034	40.816	49	0.000636	E_Rp	Grateloupia_catenata	pyruvate kinase
117	gene_48_LCMiAC01_2	LCMiAC01	2	239	+	52779	53498	hypothetical protein	ARF11641	42.857	77	1.76e-17	V_ds	Klosneuvirus_KNV1	hypothetical protein Klosneuvirus_2_77									1.76e-17	hypothetical protein
118	gene_49_LCMiAC01_2	LCMiAC01	2	317	-	53504	54457	Formamidopyrimidine-DNA glycosylase	ARF09669	49.843	319	1.1e-111	V_ds	Indivirus_ILV1	formamidopyrimidine-DNA glycosylase			NCVOG0562	uncharacterized protein	cd08966	pfam01149	N-terminal domain of Escherichia coli Fpg1/MutM and related bacterial DNA glycosylases	Formamidopyrimidine-DNA glycosylase N-terminal domain	1.1e-111	Formamidopyrimidine-DNA glycosylase
119	gene_50_LCMiAC01_2	LCMiAC01	2	640	-	54692	56614	AMP-binding enzyme	XP_015764088	38.372	602	3.64e-137	E_Op	Acropora_digitifera	PREDICTED: long-chain-fatty-acid--CoA ligase ACSBG2-like isoform X1					cd05933	pfam00501	Bubblegum-like very long-chain fatty acid CoA synthetase (VL-FACS)	AMP-binding enzyme	2.12e-135	AMP-binding enzyme
120	gene_51_LCMiAC01_2	LCMiAC01	2	320	+	56899	57861	Acyltransferase|Ring finger domain|	ARF09180	37.736	318	3.96e-77	V_ds	Catovirus_CTV1	lysophospholipid acyltransferase					cd07991,cd16464	pfam01553,pfam13639	Lysophospholipid Acyltransferases (LPLATs) of Glycerophospholipid Biosynthesis: LPCAT1-like|RING finger, H2 subclass, found in p53-induced RING-H2 protein (Pirh2) and similar proteins|	Acyltransferase|Ring finger domain|	3.96e-77	Lysophospholipid Acyltransferases (LPLATs) of Glycerophospholipid Biosynthesis
121	gene_52_LCMiAC01_2	LCMiAC01	2	123	-	57968	58339	hypothetical protein	KND88423	38.776	49	0.000531	E_Op	Tolypocladium_ophioglossoides	hypothetical protein TOPH_06944, partial
122	gene_53_LCMiAC01_2	LCMiAC01	2	389	+	58830	59999	RNA ligase, T4 RnlA family	AMO44163	31.429	245	5.91e-23	V_ds	Roseobacter_phage_DSS3P8	RNA ligase					cd08372	pfam09511	Exonuclease-Endonuclease-Phosphatase (EEP) domain superfamily	RNA ligase
123	gene_54_LCMiAC01_2	LCMiAC01	2	313	-	60184	61125	uncharacterized protein	ARF09259	34.416	154	8.49e-11	V_ds	Catovirus_CTV1	C2H2-type zinc finger			NCVOG4141	uncharacterized protein					8.49e-11	C2H2-type zinc finger
124	gene_55_LCMiAC01_2	LCMiAC01	2	281	-	61608	62453	hypothetical protein	KXJ10344	40.426	47	0.00034	E_Op	Exaiptasia_pallida	Histone-lysine N-methyltransferase 2C
125	gene_56_LCMiAC01_2	LCMiAC01	2	265	-	62547	63344	uncharacterized protein	XP_018904500	38.498	213	2.82e-47	E_Op	Bemisia_tabaci	PREDICTED: m7GpppX diphosphatase					cd01278	pfam11969	aprataxin related: Aprataxin, a HINT family hydrolase is mutated in ataxia oculomotor apraxia syndrome	Scavenger mRNA decapping enzyme C-term binding
126	gene_57_LCMiAC01_2	LCMiAC01	2	365	+	63489	64586	aminotransferase	OUX55227	42.857	371	5.12e-84	B_Pr	Rickettsiales_bacterium	hypothetical protein CBE49_07015			NCVOG4024	uncharacterized protein	cd00616	pfam01041	3-amino-5-hydroxybenzoic acid synthase family (AHBA_syn)	DegT/DnrJ/EryC1/StrS aminotransferase family	0.009	aminotransferase
127	gene_58_LCMiAC01_2	LCMiAC01	2	287	-	64760	65623	hypothetical protein	OHA26482	23.529	170	4.89e-09	B_un	Candidatus_Taylorbacteria	hypothetical protein A3C06_02805
128	gene_59_LCMiAC01_2	LCMiAC01	2	301	+	65864	66769	hypothetical protein	OHA26482	25.532	188	3.22e-08	B_un	Candidatus_Taylorbacteria	hypothetical protein A3C06_02805
129	gene_60_LCMiAC01_2	LCMiAC01	2	214	-	66727	67371	FkbM methyltransferase	WP_028074002	42.654	211	3.93e-59	B_Te	Solirubrobacterales_bacterium	FkbM family methyltransferase			NCVOG3091	FkbM methyltransferase		pfam05050		Methyltransferase FkbM domain	1.04e-18	FkbM methyltransferase
130	gene_61_LCMiAC01_2	LCMiAC01	2	409	+	67423	68652	Methyltransferase domain	WP_062487129	34.351	131	1.92e-16	B_Ni	Candidatus_Nitrospira	class I SAM-dependent methyltransferase						pfam13847		Methyltransferase domain
131	gene_1_LCMiAC01_3	LCMiAC01	3	34	-	2	103	hypothetical protein	PCH39707	58.621	29	0.001	E_Op	Wolfiporia_cocos	hypothetical protein WOLCODRAFT_159672
132	gene_2_LCMiAC01_3	LCMiAC01	3	350	-	784	1836	uncharacterized protein	ARF08568	38.318	321	6.37e-38	V_ds	Catovirus_CTV1	hypothetical protein Catovirus_1_618			NCVOG0157	uncharacterized protein	cd09293		Antagonist of mitotic exit network protein 1		6.37e-38	hypothetical protein
133	gene_3_LCMiAC01_3	LCMiAC01	3	384	-	1903	3057	uncharacterized protein	ARF08568	39.942	343	2.7e-50	V_ds	Catovirus_CTV1	hypothetical protein Catovirus_1_618			NCVOG0157	uncharacterized protein	cd09293		Antagonist of mitotic exit network protein 1		2.7e-50	hypothetical protein
134	gene_4_LCMiAC01_3	LCMiAC01	3	440	-	3116	4438	uncharacterized protein	ARF08409	43.77	313	3.36e-61	V_ds	Catovirus_CTV1	hypothetical protein Catovirus_1_459			NCVOG0157	uncharacterized protein	cd09293		Antagonist of mitotic exit network protein 1		3.36e-61	hypothetical protein
135	gene_5_LCMiAC01_3	LCMiAC01	3	123	-	4539	4910	hypothetical protein	WP_099127552	22.989	87	0.001	B_Te	Streptomyces	AraC family transcriptional regulator
136	gene_6_LCMiAC01_3	LCMiAC01	3	1191	+	5065	8640	Haemagluttinin repeat	WP_085784439	32.749	171	1.03e-15	B_Pr	Candidatus_Nucleicultrix	hypothetical protein			NCVOG0240	uncharacterized protein		pfam13332		Haemagluttinin repeat
137	gene_7_LCMiAC01_3	LCMiAC01	3	963	+	8748	11639	Possible hemagglutinin (DUF637)	WP_085784439	31.392	395	2.27e-50	B_Pr	Candidatus_Nucleicultrix	hypothetical protein						pfam04830,pfam10046		Possible hemagglutinin (DUF637)|Biogenesis of lysosome-related organelles complex-1 subunit 2|	2.38e-19	Possible hemagglutinin (DUF637)
138	gene_8_LCMiAC01_3	LCMiAC01	3	287	+	11701	12564	Serine dehydrogenase proteinase	WP_073594998	31.837	245	6.83e-33	B_Te	Phormidium_ambiguum	hypothetical protein					cd07021	pfam01972	Nodulation formation efficiency D (NfeD) is a membrane-bound ClpP-class protease	Serine dehydrogenase proteinase	5.22e-30	Serine dehydrogenase proteinase
139	gene_9_LCMiAC01_3	LCMiAC01	3	790	+	12739	15111	DEAD/SNF2-like helicase	ARF09792	62.291	777	0	V_ds	Indivirus_ILV1	DEAD/SNF2-like helicase			NCVOG0027	DEAD-like helicases superfamily	cd00046,cd00079	pfam00176,pfam00271	DEAD-like helicases superfamily|Helicase superfamily c-terminal domain; associated with DEXDc-, DEAD-, and DEAH-box proteins, yeast initiation factor 4A, Ski2p, and Hepatitis C virus NS3 helicases; this domain is found in a wide variety of helicases and helicase related proteins; may not be an autonomously folding unit, but an integral part of the helicase; 4 helicase superfamilies at present acc…	SNF2 family N-terminal domain|Helicase conserved C-terminal domain|	0	DEAD/SNF2-like helicase
140	gene_10_LCMiAC01_3	LCMiAC01	3	351	-	15439	16494	uncharacterized protein	ARF11789	45.714	350	2.12e-95	V_ds	Klosneuvirus_KNV1	hypothetical protein Klosneuvirus_2_225			NCVOG0582	uncharacterized protein					2.12e-95	hypothetical protein
141	gene_11_LCMiAC01_3	LCMiAC01	3	397	+	16622	17815	hypothetical protein	ARF11788	40.698	172	5.93e-32	V_ds	Klosneuvirus_KNV1	putative minor capsid protein									5.93e-32	putative minor capsid protein
142	gene_12_LCMiAC01_3	LCMiAC01	3	567	+	17849	19552	hypothetical protein	ARF09795	30.502	259	3.61e-21	V_ds	Indivirus_ILV1	putative minor capsid protein									3.61e-21	putative minor capsid protein
143	gene_13_LCMiAC01_3	LCMiAC01	3	721	+	19962	22127	YqaJ-like viral recombinase domain	ARF11781	54.146	410	2.41e-152	V_ds	Klosneuvirus_KNV1	YqaJ-like viral recombinase domain			NCVOG1192	YqaJ viral recombinase		pfam09588		YqaJ-like viral recombinase domain	2.41e-152	YqaJ-like viral recombinase domain
144	gene_14_LCMiAC01_3	LCMiAC01	3	140	+	22687	23109	hypothetical protein	ARF09251	39.286	84	8.77e-08	V_ds	Catovirus_CTV1	hypothetical protein Catovirus_2_200									8.77e-08	hypothetical protein
145	gene_15_LCMiAC01_3	LCMiAC01	3	287	+	23151	24014	Ulp1 protease	ARF11783	52.778	288	2.33e-112	V_ds	Klosneuvirus_KNV1	Ulp1 protease			NCVOG0246	Ulp1 protease		pfam02902		Ulp1 protease family, C-terminal catalytic domain	2.33e-112	Ulp1 protease
146	gene_16_LCMiAC01_3	LCMiAC01	3	157	+	24385	24858	hypothetical protein	ARF11769	39.189	148	2.48e-32	V_ds	Klosneuvirus_KNV1	hypothetical protein Klosneuvirus_2_205									2.48e-32	hypothetical protein
147	gene_17_LCMiAC01_3	LCMiAC01	3	245	-	25423	26160	hypothetical protein	ARF11767	43.805	226	6.81e-56	V_ds	Klosneuvirus_KNV1	hypothetical protein Klosneuvirus_2_203									6.81e-56	hypothetical protein
148	gene_18_LCMiAC01_3	LCMiAC01	3	368	+	26281	27387	Ring finger protein	ARF11766	31.818	154	3.26e-16	V_ds	Klosneuvirus_KNV1	RING finger protein			NCVOG0330	RING-finger-containing E3 ubiquitin ligase	cd16454	pfam13639	RING finger, H2 subclass, found in the PA-TM-RING ubiquitin ligase family	Ring finger domain	3.26e-16	Ring finger protein
149	gene_19_LCMiAC01_3	LCMiAC01	3	231	+	27470	28165	hypothetical protein	ARF11764	37.778	90	1.44e-13	V_ds	Klosneuvirus_KNV1	hypothetical protein Klosneuvirus_2_200									1.44e-13	hypothetical protein
150	gene_20_LCMiAC01_3	LCMiAC01	3	219	+	28390	29049	hypothetical protein	ARF11763	36.649	191	4.31e-31	V_ds	Klosneuvirus_KNV1	hypothetical protein Klosneuvirus_2_199									4.31e-31	hypothetical protein
151	gene_21_LCMiAC01_3	LCMiAC01	3	1001	-	29152	32157	DNA mismatch repair ATPase MutS	ARF09811	52.012	994	0	V_ds	Indivirus_ILV1	DNA mismatch repair ATPase MutS			NCVOG0105	DNA mismatch repair protein	cd00085,cd03284	pfam00488,pfam01624,pfam01844,pfam05192	HNH nucleases; HNH endonuclease signature which is found in viral, prokaryotic, and eukaryotic proteins|ATP-binding cassette domain of MutS1 homolog|	MutS domain V|MutS domain I|HNH endonuclease|MutS domain III|	0	DNA mismatch repair ATPase MutS
152	gene_22_LCMiAC01_3	LCMiAC01	3	222	-	32301	32969	uncharacterized protein	ARF09812	32.298	161	3.12e-26	V_ds	Indivirus_ILV1	hypothetical protein Indivirus_3_61			NCVOG0586	uncharacterized protein					3.12e-26	hypothetical protein
153	gene_23_LCMiAC01_3	LCMiAC01	3	252	-	33005	33763	uncharacterized protein	ARF09813	38.75	240	1.88e-48	V_ds	Indivirus_ILV1	hypothetical protein Indivirus_3_62			NCVOG0587	uncharacterized protein					1.88e-48	hypothetical protein
154	gene_24_LCMiAC01_3	LCMiAC01	3	293	+	33990	34871	hypothetical protein	XP_021633984	35.833	120	1.23e-08	E_Vi	Manihot_esculenta	187-kDa microtubule-associated protein AIR9-like isoform X2
155	gene_25_LCMiAC01_3	LCMiAC01	3	92	-	34978	35256	hypothetical protein	WP_070987468	31.868	91	0.000143	B_Pr	Halofilum_ochraceum	methylmalonyl-CoA mutase
156	gene_26_LCMiAC01_3	LCMiAC01	3	473	-	35366	36787	DEAD/SNF2-like helicase	ARF09814	52.311	476	2.14e-171	V_ds	Indivirus_ILV1	DEAD/SNF2-like helicase			NCVOG0032	DEAD/SNF2-like helicase	cd00046,cd00079	pfam00176,pfam00271	DEAD-like helicases superfamily|Helicase superfamily c-terminal domain; associated with DEXDc-, DEAD-, and DEAH-box proteins, yeast initiation factor 4A, Ski2p, and Hepatitis C virus NS3 helicases; this domain is found in a wide variety of helicases and helicase related proteins; may not be an autonomously folding unit, but an integral part of the helicase; 4 helicase superfamilies at present acc…	SNF2 family N-terminal domain|Helicase conserved C-terminal domain|	2.14e-171	DEAD/SNF2-like helicase
157	gene_27_LCMiAC01_3	LCMiAC01	3	1722	+	37479	42647	DEAD/DEAH box helicase	ARF11753	38.594	1736	0	V_ds	Klosneuvirus_KNV1	HrpA-like RNA helicase			NCVOG0267	RNA-helicase DExH-NPH-II	cd00046	pfam00270,pfam00271	DEAD-like helicases superfamily	DEAD/DEAH box helicase|Helicase conserved C-terminal domain|	0	HrpA-like RNA helicase
158	gene_28_LCMiAC01_3	LCMiAC01	3	538	+	42747	44363	Trypsin-like peptidase domain (pfam13365)	ARF11751	31.158	475	1.97e-39	V_ds	Klosneuvirus_KNV1	hypothetical protein Klosneuvirus_2_187			NCVOG0588	uncharacterized protein		pfam13365		Trypsin-like peptidase domain	1.97e-39	hypothetical protein
159	gene_29_LCMiAC01_3	LCMiAC01	3	146	+	44393	44833	disulfide (thiol) oxidoreductase, Erv1 / Alr family	AUL79296	39.716	141	2.48e-34	N_eM	Tupanvirus_deep_ocean	putative FAD-linked sulfhydryl oxidase			NCVOG0052	disulfide (thiol) oxidoreductase, Erv1 / Alr family		pfam04777		Erv1 / Alr family	2.94e-29	disulfide (thiol) oxidoreductase, Erv1 / Alr family
160	gene_30_LCMiAC01_3	LCMiAC01	3	97	+	45153	45446	hypothetical protein	WP_100333661	34.483	87	0.001	B_Te	Bacillus	ABC transporter ATP-binding protein
161	gene_31_LCMiAC01_3	LCMiAC01	3	191	+	45654	46229	ankyrin repeat protein	4HQD	30.263	76	2.22e-10	0	synthetic construct	ankyrin repeat protein					cd00204	pfam13637	ankyrin repeats; ankyrin repeats mediate protein-protein interactions in very diverse families of proteins	Ankyrin repeats (many copies)	2.91e-06	ankyrin repeat protein
162	gene_32_LCMiAC01_3	LCMiAC01	3	750	-	46293	48545	ankyrin repeat protein	ARF09818	53.075	748	0	V_ds	Indivirus_ILV1	ankyrin repeat protein			NCVOG2734	ankyrin repeat protein	cd00204	pfam12796,pfam13637	ankyrin repeats; ankyrin repeats mediate protein-protein interactions in very diverse families of proteins	Ankyrin repeats (3 copies)|Ankyrin repeats (many copies)|	0	ankyrin repeat protein
163	gene_33_LCMiAC01_3	LCMiAC01	3	365	-	48672	49769	NUDIX domain	ARF09819	44.776	335	2.04e-91	V_ds	Indivirus_ILV1	NUDIX hydrolase			NCVOG0236	Nudix hydrolase (D10 ortholog)	cd03673	pfam00293	Diadenosine hexaphosphate (Ap6A) hydrolase is a member of the Nudix hydrolase superfamily	NUDIX domain	2.04e-91	NUDIX hydrolase
164	gene_34_LCMiAC01_3	LCMiAC01	3	164	-	49974	50468	uncharacterized protein	ARF09820	52.518	139	2.17e-51	V_ds	Indivirus_ILV1	DNA-directed RNA polymerase, subunit E'/Rpb8			NCVOG2249	DNA-directed RNA polymerase II subunit RPB7					2.17e-51	DNA-directed RNA polymerase, subunit E'/Rpb8
165	gene_35_LCMiAC01_3	LCMiAC01	3	82	+	50710	50958	hypothetical protein	ARF10261	43.182	88	4.95e-08	V_ds	Hokovirus_HKV1	hypothetical protein Hokovirus_1_140
166	gene_36_LCMiAC01_3	LCMiAC01	3	1269	-	50966	54775	DEAD/SNF2-like helicase	ARF09822	57.627	1121	0	V_ds	Indivirus_ILV1	SNF2-like helicase			NCVOG0031	unclassified DEAD/SNF2-like helicases	cd00046,cd00081	pfam00176,pfam00271,pfam14890	DEAD-like helicases superfamily|Hedgehog/Intein domain, found in Hedgehog proteins as well as proteins which contain inteins and undergo protein splicing (e|	SNF2 family N-terminal domain|Helicase conserved C-terminal domain|Intein splicing domain|	0	SNF2-like helicase
167	gene_1_LCMiAC01_4	LCMiAC01	4	49	-	3	149	hypothetical protein	XP_003852093	39.535	43	0.001	E_Op	Zymoseptoria_tritici	hypothetical protein MYCGRDRAFT_109393
168	gene_2_LCMiAC01_4	LCMiAC01	4	290	-	204	1076	hypothetical protein	ARF09577	31.765	255	4.44e-27	V_ds	Indivirus_ILV1	hypothetical protein Indivirus_1_200									4.44e-27	hypothetical protein
169	gene_3_LCMiAC01_4	LCMiAC01	4	284	-	1131	1985	hypothetical protein	WP_094735610	22.561	164	0.001	B_Te	Rhodococcus	hypothetical protein
170	gene_4_LCMiAC01_4	LCMiAC01	4	106	+	2028	2348	hypothetical protein	ARF11520	48.624	109	3.18e-28	V_ds	Klosneuvirus_KNV1	hypothetical protein Klosneuvirus_1_377									3.18e-28	hypothetical protein
171	gene_5_LCMiAC01_4	LCMiAC01	4	318	+	2357	3313	uncharacterized protein	ARF08848	49.201	313	1.21e-102	V_ds	Catovirus_CTV1	hypothetical protein Catovirus_1_898			NCVOG0480	DHH family phosphohydrolase					1.21e-102	hypothetical protein
172	gene_6_LCMiAC01_4	LCMiAC01	4	413	+	3518	4759	hypothetical protein	WP_041138506	24.837	153	9.14e-05	B_Te	Beduini_massiliensis	DNA mismatch repair protein MutS
173	gene_7_LCMiAC01_4	LCMiAC01	4	72	-	4787	5005	hypothetical protein	WP_068303792	28.571	56	0.001	B_Pr	Kordiimonas_lacus	tetratricopeptide repeat protein
174	gene_8_LCMiAC01_4	LCMiAC01	4	101	+	5025	5330	hypothetical protein	XP_010711003	40	65	7.34e-05	E_Op	Meleagris_gallopavo	PREDICTED: RUN domain-containing protein 3B-like
175	gene_9_LCMiAC01_4	LCMiAC01	4	84	-	5319	5573	hypothetical protein	EMF50601	45.455	44	7.76e-05	B_Te	Streptomyces_bottropensis	hypothetical protein SBD_8165
176	gene_10_LCMiAC01_4	LCMiAC01	4	100	-	5643	5945	hypothetical protein	WP_026992644	35	80	4.17e-05	B_FC	Flavobacterium_subsaxonicum	hypothetical protein
177	gene_11_LCMiAC01_4	LCMiAC01	4	77	-	6057	6290	hypothetical protein	WP_076435081	30.909	55	0.000673	B_Te	Microbispora_rosea	MFS transporter
178	gene_12_LCMiAC01_4	LCMiAC01	4	78	-	6562	6798	hypothetical protein	KZT65895	28	50	0.000209	E_Op	Daedalea_quercina	hypothetical protein DAEQUDRAFT_494048
179	gene_13_LCMiAC01_4	LCMiAC01	4	249	-	6810	7559	hypothetical protein	WP_107526114	26.596	94	1.27e-05	B_Te	Staphylococcus_cohnii	cell division protein FtsL
180	gene_14_LCMiAC01_4	LCMiAC01	4	66	-	7727	7927	hypothetical protein	ATZ81149	45.763	59	7.55e-15	N_eM	Bodo_saltans_virus	hypothetical protein BMW23_1106									7.88e-14	hypothetical protein
181	gene_15_LCMiAC01_4	LCMiAC01	4	521	+	8098	9663	hypothetical protein	XP_013905347	60	50	1.81e-21	E_Vi	Monoraphidium_neglectum	hypothetical protein MNEG_1626									4.82e-07	hypothetical protein
182	gene_16_LCMiAC01_4	LCMiAC01	4	452	+	9688	11046	hypothetical protein	WP_085535202	27.119	118	0.001	B_FC	Massilibacteroides_vaginae	phosphoenolpyruvate synthase
183	gene_17_LCMiAC01_4	LCMiAC01	4	324	-	11134	12108	Bacterial capsule synthesis protein PGA_cap	GAQ82684	32.198	323	9.04e-58	#N/A	#N/A	#N/A					cd07381	pfam09587	CapA and related proteins, metallophosphatase domain	Bacterial capsule synthesis protein PGA_cap
184	gene_18_LCMiAC01_4	LCMiAC01	4	119	-	12215	12574	hypothetical protein	GAW82796	45.833	48	3.28e-08	E_Al	Plasmodium_gonderi	hypothetical protein, conserved
185	gene_19_LCMiAC01_4	LCMiAC01	4	234	-	12701	13405	hypothetical protein	PLB35418	27.564	156	0.000457	E_Op	Aspergillus_candidus	hypothetical protein BDW47DRAFT_133500
186	gene_20_LCMiAC01_4	LCMiAC01	4	333	-	13505	14506	hypothetical protein	ARF11511	38.206	301	1.55e-64	V_ds	Klosneuvirus_KNV1	hypothetical protein Klosneuvirus_1_368									1.55e-64	hypothetical protein
187	gene_21_LCMiAC01_4	LCMiAC01	4	154	+	14627	15091	hypothetical protein	ARF09561	53.548	155	8.96e-57	V_ds	Indivirus_ILV1	hypothetical protein Indivirus_1_184									8.96e-57	hypothetical protein
188	gene_22_LCMiAC01_4	LCMiAC01	4	329	-	15088	16077	hypothetical protein	ARF09560	54.545	66	4.49e-19	V_ds	Indivirus_ILV1	hypothetical protein Indivirus_1_183									4.49e-19	hypothetical protein
189	gene_23_LCMiAC01_4	LCMiAC01	4	346	-	16140	17180	hypothetical protein	ARF09558	31.476	359	3.11e-37	V_ds	Indivirus_ILV1	hypothetical protein Indivirus_1_181									3.11e-37	hypothetical protein
190	gene_24_LCMiAC01_4	LCMiAC01	4	518	-	17286	18842	Serine/threonine protein kinase	EFJ25444	26.384	307	1.97e-26	E_Vi	Selaginella_moellendorffii	hypothetical protein SELMODRAFT_99910			NCVOG0305	Serine/Threonine or Tyrosine protein kinase (tandem-duplicated in Mimi- and Marseilleviridae)	cd07829	pfam00069	Catalytic domain of Cyclin-Dependent protein Kinase-like Serine/Threonine Kinases	Protein kinase domain	2.26e-11	Serine/threonine protein kinase
191	gene_25_LCMiAC01_4	LCMiAC01	4	409	-	18993	20222	Leucine rich repeat	ARF09555	37.857	280	6.94e-41	V_ds	Indivirus_ILV1	hypothetical protein Indivirus_1_178			NCVOG1197	leucine rich repeat protein		pfam13855		Leucine rich repeat	6.94e-41	hypothetical protein
192	gene_26_LCMiAC01_4	LCMiAC01	4	277	+	20312	21145	hypothetical protein	ARF08869	31.852	270	2.99e-45	V_ds	Catovirus_CTV1	hypothetical protein Catovirus_1_919						pfam11376		Protein of unknown function (DUF3179)	2.99e-45	hypothetical protein
193	gene_27_LCMiAC01_4	LCMiAC01	4	330	-	21468	22460	hypothetical protein	WP_051495577	26.718	131	2.7e-06	B_Pr	Methylibium	methyltransferase domain-containing protein									5.97e-05	hypothetical protein
194	gene_28_LCMiAC01_4	LCMiAC01	4	281	+	22569	23414	AAA domain protein	ARF09549	50.526	190	1.89e-61	V_ds	Indivirus_ILV1	uridine kinase					cd02023	pfam13238	Uridine monophosphate kinase (UMPK, EC 2	AAA domain	1.89e-61	COG0572, Uridine kinase
195	gene_29_LCMiAC01_4	LCMiAC01	4	217	-	23904	24557	uncharacterized protein	KFP99111	72.115	104	1.21e-21	E_Op	Leptosomus_discolor	Nipped-B-like B, partial			NCVOG0680	uncharacterized protein					6.07e-15	homologous to Sputnik virophage V12 protein
196	gene_30_LCMiAC01_4	LCMiAC01	4	202	+	24815	25423	CDP-alcohol phosphatidyltransferase	ARF09144	34.715	193	5.25e-32	V_ds	Catovirus_CTV1	CDP-alcohol phosphatidyltransferase						pfam01066		CDP-alcohol phosphatidyltransferase	5.25e-32	CDP-alcohol phosphatidyltransferase
197	gene_31_LCMiAC01_4	LCMiAC01	4	293	-	25431	26312	mRNA capping enzyme	XP_014247931	31.655	278	2.16e-31	E_Op	Cimex_lectularius	mRNA cap guanine-N7 methyltransferase			NCVOG1451	mRNA capping enzyme N-terminal, ATPase and guanylyltransferase	cd02440	pfam03291	S-adenosylmethionine-dependent methyltransferases (SAM or AdoMet-MTase), class I; AdoMet-MTases are enzymes that use S-adenosyl-L-methionine (SAM or AdoMet) as a substrate for methyltransfer, creating the product S-adenosyl-L-homocysteine (AdoHcy)	mRNA capping enzyme	3.21e-18	mRNA capping enzyme
198	gene_32_LCMiAC01_4	LCMiAC01	4	71	+	26495	26710	hypothetical protein	ARF11484	43.056	72	2.03e-11	V_ds	Klosneuvirus_KNV1	hypothetical protein Klosneuvirus_1_341
199	gene_33_LCMiAC01_4	LCMiAC01	4	73	+	27296	27517	hypothetical protein	PHX68726	43.243	37	0.000377	B_PV	Opitutae_bacterium	sulfite reductase subunit alpha
200	gene_34_LCMiAC01_4	LCMiAC01	4	133	-	29036	29437	hypothetical protein	WP_009591141	26.316	133	0.000423	B_Te	Paenibacillus	VanZ family protein
201	gene_35_LCMiAC01_4	LCMiAC01	4	549	-	29692	31341	uncharacterized protein	ARF11361	46.761	494	5.24e-142	V_ds	Klosneuvirus_KNV1	hypothetical protein Klosneuvirus_1_218			NCVOG2295	uncharacterized protein					5.24e-142	hypothetical protein
202	gene_36_LCMiAC01_4	LCMiAC01	4	153	+	31442	31903	hypothetical protein	ARF09544	42.949	156	9.72e-34	V_ds	Indivirus_ILV1	XRN 5'-3' exonuclease									9.72e-34	XRN 5'-3' exonuclease
203	gene_37_LCMiAC01_4	LCMiAC01	4	661	+	31967	33952	XRN 5'-3' exonuclease	ARF11473	41.987	624	9.23e-145	V_ds	Klosneuvirus_KNV1	XRN 5'-3' exonuclease			NCVOG1045	XRN 5'-3' exonuclease		pfam03159		XRN 5'-3' exonuclease N-terminus	9.23e-145	XRN 5'-3' exonuclease
204	gene_38_LCMiAC01_4	LCMiAC01	4	199	-	34007	34606	hypothetical protein	XP_013612787	25	212	0.000181	E_Vi	Brassica_oleracea	PREDICTED: probable galacturonosyltransferase-like 10
205	gene_39_LCMiAC01_4	LCMiAC01	4	213	-	34777	35418	hypothetical protein	XP_008473094	23.529	153	0.001	E_Op	Diaphorina_citri	PREDICTED: protein PFC0760c-like
206	gene_40_LCMiAC01_4	LCMiAC01	4	130	-	35518	35910	hypothetical protein	ARF09543	37.984	129	1.07e-23	V_ds	Indivirus_ILV1	hypothetical protein Indivirus_1_166									1.07e-23	hypothetical protein
207	gene_41_LCMiAC01_4	LCMiAC01	4	328	-	36104	37090	hypothetical protein	ARF11451	46.951	328	1.33e-82	V_ds	Klosneuvirus_KNV1	hypothetical protein Klosneuvirus_1_308									1.33e-82	hypothetical protein
208	gene_42_LCMiAC01_4	LCMiAC01	4	357	+	37230	38303	hypothetical protein	ARF11323	74.576	59	3.33e-19	V_ds	Klosneuvirus_KNV1	hypothetical protein Klosneuvirus_1_180									3.33e-19	hypothetical protein
209	gene_43_LCMiAC01_4	LCMiAC01	4	483	+	38445	39896	uncharacterized protein	ARF09534	37.701	374	5.71e-79	V_ds	Indivirus_ILV1	hypothetical protein Indivirus_1_157			NCVOG0671	uncharacterized protein					5.71e-79	hypothetical protein
210	gene_44_LCMiAC01_4	LCMiAC01	4	641	-	40082	42007	ABC transporter	AEX63154	32.558	215	1.04e-15	N_eM	Moumouvirus_Monve	uncharacterized ABC transporter ATP-binding protein permease			NCVOG0002	ABC transporter	cd03225	pfam00005	First domain of the ATP-binding cassette component of cobalt transport system	ABC transporter	8.37e-06	ABC transporter
211	gene_45_LCMiAC01_4	LCMiAC01	4	103	-	42490	42801	hypothetical protein	WP_077807533	36.111	72	0.000291	B_Pr	Neoasaia_chiangmaiensis	carbohydrate kinase
212	gene_46_LCMiAC01_4	LCMiAC01	4	256	-	43223	43993	hypothetical protein	XP_017310548	24.551	167	0.002	E_Op	Ictalurus_punctatus	PREDICTED: nudC domain-containing protein 1
213	gene_47_LCMiAC01_4	LCMiAC01	4	164	+	44246	44740	hypothetical protein	WP_006930476	43.243	37	0.001	B_De	Caldithrix_abyssi	DNA-formamidopyrimidine glycosylase
214	gene_48_LCMiAC01_4	LCMiAC01	4	112	+	45363	45701	hypothetical protein	ARF11447	32.632	95	2.45e-16	V_ds	Klosneuvirus_KNV1	hypothetical protein Klosneuvirus_1_304									2.45e-16	hypothetical protein
215	gene_49_LCMiAC01_4	LCMiAC01	4	457	+	45853	47226	ankyrin repeat protein	AUL77850	29.459	370	7.08e-42	N_eM	Tupanvirus_soda_lake	hypothetical protein			NCVOG2734,NCVOG4331	ankyrin repeat protein|U-box domain protein	cd00204,cd16655	pfam04564,pfam12796	ankyrin repeats; ankyrin repeats mediate protein-protein interactions in very diverse families of proteins|U-box domain, a modified RING finger, found in WD repeat, SAM and U-box domain-containing protein 1 (WDSUB1) and similar proteins|	U-box domain|Ankyrin repeats (3 copies)|	5.5e-33	ankyrin repeat protein
216	gene_50_LCMiAC01_4	LCMiAC01	4	125	+	47288	47665	hypothetical protein	PMD13538	22.449	98	0.000874	E_Op	Pezoloma_ericae	HET-domain-containing protein, partial
217	gene_51_LCMiAC01_4	LCMiAC01	4	282	-	48029	48877	MORN repeat protein	XP_002681052	41.765	170	5.16e-35	E_He	Naegleria_gruberi	morn repeat-containing protein			NCVOG0055	F-box and Morn-repeat proteins		pfam02493		MORN repeat	4.15e-07	Uncharacterized conserved protein (COG4642)
218	gene_52_LCMiAC01_4	LCMiAC01	4	712	-	49164	51302	UvrD-family helicase	ARF11442	43.255	719	0	V_ds	Klosneuvirus_KNV1	UvrD-family helicase			NCVOG0248	Pif1 helicase	cd00046	pfam13538,pfam13604	DEAD-like helicases superfamily	UvrD-like helicase C-terminal domain|AAA domain|	0	UvrD-family helicase
219	gene_1_LCMiAC01_5	LCMiAC01	5	160	-	2	481	Patatin-like phospholipase	KWW25076	49.474	95	5.41e-26	B_un	bacterium_F082	NTE family protein			NCVOG0245	Patatin phospholipase	cd07207	pfam01734	ExoU and VipD-like proteins; homologus to patatin, cPLA2, and iPLA2	Patatin-like phospholipase	2.61e-23	Patatin-like phospholipase
220	gene_2_LCMiAC01_5	LCMiAC01	5	297	+	827	1720	Caspase domain	ARF09604	50	276	5.48e-90	V_ds	Indivirus_ILV1	caspase domain protein						pfam00656		Caspase domain	5.48e-90	Caspase domain
221	gene_3_LCMiAC01_5	LCMiAC01	5	337	-	1733	2746	hypothetical protein	WP_013181360	25.89	309	1.14e-16	B_PV	Waddlia_chondrophila	hypothetical protein
[truncated: 933 more rows]

## Sheet: virophages
	orf prediction by MetaGeneMark					orf annotation	blast vs nr				cdd blast	(NCVOG blast resulted in no hits)
orf name	orf seq	length		start	end		first hit prot ID	first hit annot	species	eval	cdd	cdd annot
[truncated: 30 more rows]
