# Supplementary material for: Virus Genomes from Deep Sea Sediments Expand the Ocean Megavirome and Support Independent Origins of Viral Gigantism
Source: mBio. 2019 Mar 5;10(2):e02497-18. doi: 10.1128/mBio.02497-18 (PMC6401483; doi:10.1128/mBio.02497-18)
Supplement: DATA SET S2 [file mBio.02497-18-sd002.xlsx]

## Sheet: blast_hit_breakdown
e-value of:	1st hit	10th hit	40th hit	100th hit	200th hit	500th hit	pim annotation	specificity	origin					500 hit tax breakdown ->	A	B	E	V	N_Pi	N_Ma	N_Ir	N_Mi	N_Pa	N_Ph
pim0021	0	1.59e-132	6.16e-53	2.86e-47	1.85e-44		highly derived D5-like helicase	Ma	B E	N_Ma-10,E-2,B-3,E-3,B-2,E-9,B-3,E-7,B-3,E-2,B-9,E-3,B-24,E-2,B-49,E-2,B-62,E-2,B-11,E-2,B-8,E-2,B-3,V-2,B-21,E-3,B-15,E-4,V-2,B-6,E-2,B-4,E-2,B-5,E-2,B-82,E-2,B-8,E-3,B-28						353	106	28		10
pim0024	1.01e-103	2.67e-96	1.65e-49	6.65e-47	7.61e-45	3.38e-41	glycosyltransferase	Ma Pi	E	N_Ma-19,N_Pi-4,B-18,E-35,B-3,E-85,B-2,E-47,B-2,E-8,B-2,E-7,B-5,E-5,B-2,E-4,B-4,E-37,B-2,E-21,B-2,E-9,B-2,E-40,B-2,E-43,B-2,E-18,B-3,E-2						105	370		4	20
pim0025	1.42e-40	2.93e-37	2.9e-27	6.62e-26	3.38e-25		Dual specificity phosphatases (DSP)	Ir Ma	E	N_Ma-11,N_Ir-9,E-2,B-2,E-2,N_Ir-3,E-2,N_Ir-3,E-61,B-2,E-388						10	457			11	19
pim0026	9e-33	1.89e-31	3.56e-27	1.06e-25	1.3e-24	2.63e-22	NADAR domain (cd15457; Escherichia coli swarming motility protein YbiA and related proteins)	B	B	B-237,E-3,B-94,E-2,B-135						465	31					2
pim0028	0	0	3.05e-157	2.74e-61	6.56e-42	2.2e-32	restriction-fold endonuclease, D...H...D conserved	Ma Pi Mi	B	N_Ma-49,N_Pi-2,N_Ma-21,N_Mi-5,N_Ma-4,N_Mi-2,N_Ma-10,B-14,N_Mi-2,B-72,A-2,B-298					4	383			2	94		11		1
pim0029	9.02e-87	4.1e-86	2.73e-85	1.87e-84	7.82e-84		Ras family GTPase	E	E	E-498							497
pim0032	1.87e-87	1.46e-56	5.85e-55	4.3e-52	7.23e-49	1.44e-43	FrsA (COG1073), Fermentation-respiration switch protein FrsA, has esterase activity	Pi	B	N_Pi-5,B-494						493			6
pim0033	7.33e-113	3.65e-103	2.89e-43	1.56e-40	1.04e-39	2.95e-33	class 3 lipase	Ma Pi	B	N_Ma-23,N_Pi-9,B-463						462	4		9	24
pim0036	1.68e-28	1.07e-22	1.23e-20	1.02e-18	2.95e-17		PCIF1_WW, Phosphorylated CTD interacting factor 1 WW domain (pfam12237)	E	E	E-499							498
pim0037	5.2e-39	9.36e-23	4.82e-17	3.78e-16	1.6e-15	7.53e-15	SAM dependent methyltransferase	B E		E-5,B-2,E-6,B-38,E-2,B-21,E-3,B-25,E-2,B-281,E-2,B-68					7	435	52
pim0038	1.29e-49	1.93e-42	1.06e-30	0.002	0.01		uncharacterized protein conserved in marseille- and Cedratvirus	Ma Pi Pa	B	N_Ma-24,N_Pi-2,N_Ma-20,N_Pi-2,N_Ma-3,N_Pa-5,B-6,E-2,B-5,E-6,B-18,E-3,B-25,E-2,B-6,V-2,B-5,E-2,B-2,E-3,B-4,E-3,B-10,E-3,B-42						128	39	14	8	48			5
pim0039	6.27e-70	2.79e-66	4.42e-59	4.81e-52	1.29e-45	4.3e-21	DUF4116, Domain of unknown function (pfam13475)	B	B	B-301,E-2,B-55,E-2,B-102,E-2,B-16						473	16	1				9
pim0040	3.14e-132	8.72e-121	2.61e-35	1.77e-30	1.78e-27	1.02e-16	Smc, Chromosome segregation ATPases	Pi Ir Ma	A	N_Pi-2,N_Ma-3,N_Ac-4,N_Ma-4,N_Pi-2,N_Ac-2,N_Ir-6,N_Ma-2,A-252,B-2,A-12,B-3,A-2,B-2,A-31,B-3,A-3,B-3,A-6,B-3,A-15,B-8,A-20,B-2,A-17,B-8,A-6,B-3,A-2					374	85	1	1	6	13	10
pim0041	3.36e-63	1.79e-42	1.16e-33	2.93e-26	6.28e-23	7.56e-20	ctd-like (NLI interacting factor-like) phosphatase	Pi Ir	B	N_Pi-5,N_Ac-5,N_Ir-33,B-37,N_Ir-4,B-30,E-2,B-39,E-6,B-2,E-62,B-2,E-173,B-2,E-35						156	284		8		45
pim0042	1.31e-99	1.36e-76	5.18e-71	1.93e-26	2.29e-23	6.25e-21	Ribonuclease III	Pi Ir Ma	B	N_Pi-4,N_Ir-28,N_Ma-8,N_Ir-31,N_Ac-8,B-409					4	410		1	5	9	60
pim0043	1.19e-103	6.29e-96	3.59e-46	6.54e-45	2.64e-43	6.02e-37	patatin-like phospholipase	Pi Ma Ir Mi	B	N_Ma-8,N_Pi-3,N_Ac-8,E-4,B-9,N_Mi-2,B-61,E-2,B-20,E-8,N_Mi-2,B-2,E-11,B-5,N_Mi-2,B-7,E-4,B-7,E-6,B-2,E-5,B-10,N_Mi-2,B-3,E-2,B-10,E-3,B-8,E-2,B-5,E-6,B-22,E-5,B-11,E-2,B-9,N_Mi-2,B-13,E-3,B-7,N_Mi-2,B-2,E-2,B-30,N_Ph-5,B-14					1	283	114		4	8	3	36		37
pim0044	4.03e-167	3.77e-89	8.43e-59	1.95e-53	2.5e-49	1.03e-45	RecD helicase /ATP-dependent exoDNAse (exonuclease V)	Pi Ir Ma	B	N_Pi-6,N_Ma-12,N_Ac-4,N_Ir-2,B-20,N_Ir-2,B-451						471			6	12	5
pim0045	1.35e-164	3.97e-156	8.92e-25	3.77e-17	1.92e-14	2.07e-11	DNA repair exonuclease	Pi Ir Ma	B	N_Ma-11,N_Pi-2,N_Ir-5,N_Ac-8,B-9,V-2,B-6,V-3,B-2,V-5,B-2,V-3,B-3,V-3,B-3,V-2,B-3,V-3,B-17,V-5,B-5,E-2,V-11,B-14,V-4,B-8,V-3,B-6,V-6,B-10,V-5,B-4,V-3,B-5,V-2,B-6,V-3,B-7,V-2,B-23,E-2,B-12,V-6,B-3,V-2,B-2,E-4,B-2,E-2,B-20,V-3,B-46,V-2,B-41,V-2,B-7,V-3					8	285	31	136	6	12	10	2
pim0046	1.34e-129	2.14e-122	6.21e-62	1.38e-13	2.82e-09	3.91e-06	restriction endonuclease (cd01037)	Ir Ma	B	N_Ma-29,N_Ir-2,N_Ma-19,B-17,V-3,B-2,V-2,B-25,N_Ma-4,B-18,N_Ma-3,E-3,B-23,V-2,B-25,V-2,B-5,V-2,B-34,E-3,B-2,E-4,B-3,V-2,B-97,V-4,B-53,V-2,B-20					1	334	40	50		63	8	2
pim0047	0	3.77e-180	3.91e-119	1.24e-116	2.55e-113	1.1e-108	XRN 5'-3' exonuclease	Pi Ir Ma	E	N_Pi-4,N_Ma-11,N_Pi-2,N_Ir-7,E-474							473		6	11	8	1
pim0055	6.67e-103	7.93e-90	6.27e-44	2.96e-40	2.6e-37	7.46e-33	peptidases S53 (sedolisin)	E	E	E-500							499
pim0057	3.3e-147	3.44e-108	2.92e-16	4.95e-10	3.93e-09	7.33e-08	SNF-related serine/threonine-protein kinase (hhpred-predicted)	Pi Ir	E	N_Ac-6,N_Ir-2,N_Ac-4,N_Ir-4,N_Pi-12,N_Ac-4,N_Ir-12,E-34,N_Ir-2,E-42,N_Ir-2,E-78,B-2,E-216,N_Ir-2,E-43,N_Ir-1						5	415		13		47	1		3
pim0058	0	3.25e-94	1.23e-82	8.48e-82	4.13e-81		Cyclin-dependent protein kinase	Pi	E	N_Pi-11,E-486							485		12
pim0059	5.19e-89	4.29e-42	2.67e-38	2.44e-37	1.35e-36		protein kinase	Ma	E	N_Ma-10,E-488							487			11
pim0060	3.36e-163	5e-78	1.59e-73	2.03e-72	2.17e-71		Cyclin-dependent protein kinase	Pi	E	N_Pi-7,E-487							487		9
pim0061	0	1.91e-49	8.4e-31	1.36e-29	6.35e-29		protein kinase	Ma	E	N_Ma-12,E-485							484			12
pim0062	0	5.51e-169	6.43e-164	6.9e-09	2.72e-07	2.7e-06	protein kinase	Ir	E B	N_Ir-60,E-12,N_Ir-3,E-3,N_Ir-3,E-6,N_Ac-3,E-2,N_Ac-2,E-14,B-2,E-13,B-3,E-6,B-5,E-33,B-4,E-31,B-2,E-6,B-2,E-16,B-3,E-2,B-5,E-11,B-3,E-21,B-2,E-2,B-3,E-25,B-4,E-5,B-4,E-3,B-2,E-8,B-2,E-3,B-17,E-4,B-2,E-6,B-4,E-3,B-12,E-9,B-3,E-4,B-4,E-9,B-2,E-6,N_Ir-1					1	132	277		1		69	4		4
pim0063	2.04e-104	9.24e-62	9.14e-15	1.1e-13	3.19e-13	2.09e-12	protein kinase	Pi Ma	E	N_Ma-3,N_Pi-2,N_Ma-9,N_Pi-5,E-357,B-2,E-118						3	475		8	13
pim0064	0	3.21e-17	9.7e-16	2.61e-14	2.14e-13	8.1e-13	protein kinase	Ir	B E	N_Ac-5,E-3,B-2,E-24,B-2,E-4,B-6,E-4,B-3,E-7,B-7,E-2,B-3,E-3,B-2,E-4,B-2,E-2,B-6,E-2,B-2,E-3,B-9,E-4,B-3,E-6,B-3,E-3,B-12,E-3,B-3,E-5,B-9,E-5,B-4,E-2,B-60,E-4,B-13,E-2,B-8,E-3,B-9,E-2,B-12,E-5,B-2,E-2,B-3,E-10,B-5,E-2,B-8,E-15,B-3,E-4,B-99						324	170
pim0065	7.79e-121	4.25e-108	5.65e-25	8.41e-23	4.21e-22	7.36e-21	protein kinase	Pi Ma	E B	N_Ma-13,N_Ac-2,N_Pi-2,N_Ma-9,N_Pi-4,E-4,B-3,E-11,B-2,E-18,B-3,E-75,B-3,E-13,B-3,E-5,B-2,E-21,B-4,E-17,B-17,E-63,B-2,E-38,B-3,E-27,B-3,E-9,B-2,E-42						102	347		9	23	1
pim0066	1.2e-70	8.82e-59	1.15e-55	1.92e-42	7.48e-40	1.66e-37	Deoxynucleoside kinase	Ir Ph	E B	N_Ac-6,N_Ir-47,N_Ph-2,E-19,N_Ph-2,E-2,N_Ph-4,E-5,B-2,E-5,B-3,E-9,B-5,E-3,N_Ph-2,E-21,B-2,E-25,B-2,E-7,B-5,E-3,B-3,E-4,N_Ph-3,B-2,E-6,B-8,E-3,B-5,E-3,B-2,E-3,B-12,E-4,B-18,E-5,B-12,E-8,B-4,E-2,B-2,E-4,B-25,E-6,B-16,E-4,B-20,E-3,B-6,E-8,B-2					1	191	204				52	2		35
pim0067	4.16e-84	2.76e-80	7.3e-53	1.93e-51	1.36e-50		Thymidine kinase	Ma	E	N_Ma-10,E-209,N_Po-4,E-9,N_Po-2,E-11,N_Po-2,E-18,N_Po-3,E-4,N_Po-6,E-25,N_Po-2,E-7,N_Po-2,E-44,N_Po-2,E-89						1	418	6	1	10				2
pim0068	8.59e-80	1.64e-77	3.74e-72	4.66e-13	3.34e-10	9.09e-08	protein kinase	Pi Ir	E	N_Ir-64,N_Pi-3,N_Ir-7,N_Pi-6,E-5,N_Ir-2,E-4,N_Ir-2,E-21,N_Ac-4,E-46,N_Ac-2,N_Ph-4,E-25,N_Ph-2,E-214,B-3,E-8,B-4					1	20	329		13		93	7	6	13
pim0069	5.38e-80	1.21e-72	1.3e-42	4.9e-10	7.38e-09	2.55e-08	serine/threonine protein kinase	Pi Ma	E B	N_Ma-24,N_Pi-20,E-20,B-18,E-2,B-2,E-3,B-5,E-4,B-6,E-6,B-5,E-3,B-4,E-2,B-6,E-2,B-3,E-6,B-4,E-2,B-4,E-2,B-2,E-2,B-7,E-2,B-2,E-4,B-7,E-3,B-9,E-2,B-3,E-3,B-8,E-7,B-20,E-18,B-2,E-3,B-2,E-5,B-58,E-4,B-22,E-2,B-84,E-2,B-7,E-3,B-2						300	150		22	27
pim0070	0	0	1.53e-11	5.23e-07	4.84e-06	0.001	protein kinase	Pi Ir Ma	E	N_Ma-13,N_Ac-7,N_Ir-2,N_Pi-12,N_Ir-10,E-3,N_Ir-4,E-7,N_Ir-2,E-14,N_Ac-5,E-8,N_Ir-4,E-2,N_Ir-4,E-2,N_Ir-5,E-2,N_Ir-10,E-6,N_Ir-8,E-4,N_Ir-4,E-2,N_Ir-4,E-286,N_As-2,E-10					1	4	353		13	13	79	7	4	4
pim0071	5.16e-60	1.16e-54	8.49e-31	6.8e-28	2.2e-25	6.47e-22	deoxynucleotide monophosphate kinase	Pi Ir Ma	B	N_Ma-7,N_Ir-4,N_Ma-3,N_Pi-4,B-4,N_Pi-2,B-435,V-1					2	441	2	25	6	11	6	5
pim0072	0	0	0	0	3.4e-76		Protein tyrosine kinase, two tandem domains, specific to Marseille-/Pithovirus	Pi Ma Mi Pa	E	N_Ma-12,N_Pi-5,N_Mi-12,E-2,N_Mi-19,E-7,N_Pa-3,E-33,N_Pa-3,E-21,N_Pi-3,E-5,N_Pa-4,E-2,N_Pa-3,E-15,N_Pa-4,E-326							417		9	15		32	22	2
pim0076	1.35e-72	5.1e-66	1e-53	2.79e-32	1.32e-26	3.88e-12	restriction endonuclease (HHpred)	Pi Ir Ma	B E	N_Ac-2,N_Pi-2,N_Ac-3,N_Pi-3,N_Ma-6,N_Ir-15,N_Pi-2,N_Ir-20,B-12,E-2,B-4,E-2,B-5,E-3,B-5,E-2,B-3,E-23,B-2,E-14,B-2,E-2,B-3,E-14,B-3,E-23,B-2,E-10,B-3,E-17,B-2,E-11,V-5,E-2,B-2,V-2,B-2,V-5,E-5,B-2,V-2,E-7,B-13,E-4,B-9,E-2,B-10,E-4,B-14,E-2,B-20,E-2,B-27,E-3,B-14,V-2,B-25					9	208	175	26	14	9	39	4		1
pim0077	0	0	4.16e-123	5.91e-116	4.1e-111		3-beta hydroxysteroid dehydrogenase/isomerase	Ir	E	N_Ir-26,E-268,N_Po-2,E-2,N_Po-3,E-4,N_Po-2,E-3,N_Po-61,E-103						1	382				28
pim0078	1.09e-97	1.02e-95	1.12e-94	3.44e-93	2.85e-91	3.89e-87	NAD dependent epimerase/dehydratase	E	E	E-493						3	492		4
pim0079	6.21e-148	5.47e-127	2.04e-125	1.63e-124	1.27e-123	1.89e-119	GDP-mannose 4,6 dehydratase.	Pi	E	N_Pi-4,E-486						1	485		4			1		8
pim0080	6.75e-100	1.34e-74	1.01e-63	9.5e-18	3.15e-15	7.43e-13	IBR domain, a half RING-finger domain (pfam01485)	Ir Ph	E	N_Ac-1,N_Ir-2,N_Ph-20,N_Ir-37,N_Po-6,E-417						7	420				39	5		20
pim0085	7.8e-13	3.23e-07	0.0007				F-box and F-box like family protein	Pi		N_Pi-47,E-1							7		47			1
pim0086	1.36e-121	2.84e-70	3.63e-61	3.98e-56	5.07e-53	6.18e-45	DHH family phosphohydrolase	Ma	B	N_Ma-8,B-50,E-2,B-2,N_Mi-2,B-123,N_Mi-2,B-293						467	6	3		8		14
pim0090	0	0	0	3.54e-179	5.56e-177		bifunctional dihydrofolate reductase-thymidylate synthase	Ma	E	N_Ma-13,E-321,N_Ph-4,E-153							474			13	3			6
pim0092	3.74e-130	1.55e-123	2.37e-31	8.13e-29	5.04e-26	1.53e-17	pfam03235: DUF262, Protein of unknown function DUF262	Ma	E	N_Ma-20,E-405,B-2,E-11,B-3,E-3,B-27,E-2,B-15						51	425			20		3
pim0093	2.29e-84	6.43e-06	0.000441	0.003	0.01		hypothetical protein	Ir Ma	B E	N_Ma-8,N_Ir-2,B-3,N_Ir-2,B-3,E-2,B-9,E-3,B-2,E-2,B-9,E-2,B-13,E-3,B-30,E-3,B-6,E-2,B-6,E-2,B-11,E-5,B-10,E-10,B-20					2	128	53			8	8
pim0094	0	0	4.89e-08	5.54e-06	0.000122		hypothetical protein	Pi Ma	B	N_Ma-12,N_Pi-5,N_Ph-2,V-7,B-281,E-3,B-10,E-9,B-5,E-3,B-12,A-3,B-7,E-2,B-5,E-1					7	323	25	7	8	12	1			3
pim0095	0	0	0	1.66e-173	5.6e-136		DNA mismatch repair ATPase MutS	Mi	B	N_Pi-1,N_Mi-3,B-55,N_Mi-3,B-4,N_Mi-4,B-73,N_Mi-5,E-3,B-3,E-120,B-11,N_Mi-2,B-187					4	336	124		1			30		3
pim0096	2.25e-92	7.22e-80	2.14e-43	1.07e-41	1.76e-40	1.35e-38	metal dependent phosphohydrolase with conserved HD motif	Pi Ma Pa	B	N_Ma-11,N_Pi-4,N_Pa-3,B-457					1	457	20		4	11		2	3	1
pim0099	5.12e-69	6.26e-28	4.92e-05	0.001			inactivated thioredoxin/glutaredoxin	Ir Ma Mi		N_Ma-7,N_Ir-8,B-15,N_Mi-2,B-12,E-3,B-11,E-2,B-25,E-3,B-2,E-3,B-2,E-4,B-17,E-3,B-3,E-7,B-5					2	94	37	1		8	8	7		2
pim0100	7.91e-83	8.14e-08	0.001	0.003	0.005		pfam02338, OTU-like cysteine protease	Pi	B	N_Pi-11,B-2,E-2,B-19,E-2,B-223,E-3,B-27,E-3,B-81					1	353	29		12
pim0101	6.94e-83	9.02e-80	1.63e-78	1.12e-77	7.7e-77	3.2e-74	DNA polymerase family X	E	E	E-500							499
pim0102	1.24e-78	1.57e-46	1.61e-17	2.78e-15	7.12e-14	2.89e-12	permuted papain-like amidase	Ma	B	N_Ma-10,B-20,E-5,B-150,E-2,B-299						468	21			10
pim0103	5.39e-29	4e-08	1.64e-05	7.61e-05	0.000274		uncharacterized protein	Ma	B	N_Ma-9,B-484,E-1					2	484	1	1		9
pim0104	3.7e-15	0.009					uncharacterized pithoviridae protein	Pi		N_Pi-4,A-2,E-4					2	1	3		4
pim0105	5.82e-44	1.97e-41	2e-29	8.85e-29	3.43e-28		ubiquitin-like protein	Pi Ma	E	N_Ma-10,N_Pi-3,E-484							483	1	4	10
pim0106	1.61e-114	1.52e-101	0.000395	0.001	0.003		uncharacterized marseilleviridae protein	Ma	B	N_Ma-11,B-3,E-2,B-6,E-2,B-14,E-3,B-10,E-2,B-99,E-4,B-33,E-6,B-2,E-2,B-2,E-3,B-16,E-2,B-3,E-5,B-16,E-2,B-4,E-4,B-7,E-4,B-5,E-2,B-4,E-2					1	226	64	1		11
pim0107	1.09e-107						uncharacterized pithoviridae protein			N_Pi-1,E-5,B-1							5		1
pim0108	0.000102						uncharacterized pithoviridae protein			E-4							3
pim0109	1.53e-66	2.92e-06	0.000631	0.004			uncharacterized pithoviridae protein	Pi	B	N_Pi-6,B-22,E-2,B-4,E-2,B-6,E-3,B-13,E-2,B-34,E-2,B-7,E-3,B-9,E-5,B-8,E-3,B-2						106	40		6
pim0110	6.92e-16	0.000156	0.009				uncharacterized pithoviridae protein		B	B-44						43	3		1
pim0111	6.36e-78	3.81e-05	0.004				uncharacterized pithoviridae protein	Pi	E	N_Pi-7,E-45						8	44		7
pim0112	9.84e-111	0.000225	0.002	0.005			uncharacterized pithoviridae protein	Pi	B	N_Pi-5,B-151						151	16		5
pim0113	4.25e-79	1.44e-37	5.36e-09	1.81e-07	1.29e-06	3.93e-05	SWIB/MDM2 domain-containing protein	Ir Ma	E	N_Ma-9,N_Ir-8,E-252,B-2,E-31,B-2,E-111,B-2,E-33						32	427			9	10	3		18
pim0114	2.7e-99	6.04e-13	5.54e-06	0.003			uncharacterized marseilleviridae protein	Ma Ph Mi		N_Ma-9,N_Ph-17,N_Mi-7,N_Ph-2,N_Mi-7,N_Ph-2,B-6,E-10,B-16,E-3,B-14,E-13,B-5,E-8,B-6,E-5						60	47	1		9	3	24		27
pim0117	8.16e-50	4.28e-18	0.006				uncharacterized protein	Ir Ma Ph		N_Ma-7,N_Ir-11,N_Ph-6,B-2,N_Ac-5,N_Ph-3,B-2						6				7	11			12
pim0118	1.97e-101	5.15e-80	3.4e-05				transmembrane protein possibly repated to Pox virus entry-fusion-complex G9/A16	Pi Ma	E?	N_Pi-5,N_Ma-22,N_Pi-6,E-2,A-2,E-23					3	2	24		12	22		3
pim0119	1.68e-51	5.57e-48	0.006				uncharacterized protein	Pi Ma		N_Ma-10,N_Pi-7,N_As-4,N_Mi-2,B-2,E-5,B-5,E-3					1	9	10		7	10		4
pim0120	3.21e-156	6.52e-149	1.99e-12	0.01			uncharacterized protein	Pi Ma		N_Ma-12,N_Pi-5,E-9,B-8,N_Mi-11,B-12,E-2,B-13,E-2,B-6,E-4,B-2					2	40	23	3	6	13		11
pim0121	3.92e-81	7.71e-53	0.004				uncharacterized transmembrane protein (Pithoviridae)	Pi	B	N_Pi-9,B-10,E-4,B-22,E-2,B-2,E-5,B-7						40	16		9
pim0122	1.83e-29	3.62e-16					uncharacterized protein	Ma	B	N_Ma-9,B-6,E-2,B-2						7	2			9	1
pim0123	2.48e-114	1.65e-105	4.74e-34	1.52e-11			uncharacterized protein	Pi Ir Ma	E	N_Ir-1,N_Ma-10,N_Ir-7,N_Ma-2,N_Ir-30,N_Pi-6,N_Ir-2,E-12,N_Mi-3,B-24,E-4,B-4,E-6,B-3,E-15,B-3,E-3,B-4,E-5						48	51		6	12	41	11		1
pim0124	2.43e-23	1.69e-19	2.31e-17	5.04e-15	0.002		uncharacterized protein	B	B	B-1,A-2,B-183,E-4,B-14,E-5,B-6,E-3,B-3,E-3,B-2,E-2,B-8,E-2,B-13,E-2,B-4					2	233	30	1
pim0125	1.46e-98	0.000212	0.000694	0.001	0.003		uncharacterized protein	Pi	B	N_Pi-5,B-182,E-2,B-13,E-2,B-7,E-2,B-20					1	221	17		5
pim0126	2.55e-93	1.53e-13	0.00015	0.001	0.01		2-cysteine adaptor domain protein	Ir	E	N_Ac-8,E-190						1	190				1
pim0127	9.78e-115	9.13e-113	3.51e-112	1.83e-111	3.92e-110	2.81e-84	Glycosyl transferase family 2	B	B	N_Pi-1,B-494						493			5			1
pim0128	4.7e-24	1e-06					BET bromodomain protein	Pi Ir		N_Pi-5,N_Ir-5,B-5,E-2,B-3						8	2	1	5		7
pim0129	1.04e-173	6.09e-76	1.77e-23	4.32e-21	1.33e-17	7.69e-15	haloalkane dehalogenase, hydrolase fold family		B	B-8,A-4,B-89,E-2,B-25,E-3,B-71,A-2,B-172,E-2,B-69					17	434	48
pim0130	3.92e-87	0.000532	0.005				uncharacterized pithoviridae protein	Pi		N_Pi-6,E-7,B-3,E-4,B-18,E-4,B-2,E-4,B-11					1	37	25	1	6
pim0131	1.25e-62	4.25e-54	3.96e-35	2.5e-29	2.73e-25	3.33e-18	histone-like protein	Ir Ma	E	N_Ma-10,N_Ir-2,E-484						1	484			10	4
pim0132	2.56e-64	1.71e-41	3.38e-14	5.07e-08	0.000486	0.007	Peptidase M48 subfamily B: HtpX-like membrane-bound metallopeptidase (cd07338; M48B_HtpX_like)	Ir Ma Mi Ph		N_Ma-7,N_Ir-10,E-3,N_Mi-3,N_Ph-8,N_Mi-7,N_Ph-6,N_Mi-3,N_Ph-7,N_Mi-2,N_Ph-3,N_Mi-8,N_Ph-16,N_As-3,B-30,E-2,B-14,E-2,B-7,E-2,B-5,E-4,B-9,E-2,B-5,E-2,B-2,E-4,B-3,E-2,B-3,E-2,B-9,E-4,B-17,E-2,B-2,E-2,B-16,E-3,B-10,E-2,B-2,E-22,B-11,E-4,B-24,E-2,B-4,E-3,B-4,E-4,B-41,E-2,B-44,E-8					2	272	123	4	1	7	10	26		47
pim0133	1.33e-80	2.35e-39	7.48e-36	1.14e-33	3.23e-31	8.37e-27	Caspase (HHpred-predicted)	Pi	E	N_Pi-5,E-486,N_Mi-1						5	486		5			3
pim0134	2.22e-148	0.000207	0.004				uncharacterized transmembrane protein	PI		N_Pi-6,B-3,E-2,B-5,E-8,B-6,E-4,B-5,E-4,B-10,E-4,B-2						35	27	1	6
pim0135	4.96e-46	3.61e-42	3.01e-35	1.54e-32	4.74e-30	4.75e-25	DNA processing protein DprA; DNA recombination-mediator protein A (HHpred-predicted)	Pi Ma	B	N_Ma-12,N_Pi-3,B-152,V-3,B-10,V-2,B-13,V-2,B-26,V-2,B-22,V-3,B-3,V-2,B-9,V-2,B-2,V-2,B-3,V-6,B-4,V-8,B-5,V-3,B-4,V-10,B-8,V-14,B-11,V-5,B-2,V-5,B-20,V-3,B-11,V-4,B-11,V-5,B-13					5	347		122	3	13		2	5	1
pim0136	0	0	0	1.26e-15			putative homolog of Pox_VERT_large, Poxvirus early transcription factor (VETF), large subunit	Pi Ir Ma		N_Pi-5,N_Ma-10,N_Ir-61,N_Ac-8,E-7,N_As-4,N_Mi-12,N_As-11,N_Mi-4,B-6,N_Mi-3,B-15,E-2,B-1						24	14	1	7	11	62	23
pim0137	5.55e-42	3.22e-05	0.000359	0.002	0.005		Protein disulfide-isomerase; thioredoxin-like fold	Pi	B	N_Pi-6,B-21,E-4,B-13,E-2,B-12,E-2,B-6,E-2,B-3,E-3,B-14,E-2,B-48,E-4,B-11,E-2,B-6,E-4,B-31,E-2,B-16,E-3,B-13,E-2,B-20,E-5,B-6					4	224	68		6		1
pim0138	5.64e-42	5.58e-34	2.42e-29	2.91e-26	3.91e-20	3.11e-12	Domain of unknown function (DUF4326)	Pi Ma Pa	B	N_Pi-4,E-3,N_Ma-9,N_Pa-3,B-27,N_Mi-2,B-47,N_Mi-2,B-122,E-2,B-85,V-4,B-2,V-2,B-4,V-3,B-9,V-2,B-24,V-3,B-3,V-2,B-21,V-3,B-7,V-2,B-19,V-1					8	374	22	57	6	11		16	5
pim0139	4.36e-92	2.45e-85	5.41e-08				Transcription factor TFIID (or TATA-binding protein, TBP)	Pi Ir Ma Mi Ph		N_Ma-11,N_Pi-4,N_Ir-10,N_Mi-19,E-3,N_Ph-5,N_Mi-2,N_Ph-7						8	8		5	11	10	24		16
pim0140	2.6e-16	5.38e-08	3.2e-05	0.001			transmembrane protein	Pi	E	N_Pi-3,A-2,B-2,E-3,B-4,E-2,B-3,E-2,B-4,E-2,B-2,E-11,B-2,E-14,B-5,E-14,B-2,E-2,B-4,E-6,B-2,E-7,B-2,E-42					7	44	108		4
pim0145	4.44e-21	1.14e-16	0.002				membrane protein (2 transmembrane helices)	Pi Ma	B	N_Ma-16,N_Pi-4,B-36						36	2		5	16
pim0146	6.45e-44	4.93e-37	5.31e-20	9.42e-19	1.05e-17		Transcription factor S-II (TFIIS)	Pi Ir Ma Ph	E	N_Ma-7,N_Pi-4,N_Ir-5,N_Ph-6,N_Ir-5,E-2,N_Ph-2,E-6,N_Ph-4,E-21,N_Ir-3,E-2,N_Ir-7,E-10,N_Ph-2,E-2,N_Ph-2,E-50,N_Ph-2,E-313					1	1	411		5	7	27	3		40
pim0147	1.34e-67	5.22e-52	0.000496				uncharacterized protein	Pi Ir Ma	B	N_Ma-8,N_Pi-5,N_Ir-5,B-29,E-3,B-2,E-2,B-5,E-2					1	37	10		6	8	5	1
pim0148	8.63e-71	3.1e-66	6.77e-58	8e-05			uncharacterized protein	Ir Ma Ph		N_Ma-9,N_Ir-46,N_Ph-27,E-2,N_Mi-5,E-6,N_Ph-2,E-3,N_Ph-2,E-2,N_Ph-8,E-3					3	2	18	1		9	48	10		42
pim0149	3.06e-43	9.62e-39	0.000116	0.007			uncharacterized protein	Pi Ma Ph		N_Ma-10,N_Pi-4,N_Ph-25,B-4,E-5,B-2,E-2,B-2,E-2,B-5,E-2,B-2,E-4,B-13,E-3,B-13,E-2,B-2						47	28		5	11		5		27
pim0150	0	0	0	5.01e-96	4.25e-50		DEAD/SNF2-like helicase	Pi Ir Ma Mi	E	N_Ir-39,N_Pi-4,N_Ir-5,N_Ac-4,N_Ir-14,N_Ma-13,E-5,N_Mi-9,B-2,N_Ma-3,N_Mi-7,N_Ma-2,N_Mi-12,E-2,N_Ma-2,N_Mi-13,E-7,N_Po-6,E-2,N_As-10,N_Po-9,N_As-3,N_Po-4,E-2,N_Po-52,N_Mi-9,N_Po-25,E-2,N_Po-2,N_Mi-3,N_Po-14,N_Mi-2,N_Po-39,E-2,N_Po-10,B-2,E-2,N_Mi-3,E-2,B-8,E-33,B-2,E-3,B-5,E-6,B-4,E-1					1	30	90	4	6	25	59	83		1
pim0151	1.2e-38	2.39e-20	1.44e-14	3.93e-06	0.004		Endonuclease_DUF559	Ph Mi		N_Ph-2,E-3,N_Mi-5,E-6,N_Mi-4,E-35,N_Ph-2,E-5,N_Ph-2,E-4,N_Ph-7,B-3,E-2,N_Ph-6,E-3,N_Ph-3,E-3,N_Ph-6,B-2,E-2,B-12,E-3,B-11,N_Ph-5,B-5,N_Ph-5,B-17,N_Ph-3,B-2,N_Ph-3,B-5,E-2						69	95	2	4		2	14		60
pim0154	6.07e-06	2.82e-05	0.000688	0.005			uncharacterized protein		E	E-137						3	136					2
pim0155	0.001	0.007					uncharacterized protein		B	B-12						11	1
pim0156	6.75e-153	1.05e-86	3.33e-59	2.27e-33	9.4e-21	0.008	uncharacterized protein	Pi Mi	E	N_Pi-4,N_Mi-4,E-5,N_As-2,E-2,N_As-2,E-49,N_Ph-2,E-6,N_Ph-3,E-2,N_Ph-4,E-5,N_Ph-6,E-9,N_Ph-4,E-3,N_Ph-6,E-8,N_Ph-6,E-3,N_Ph-5,E-2,N_Ph-9,E-16,N_Ph-2,E-5,N_Ph-2,E-8,N_Ph-3,E-53,N_Ph-2,E-4,N_Ph-4,E-10,N_Ph-2,E-13,N_Ph-2,E-152					1	3	364		5			16		102
pim0157	4.95e-57	1.12e-48	1.9e-15	9.24e-07	2.15e-06	1.7e-05	F-box family protein	Ma	E	N_Ma-67,E-394,B-2						27	396			75
pim0158	1.28e-24	5.04e-23	2.93e-21	3.42e-20	6.07e-19	4.13e-16	ankyrin repeat protein		E	E-497							496					2
pim0159	1.7e-05	0.000415	0.003				F-box family protein	Pi	E	N_Pi-3,B-2,E-15,B-2,E-2,B-2,E-15,B-2,E-4,B-2,E-6,B-5,E-8,B-3,E-2						30	55		10	1		1
pim0160	1.47e-29	5.23e-26	5.74e-23	1.82e-21	1.13e-19	6.35e-17	uncharacterized protein		B	B-495					4	494	1
pim0161	3.75e-07	0.003					Zn-finger protein			E-3,B-2,A-5,E-5,A-2,B-1					9	5	9							2
pim0162	1.28e-48	4.5e-30	2.76e-19	7.43e-14	7.94e-06		uncharacterized protein			N_Pi-1,B-5,N_Po-3,B-26,V-2,B-62,V-6,N_Po-3,B-13,V-2,B-143,V-2,B-29,V-3,B-60,V-2,B-13,E-1					1	357	23	45	2		1	10
pim0163	1.59e-36	5.72e-30	7.01e-29	2.29e-27	2.46e-25	1.03e-21	CHRD (chordin) domain protein (pfam07452)		B	N_Mi-1,B-234,A-2,B-239					25	472			1			1
pim0164	3.65e-40	8.65e-34	2.01e-32	1.31e-31	2.5e-31	4.33e-31	uncharacterized protein		B	B-500						499
pim0166	4.98e-41	3.33e-24	0.000169	0.009			uncharacterized protein	Pi Ma		N_Ma-10,N_Pi-3,N_Ma-2,N_Pa-14,N_Mi-10,N_Ma-2,B-3,E-8,B-12,E-6,A-2,B-14,E-6,B-6					4	38	21		3	17		13	15
pim0167	6.84e-65	1.36e-42	2.32e-38	7.89e-35	1.47e-30	7.3e-23	restriction endonuclease	Pi Ma	B	N_Pi-3,V-10,N_Ma-4,V-2,B-6,N_Ma-4,B-15,V-2,N_Ma-2,B-17,N_Ma-3,B-3,V-2,B-3,V-2,B-25,N_Ma-4,B-9,N_Ma-2,B-52,V-2,B-6,V-3,B-5,V-3,B-11,V-3,B-79,N_Ma-2,B-12,N_Ma-3,B-99						349	8	62	6	66		4
pim0168	4.53e-17	2.45e-13	5.72e-10	5.81e-07	0.000569		serine/threonine-protein kinase	Pi Ir	E	B-1,N_Pi-4,N_Ir-2,N_Pi-3,N_Ir-3,N_Pi-3,N_Ir-16,E-5,N_Ir-3,B-4,E-29,N_Ac-3,E-43,B-7,N_Ph-4,N_Ir-3,N_Ph-2,E-17,B-5,E-13,B-6,E-8,B-3,E-2						52	130		14		35	4		11
pim0169	2.82e-110	1.01e-101	3.51e-71	1.66e-67	2.42e-64	1.97e-60	flavin-containing amine oxydase		B	B-24,A-8,B-2,A-9,B-35,A-2,B-4,A-2,B-4,A-5,B-101,A-2,B-272					56	443
pim0171	3.93e-77	7.34e-68					uncharacterized protein	Ma		N_Ma-21,B-1										21
pim0172	0	2.8e-119	6.68e-40	1.62e-32	2.19e-29	5.28e-25	DEAD/SNF2-like helicase	Ma Mi	E	N_Ma-9,N_Mi-21,E-7,N_As-3,E-447						3	455	1		9		25
pim0173	2.77e-148	4.36e-133	5e-85	5.21e-83	1.95e-81	2.79e-77	beta-propeller fold protein	Pi Ma	E	N_Ma-12,N_Pi-5,E-480							480		5	12			2
pim0174	4.18e-62	5.69e-05	0.004				uncharacterized protein	Ma		N_Ma-8,E-3,B-5,E-30,B-7,E-1					1	14	36			8
pim0175	2.82e-74	8.33e-07	0.000386	0.002			uncharacterized protein	Pi		N_Pi-8,E-3,B-4,E-2,B-6,E-3,B-9,E-9,B-10,E-2,B-4,E-3,B-3,E-2,B-2,E-15,B-5,E-2,B-8,E-5,B-3,E-8,B-2,E-3,B-2,E-12,B-5,E-8					2	73	89	1	8	4	1	1
pim0176	1.8e-06	1.93e-05	0.000443	0.001	0.004		uncharacterized protein		E	E-17,B-2,E-24,B-3,E-5,B-2,E-183,B-5,E-75						22	304		8	1
pim0177	5.56e-86	0.002	0.008				uncharacterized protein	Pi		N_Pi-6,B-2,E-5,B-2,E-4,B-5,E-19						14	30		6
pim0178	5.3e-11	9.66e-09	3.04e-07	5.26e-06	2.56e-05		tRNA nucleotidyltransferase/Poly(A) polymerase		E	E-13,N_Pa-2,E-305,B-3,E-7,B-4,N_As-1						21	328	4	1			5	20	1
pim0179	3.13e-26	1.71e-05	3.02e-05	0.009			DUF1664; Protein of unknown function (DUF1664)	Pi	B	N_Pi-5,B-54,E-2,B-7,E-3,B-2,E-3,B-15,E-1						79	16		5
pim0180	7.75e-26	1.15e-19	5.15e-19	1.91e-18	7.27e-18	2.92e-16	F-box family protein		E	B-3,E-356,B-2,E-71,B-2,E-15,B-2,E-28						29	470
pim0182	9.1e-48	1.8e-46	7.37e-45	1.05e-43	8.32e-43	3.99e-41	RPB3 subunit of Eukaryotic RNA polymerase II		E	E-487					13		486
pim0183	8.5e-71	7.72e-16	0.00071	0.005			uncharacterized protein	Ma	B	N_Ma-9,B-2,E-2,B-129					2	130	15			9
pim0184	0	0	2.35e-05	0.006			uncharacterized protein	Ir Ma Mi		N_Ma-11,N_Ir-8,N_Mi-13,E-2,B-5,E-2,B-3,E-4,B-2,E-23,B-5,E-16,B-7,E-2,B-10					1	39	62			11	10	17		1
pim0185	1.33e-157	1.11e-63	2.82e-26	2.74e-21	4.72e-20	1.38e-17	HNH endonuclease	Ma Mi	B	N_Ma-12,E-2,N_Mi-6,E-2,N_Mi-4,E-2,N_Mi-5,E-2,N_Mi-3,B-29,V-5,B-33,N_Mi-2,B-43,V-3,B-3,V-2,B-21,V-3,B-5,V-3,B-31,V-2,B-7,V-2,B-10,V-2,B-16,V-2,B-35,N_Mi-2,B-66,V-1					2	311	21	92		13		51		9
pim0187	6.23e-58	2.28e-34	0.002	0.008			putative DNA repair protien	Ma		N_Ma-18,B-16,E-7,B-5,A-2,E-7,B-2,E-14,B-2,E-3,B-4,E-7,B-2,E-4,A-1					3	36	48			18
pim0188	3.73e-109	2.35e-07	1.32e-05	0.000115	0.000853		membrane protein	Pi		N_Pi-5,E-13,B-38,E-2,B-12,E-4,B-8,E-2,B-9,E-3,B-47,E-6,B-50,E-5,B-20,E-2,B-11,E-5,B-24,E-2,B-11,E-3,B-7,E-3,B-19,E-4,B-2,E-2,B-7,E-3,B-8,E-2,B-10,E-3,B-9,E-1						301	97	1	5
pim0189	2.41e-69	6.47e-56	7.2e-12	9.74e-11	5.46e-10	7.13e-09	histone lysine methyltransferase	Ma	B	N_Ma-20,B-339,N_Pi-2,B-118						457	1		6	24
pim0190	7.97e-121	6.87e-59	9.3e-45	1.46e-42	5.57e-42	2.31e-40	Formamidopyrimidine-DNA glycosylase	Pi Mi	B	N_Pi-6,B-2,N_Mi-13,E-2,N_Mi-6,B-462					1	464	6		6			21
pim0191	6.27e-45	4.08e-16	1.47e-14	8.14e-14	3.07e-13		ubiquitin-protein ligase			N_Ac-3,N_Ir-4,E-486							485	2			7	1
pim0192	5.34e-106	4.77e-60	2.38e-05	0.000157	0.00058	0.003	putative protein kinase			N_Pi-15,N_Mi-15,E-28,B-8,E-15,B-4,E-8,B-4,E-32,B-2,E-335						49	418		16			16
pim0193	2.12e-20	9.05e-15	1.03e-11	1.48e-09	2.23e-07		beta-sandwich protein, Cupredoxin_Fibrocystin-L_like (cd04217)			B-11,E-2,B-32,V-2,B-21,V-2,B-5,V-2,B-2,V-9,E-4,B-2,E-2,V-8,B-4,V-26,E-6,V-2,E-6,B-4,E-10,B-2,V-2,E-16,B-3,E-5,V-3,E-39,B-2,E-66,V-2,E-2,V-3,E-47					8	141	228	118						3
pim0194	1.75e-37	1.74e-35	1.87e-30	6.28e-25	2.2e-17		glycosyltransferase			E-9,B-95,E-5,B-9,E-6,B-9,E-5,B-283,A-3,B-22					11	421	56					8		2
pim0195	1.7e-28	0.001	0.005				membrane protein			N_Pi-5,B-5,E-35,B-2,E-4,B-12,E-6,B-2,E-1						24	49		5					1
pim0196	6.83e-70	2.94e-10	4.34e-08	3.15e-07	0.001		uncharacterized protein			N_Pi-3,B-158,E-8,B-15,E-3,B-2,E-2,B-7,E-3,B-54,E-5,B-6,E-13,B-3,E-2,B-3,E-7,B-2						255	57		3
pim0197	6.02e-48	0.001					uncharacterized protein			N_Pi-1,B-2,E-7,B-3,E-3,B-2,E-2,B-2,E-2						11	14		1
pim0198	1.77e-55	3.53e-14	1.18e-12	5.91e-12	2.05e-11	1.27e-10	Double-stranded RNA binding motif-containing protein			N_Pi-1,N_Mi-2,E-71,N_Mi-3,E-21,B-2,E-308,B-2,E-74						15	474		1			9
pim0199	1.45e-102	5.63e-06	0.002	0.006			uncharacterized protein			N_Ma-8,B-2,E-3,B-27,E-5,B-9,E-3,B-8,E-4,B-20,E-9,B-14,E-7,B-4,E-2,B-8,E-2						94	49			8	1	2	1
pim0200	3.56e-103	3.3e-12	7.19e-10	8.15e-09	3.85e-08	3.27e-07	HeH/LEM domain protein (pfam12949)			N_Pi-1,N_Pa-6,E-493							492		1				6
pim0201	6.73e-113	3.11e-09	0.002				nucleotidyl transferase			N_Pi-1,V-5,E-3,B-20,E-8,B-3,E-4,B-10,E-1						35	16	8	1			7
pim0202	4.08e-54	1.42e-29	6.56e-23	7.39e-22	5.01e-20	1.9e-14	Macro_Poa1p_like_SNF2; Macro domain, Poa1p_like family, SNF2 subfamily (cd03331)			N_Ir-2,E-15,B-117,V-2,B-3,V-2,B-7,V-2,B-14,V-4,B-10,V-2,B-8,V-3,B-27,V-4,B-5,V-11,B-5,V-4,B-7,V-5,B-3,V-3,B-8,V-3,B-2,V-2,B-16,V-2,B-5,V-3,B-5,V-2,B-5,V-2,B-5,V-6,B-2,V-5,B-25,V-3,B-18,V-2,B-5,V-2,B-10,V-5,B-8,V-2,B-6						338	22	136			2	1
pim0204	1.84e-39	1.5e-22	7.05e-06	7.13e-05	0.000173	0.00076	Zn-finger protein			N_Ma-19,E-480							479			20
pim0205	3.89e-52	5.82e-16	3.75e-08	1.12e-07	2.16e-07	3.51e-07	F-box family protein			N_Pi-7,N_Ma-12,E-463						6	465		7	12			9
pim0206	1.42e-07	8.84e-05	0.000539	0.002	0.006		F-box family protein			N_Pi-1,E-28,B-3,E-68,B-2,E-173						21	269		14	1
pim0207	2.26e-90	1.77e-58	6.29e-57	9.19e-56	6.4e-55	3.11e-53	ATP-dependent helicase HrpA			N_Mi-2,E-23,B-2,E-3,B-2,E-238,B-2,E-13,B-4,E-10,B-2,E-5,B-2,E-5,B-10,E-8,B-3,E-41,B-2,E-5,B-2,E-17,B-2,E-15,B-4,E-11,B-2,E-7						90	407					2
pim0208	1.12e-120	1.88e-101	4.52e-05	0.002	0.006		uncharacterized protein			N_Pi-1,N_Mi-12,B-7,E-3,N_Pi-5,E-2,B-6,E-6,N_Ma-2,B-8,E-4,B-3,E-4,B-6,E-2,B-4,E-4,B-4,E-5,B-2,E-3,B-3,E-16,B-19,N_Ma-2,E-3,B-5,E-5,B-8,E-23,B-3,E-2,A-2,E-6,B-3,E-2,B-2,E-5,B-2,E-7					4	104	116	3	6	13		13
pim0209	6.14e-34	2.3e-26	5.9e-12	0.000114	0.001		uncharacterized marseilleviridae protein			N_Ma-100,E-5,N_Ma-6,E-137,N_Ma-2,E-128						1	272			122		1
pim0210	3.36e-92	9.74e-67	6.97e-14	1.59e-09	7.49e-06		uncharacterized protein			N_Ma-8,N_Pi-3,N_Pa-5,N_Ma-6,E-4,B-2,E-2,B-24,E-2,B-6,E-2,B-95,E-4,B-15,N_Mi-3,B-13,N_Mi-2,B-2,N_Mi-2,B-5					1	161	25		5	15		11	6	1
pim0211	0.002						uncharacterized protein			B-3						2	1
pim0212	1.86e-34	1.71e-27	1.22e-26	4.04e-26	1.55e-25		RNA polymerases N/ 8 kDa subunit			N_Pi-1,A-2,E-55,A-2,E-60,A-2,E-87,A-2,E-18,A-2,E-5,A-3,E-24,A-2,E-29,A-2,E-5,A-2,E-3,A-3,E-54,A-3,E-4,A-3,E-11,A-2,E-4,A-5,E-27,A-3,E-5,A-2,E-14,A-2,E-3,A-1					85	1	411		1
pim0213	3.24e-16	2.88e-14	1.52e-12	2.25e-11	2.56e-10	1.61e-08	HNH endonuclease			V-3,B-4,V-3,B-17,V-2,B-6,V-2,B-3,V-3,B-4,V-4,B-6,V-4,B-7,V-5,B-34,V-7,B-7,V-3,B-2,V-5,B-2,V-2,B-24,V-5,B-6,V-2,B-2,V-2,N_Mi-2,B-36,V-2,B-2,N_Ph-3,B-6,V-2,B-6,V-2,B-16,V-2,B-41,V-2,B-5,N_Ph-2,B-5,V-2,B-22,N_Ph-2,B-5,N_Mi-2,B-22,V-3,B-11,V-2,B-5,V-3,B-3					2	320	9	131		2		20		15
pim0214	1.48e-117	1.42e-20	3.31e-16	5.93e-13	1.07e-10	1.82e-09	F-box family protein			N_Pi-3,B-103,E-3,B-10,E-9,B-7,E-4,B-10,E-5,B-3,E-6,B-3,E-10,B-5,E-7,B-7,E-2,B-3,E-4,B-4,E-9,B-5,E-2,B-3,E-14,B-2,E-23,B-2,E-13,B-2,E-8,B-3,E-27,B-2,E-13,B-2,E-15,B-4,E-9,B-2,E-84					2	213	279		5
pim0215	4.52e-49	1.02e-05	0.007				uncharacterized protein			N_Ma-9,B-38						37	2			9
pim0216	2.52e-24	0.006					membrane protein			N_Pi-4,B-3,E-2,B-2,E-7						5	8		4
pim0217	6.69e-82	0.000236	0.003	0.008			membrane protein			N_Ma-8,B-5,E-13,B-2,E-5,B-11,E-6,B-13,E-3,B-8,E-2,B-6,E-2,B-7,E-6						58	49	5		8
pim0218	9.3e-48	0.000197	0.001	0.005			uncharacterized protein			N_Ma-9,E-30,B-2,E-37,B-8,E-18,B-3,E-15,B-2,E-6,B-3,E-9,B-1					1	36	117			9
pim0219	2.49e-63	1.46e-08	2.75e-07	2.1e-06	1.2e-05	6.92e-05	F-box family protein			N_Pi-2,E-85,B-2,E-18,B-3,E-11,B-3,E-61,B-3,E-17,B-2,E-151,B-2,E-67,B-2,E-11						54	421		7				16
pim0220	2.13e-09	2.12e-07	1.41e-05	0.000114	0.000366	0.005	Helix-turn-helix domain protein			E-227,B-3,E-111,B-2,E-13,B-3,E-61,B-2,E-2,B-2,E-4,B-3,E-4,B-3,E-17,B-4,E-4,B-2,E-5					1	49	449
pim0221	0	0	0	1.35e-16	9.47e-15	5.14e-13	Glycosyl transferase family 90			N_Ac-1,N_Ir-58,N_Ac-8,E-426					1	2	426				59	2
pim0222	0	2.66e-167	7.01e-48	1.38e-45	2.94e-43	1.98e-40	Protein of unknown function DUF72			N_Ma-12,E-4,B-478					1	477	7			12		2
pim0223	6.03e-132	1.4e-121	2.3e-25	1.24e-23	9.36e-23	4.24e-21	putative endonuclease			N_Ma-10,N_Pi-4,B-475					4	475	4	2	4	10
pim0224	4.13e-28	9.39e-22	5.49e-19	5.11e-17	2.3e-15	2.31e-12	thermonuclease/nuclease			B-2,N_Mi-4,B-417,E-2,B-58					1	476	5	5				5		6
pim0225	2.24e-106	0.001	0.005				uncharacterized protein			N_Pi-1,E-2,B-2,E-53						6	55		1
pim0226	6.34e-93	6.06e-58	9.92e-15	1.44e-07	0.001		MORN repeat protein			N_Ma-139,N_As-2,N_Ma-23,B-4,N_Ma-4,B-3,N_As-2,B-4,N_Ma-2,B-9,N_Ma-3,B-3,N_Ma-2,B-7,N_Ma-2,B-2,N_Ma-4,B-4,E-2,B-12,N_Ma-2,B-21						70	6		2	190			1
pim0227	2.49e-61	9.46e-50	1.05e-45	3.64e-06	0.001		SAP domain protein (pfam02037)			N_Ir-66,E-151					9	4	151				66
pim0228	9.98e-50	5.85e-38	6.16e-11	0.000686			Non-histone chromosomal protein MC1 (pfam05854)			N_Ma-10,B-19,E-12,B-4,E-3,B-2,E-8,B-2,E-9,B-2,E-6,B-2,N_Mi-2,E-7,B-27,E-2,B-16,E-4,B-2,E-2,B-6,E-3,B-3					2	89	68			10		5
pim0229	0	1.11e-38	4.65e-24	1.15e-12	0.000131	0.007	glycosyltransferase			N_Ma-9,B-2,E-5,B-2,E-9,B-2,E-7,B-18,E-2,B-17,E-2,B-50,E-7,B-2,E-3,B-6,E-2,B-27,E-6,B-11,E-3,B-5,E-7,B-15,E-2,B-3,E-6,B-4,E-3,B-8,E-9,B-9,E-2,B-4,E-3,B-16,E-3,B-4,E-3,B-10,E-2,B-11,E-8,B-5,E-4,B-32,E-5,B-51,E-2,B-4					8	330	152			9
pim0230	6.59e-56	2.46e-41	1.66e-34	5.45e-28	3.74e-25	7.32e-20	HNH endonuclease			E-4,N_Mi-19,N_Ma-6,B-7,N_Mi-3,B-11,N_Mi-2,B-6,V-6,B-2,V-2,B-3,V-4,B-2,V-3,B-10,V-5,B-2,N_Mi-2,B-4,V-2,B-5,V-2,B-2,V-2,B-4,V-3,B-2,V-2,B-12,V-4,B-13,V-2,B-20,V-2,B-29,V-2,B-12,N_Ph-2,B-5,V-2,B-15,V-2,B-3,N_Ph-3,B-36,N_Ph-2,V-2,B-5,V-7,B-3,V-2,B-2,N_Ph-3,B-32						266	14	108		12		60		39
pim0231	6.11e-06	0.000283	0.001	0.007			uncharacterized protein			E-4,B-2,E-9,B-2,E-8,B-2,E-10,B-2,E-13,N_Pi-2,E-9,B-2,E-5,B-2,E-8,B-3,E-24					2	33	90		4
pim0232	7.5e-150	0.000334	0.01				uncharacterized protein			N_Pi-6,B-9,E-6,B-13						22	12		6
pim0233	4.62e-36	1.14e-17	0.01				uncharacterized marseilleviridae protein			N_Ma-18,E-15,B-7,E-1						9	15			18
pim0234	0.000394	0.001	0.003				uncharacterized protein			B-7,E-6,B-3,E-3,B-2,E-12,B-3,E-5,B-2,E-8,B-5,E-4,B-9,E-1					1	37	41
pim0235	0.003						uncharacterized protein			B-1
pim0236	4.18e-46	1.44e-44	0.009				uncharacterized protein			N_Ir-36,A-1						2					36
pim0237	2.9e-24	9.38e-13	3.3e-08	1.8e-06	0.000214		Zn-finger protein			N_Ph-2,B-4,V-2,B-23,V-2,B-188,E-2,B-32,E-2,B-8,N_Pa-2,B-10,E-7,B-6						271	26	37				10	3	5
pim0238	1.65e-99	7.6e-20					Protein of unknown function (DUF2738)			N_Ma-8,E-8,B-1						1	8			8
pim0239	8.26e-05	0.003					uncharacterized protein			E-2,B-11,E-3,B-7,E-1						18	6
pim0240	1.39e-85	2.08e-80	1.68e-26	3.57e-08	0.007		uncharacterized protein			N_Ir-42,N_Pi-4,N_Ma-10,N_Mi-15,N_Ph-26,N_Ac-2,N_Ph-5,N_Mi-2,N_Ph-2,E-34,B-3,E-11,B-2,E-6,B-2,E-6,B-13						36	65	1	6	12	42	24		38
pim0241	0	1.92e-147	0.001	0.003			uncharacterized marseilleviridae protein			N_Ma-14,E-3,B-5,E-2,B-3,E-2,B-2,E-6,B-34,E-2,B-5,E-8,B-3,E-3,B-4,E-3,B-2,E-10,B-4,E-7,B-6,E-4,B-5,E-4,B-20,E-1					1	103	67			14
pim0242	3.04e-120	6.54e-109	0.003	0.007			uncharacterized marseilleviridae protein			N_Ma-12,E-2,B-15,E-3,B-19,E-2,B-21,E-4,B-3,E-5,B-3,E-2,B-28						90	28	2		12
pim0243	0.001						uncharacterized protein			N_Ir-1,B-1							1				1
pim0244	6.49e-34	0.002					uncharacterized protein			N_Pi-1,E-2,B-14,E-1					3	14	6		1
pim0245	0	0.001	0.006				beta-helix protein			N_Pi-4,B-7,E-6,B-3,E-11,B-16,E-2,B-2					2	28	23		4			1
pim0246	1.07e-24	2.09e-08	1.42e-07	5.82e-07	1.64e-06	2.9e-05	putative oxidoreductase			E-1,B-13,E-3,B-2,E-2,B-5,E-3,B-6,E-2,B-5,E-10,B-15,E-3,B-2,E-5,B-19,E-2,B-2,E-8,B-5,E-5,B-6,E-9,B-10,E-2,B-4,E-2,B-2,E-4,B-4,E-2,B-2,E-10,B-10,E-6,B-4,E-2,B-7,E-10,B-7,E-4,B-3,E-3,B-10,E-12,B-2,E-2,B-2,E-12,B-4,E-4,B-3,E-5,B-7,E-11,B-3,E-7,B-9,E-2,B-6,E-20,B-4,E-17,B-7,E-7,B-7,E-3,B-3,E-2,B-5,E-2,B-12						260	238					1
pim0247	1.34e-126	1.29e-63	4.85e-46	4.52e-31	6.5e-08	0.000874	exonuclease			N_Pi-5,A-2,N_Mi-3,B-58,E-5,B-6,E-2,B-8,E-2,B-8,E-4,B-3,E-5,B-2,N_Ph-7,B-5,E-3,V-4,B-7,E-3,V-2,E-7,B-8,V-12,B-4,E-2,B-2,A-3,V-2,A-2,B-3,V-2,B-13,V-4,B-2,V-9,B-35,A-2,B-65,A-2,B-31,V-3,B-8,A-2,B-21,V-5,B-7					31	310	57	84	5			3		9
pim0248	0.002						uncharacterized protein			E-1
pim0249	0	0.001	0.005				uncharacterized protein			N_Pi-2,B-2,E-2,B-2,E-20,B-7,E-3,B-6,E-4						19	34		2
pim0250	1.01e-61	4.2e-30	3.81e-28	5.35e-22	2.91e-20	3.71e-18	putative methyltransferase			N_Pi-1,B-477					16	476	4	1	1					1
pim0251	5.14e-08	3.81e-07	1.88e-06	2.78e-05	0.000488		uncharacterized protein			E-279,B-2,E-3,B-2,E-24,B-3,E-2,B-5,E-1					2	20	308
pim0252	0	0	8.29e-94	1.78e-10	1.2e-08	4.85e-05	Zn-finger containing protein; similar to EGF-like domain containing protein			N_Ma-13,N_Pi-3,N_Mi-31,N_Pa-5,N_Ph-2,N_Mi-6,E-420						11	422		5	13		40	6	2
pim0253	7.54e-75	1.06e-54	5.06e-08	1.72e-05	0.002		uncharacterized marseilleviridae protein			N_Ma-87,N_As-2,N_Ma-25,B-4,N_Ma-4,B-4,N_Ma-6,B-5,N_Ma-4,B-3,N_Ma-2,B-7,N_Ma-2,B-10,N_Ma-2,B-8,N_Pi-2,B-24,N_Ma-2,B-114,N_Ma-2,B-4						190	6		7	165
pim0254	0	1.37e-136	3.53e-05	0.000197	0.007		uncharacterized marseilleviridae protein			N_Ma-10,E-47,B-2,E-7,B-2,E-117					1	25	171			10	4
pim0255	2.57e-103	1.26e-72	3.57e-11	1.9e-09	2.84e-06	0.000705	uncharacterized marseilleviridae protein			N_Ma-28,E-3,B-17,E-3,B-430					1	447	15	5		29				2
pim0256	7.37e-110	2.5e-06	2.05e-05	8.19e-05	0.000455	0.007	galactose binding lectin domain protein			N_Ma-8,E-258,B-3,E-25,B-2,E-9,B-8,E-17,B-2,E-13,B-4,E-5,B-2,E-27,B-3,E-8,B-2,E-84					2	42	446	1		8
pim0257	2.18e-10						uncharacterized protein			N_Pi-1,B-2						1			1
pim0258	5.75e-13	5.19e-05	0.000608	0.004			uncharacterized protein			B-1,E-78,B-12,E-4,B-5,E-4,B-4,E-3,B-12						48	92
pim0259	2.11e-07	6.47e-05	0.004				uncharacterized protein			E-9,B-3,E-7,B-2,E-11,B-5,E-3,B-2						17	31							2
pim0260	1.01e-09	8.45e-07	7.72e-06	0.000124	0.002		putative metalloprotease			B-8,E-4,B-7,E-3,B-10,E-2,B-5,E-20,B-2,E-2,B-2,E-9,B-3,E-2,B-2,E-6,B-3,E-10,B-2,E-39,B-2,E-88,B-3,E-12,B-2,E-132,B-1					1	73	334	2					5
pim0261	3.06e-06	0.000166	0.000633	0.002	0.003		F-box family protein			E-6,B-4,E-272,B-6,E-11,B-2,E-15,B-2,E-2,B-5,E-6						31	313		7			2
pim0262	3.05e-59	1.38e-35	7.51e-18	2.17e-07	2.04e-05	0.000461	Type I restriction-modification system methyltransferase			B-1,E-6,N_Mi-3,B-191,A-2,B-269					17	460	12	5				3
pim0263	5.51e-83	5.06e-50	1.55e-15	3.46e-09	4.7e-05	0.007	MORN repeat protein			N_Ma-168,B-2,N_Ma-10,B-2,N_Ma-6,B-7,N_Ma-4,B-5,N_Ma-5,B-3,N_Ma-5,B-26,E-12,B-16,N_Ma-2,B-42,E-3,B-2,E-5,B-2,E-2,B-8,E-5,B-5,E-3,B-12,E-14,B-3,E-9,B-2,E-5,B-9,E-2,B-4,E-2,B-17,E-8,B-2						186	90			214			3
pim0264	3.65e-55	1.4e-38					uncharacterized protein			N_Ma-12,B-17						17	2			12
pim0265	1.53e-27	0.007					uncharacterized marseilleviridae protein			N_Ma-6,E-5,B-1						1	5			6
pim0266	1.9e-14	1.71e-13	9.21e-13	4.33e-12	2.31e-11	1.2e-09	TspO/MBR family protein			B-337,A-2,B-67,E-3,B-57					20	461	18
pim0267	2.09e-07	7.95e-05	0.000688	0.002	0.005		uncharacterized protein			E-2,N_Pi-2,E-7,N_Pi-2,E-5,B-2,E-23,B-3,A-2,E-6,B-4,E-20,B-3,E-6,B-2,E-2,B-2,E-10,B-3,E-17,B-6,E-4,B-3,E-3,N_Pi-4,E-8,N_Pi-2,E-9,B-3,E-15,B-3,E-5,B-2,E-17,B-4,E-5,B-2,E-42					6	67	218		35				2
pim0268	1.27e-176	1.35e-115	4.96e-11	1.01e-08	4.83e-08	7.67e-07	Zn-finger protein			N_Ma-26,E-471							471			27		1
pim0269	1.29e-111	1.1e-20	6.82e-06				uncharacterized protein			N_Pi-6,N_Ir-5,N_Ma-4,N_Ir-2,N_Ma-4,N_Ir-2,E-61						2	60		6	8	9
pim0270	0.000118	0.001	0.006				uncharacterized protein			E-1,B-5,E-4,B-12,E-6,B-11,E-2,B-6,E-5,B-3						38	26
pim0271	0	0	1.31e-169	3.24e-137	3.68e-72	7.32e-14	BRO-like protein			N_Ac-1,V-2,N_Ac-7,V-3,N_Ac-4,V-7,N_Ac-5,V-103,N_Ac-2,V-71,N_Ac-5,V-7,N_Ac-3,V-13,N_Ac-5,V-33,N_Ac-3,V-32,N_Ac-3,V-3,B-3,V-2,B-8,V-2,B-4,V-3,B-4,V-3,B-37,V-2,B-9,V-2,B-17,V-2,B-11,N_Mi-2,B-23						119		314				4
pim0272	2.11e-60	4.1e-46	2.4e-11	3.98e-05	0.002		uncharacterized protein			N_Ac-26,B-192					1	191	13
pim0273	1.71e-27	1.85e-25	4.12e-24	8.31e-23	1.03e-21	1.18e-15	ASCH_PF0470_like; ASC-1 homology domain (a beta-barrel fold; cd065550)			B-2,A-7,E-9,B-2,E-114,A-3,E-4,A-3,E-14,A-2,E-4,A-3,E-7,A-2,E-8,A-2,E-16,A-3,E-163,B-6,E-8,B-3,E-34,B-3,E-3,B-3,E-7					49	52	395					3
pim0274	6.06e-59	1.35e-42	0.004				uncharacterized marseilleviridae protein			N_Ma-36,E-3,B-6,N_Ma-2,E-4,B-1						9	12			39
pim0275	4.1e-75	1e-58	2.8e-08	6.39e-05			uncharacterized marseilleviridae protein			N_Ma-11,E-114							113			11
pim0276	0	0	4.35e-55	2.48e-31	7.16e-28	4.5e-23	Origin of replication binding protein			N_Ma-36,E-3,N_Ma-2,N_Mi-2,N_As-5,N_Mi-8,E-9,B-2,N_Mi-6,B-11,E-2,B-2,N_Mi-6,B-3,N_As-10,B-8,E-7,B-6,V-2,B-2,V-2,B-10,V-6,B-7,V-8,B-10,E-2,B-7,V-12,B-2,V-2,N_Ma-2,B-2,V-2,B-5,V-3,E-2,B-5,V-13,B-4,V-14,B-5,V-42,B-13,E-3,B-2,E-3,V-2,N_Mi-2,B-5,V-63,B-2,E-2,V-1						140	74	190	1	47		30
pim0277	1.38e-71	2.34e-05					uncharacterized marseilleviridae protein			N_Ma-8,B-5,E-8,B-3,E-3,B-2,E-2,B-2						12	15			8
pim0278	3.42e-93	1.85e-78	0.000707	0.007			uncharacterized marseilleviridae protein			N_Ma-23,E-3,B-4,E-7,B-14,E-5,B-9,E-2,B-2,E-9,B-2,E-4,B-10					1	48	36	1		23
pim0279	1.04e-17	0.003	0.006				PAN domain protein			N_Pi-1,B-6,E-2,A-3,E-63,B-1					3	9	66		1
pim0280	1.1e-57	4.81e-41	0.005				2-cysteine adaptor domain protein			N_Ma-10,B-4,E-2,B-2,E-4,B-12,V-5,B-18,E-3,B-3					2	41	18	9		10
pim0281	2.32e-58	1.56e-54	2.13e-49	4.87e-45	2.43e-40	9.4e-34	methyltransferase			B-37,A-2,B-306,E-3,B-16,E-2,B-26,E-3,B-2,E-3,B-20,E-3,B-9,E-2,B-5,E-2,B-8,E-2,B-14					2	443	54
pim0282	2.43e-94	3.01e-81	0.002	0.006			uncharacterized marseilleviridae protein			N_Ma-12,E-10,B-2,E-2,B-2,E-4,B-2,E-2,B-11,E-3,B-88,E-2,B-13,E-2,B-29						148	29			12
pim0283	7.18e-46	3.2e-33	0.002	0.007			uncharacterized marseilleviridae protein			N_Ma-14,E-18,B-103,E-12,B-2,E-2,B-3					2	111	41			15
pim0284	2.05e-99	3.76e-17	0.007				uncharacterized marseilleviridae protein			N_Ma-26,B-3,E-13,B-1						4	13			26
pim0285	3.3e-85	0.005					uncharacterized marseilleviridae protein			N_Ma-7,E-2,B-5,E-7						5	8			7
pim0286	1.13e-41	1.27e-39	7.25e-39	7.99e-38	2.38e-36	1.2e-33	Cytidylyltransferase-like protein			B-497					2	496	1
pim0287	6.17e-59	7.92e-27	0.003				uncharacterized marseilleviridae protein			N_Ma-10,E-39,B-1						2	39			10
pim0288	8.81e-156	7.44e-135	6.03e-13	4.38e-09	5.45e-08	3.26e-06	cell division cycle 123 protein			N_Ma-12,N_Pi-3,N_Mi-13,E-15,N_Mi-7,E-98,B-2,E-93,B-2,E-127,B-2,E-73,B-1						44	407		4	12		32
pim0289	1.75e-114	5.13e-99	1.18e-13	4.32e-10	7.03e-08	0.000113	uncharacterized marseilleviridae protein			N_Ma-10,B-46,E-2,B-38,E-3,B-32,E-2,B-3,E-3,B-23,E-2,B-51,E-5,B-25,E-2,B-12,E-2,B-15,E-3,B-62,E-2,B-57,E-2,B-40						405	81			10	3
pim0290	3.31e-84	1.39e-68	0.005				uncharacterized marseilleviridae protein			N_Ma-10,B-6,E-2,B-10,E-3,B-28						43	10			10
pim0291	1.95e-89	8.22e-73	0.001	0.005			F-box family protein			N_Ma-12,E-165					1	8	164			16
pim0292	1.47e-10	5.84e-09	2.46e-08	1.91e-07	7.93e-07	1.76e-05	uncharacterized protein			B-500						499
pim0293	0.000442	0.002	0.007				uncharacterized protein			B-8,E-2,B-2,E-3,B-13,E-3,B-4,E-2,B-16,E-1					1	44	16
pim0294	0	0	0	0	0		Hsp70 protein			E-498							497
pim0295	5.88e-75	0.000311	0.004				uncharacterized marseilleviridae protein			N_Ma-9,B-70						69	1			9
pim0296	1.84e-66	1.92e-43	4.42e-12	3.97e-11	1.49e-10		uncharacterized marseilleviridae protein			N_Ma-12,B-480						479		1		14
pim0297	0	0	2.42e-24	4.29e-19	2.39e-16	4.9e-14	HNH endonuclease			N_Ma-13,N_Mi-15,B-3,N_Mi-6,B-31,N_Ph-2,B-20,N_Mi-3,V-2,B-19,N_Mi-2,B-26,N_Mi-2,B-2,N_Mi-2,B-6,N_Ph-4,B-6,V-2,B-2,V-2,B-8,V-2,B-19,V-3,B-10,V-3,B-33,V-4,B-2,V-2,B-9,V-2,B-33,V-2,B-83,V-2,B-7,V-5						329	15	70		13		51		21
pim0298	0.000427	0.01					uncharacterized protein			B-15						14	2
pim0300	1.03e-90	1.8e-58	4.1e-57	1.32e-56	2.73e-56	2.18e-55	mitochondrial carrier-like protein			N_Pi-5,E-495							494		5
pim0301	6.72e-113	1.21e-31					uncharacterized marseilleviridae protein			N_Ma-10,E-13							12			10
pim0302	1.86e-61	0.000116	0.000781	0.002	0.008		uncharacterized marseilleviridae protein			N_Ma-9,B-50,E-2,B-146						195	5			9
pim0303	7.01e-135	3.17e-103	2.17e-05	0.000191	0.000732	0.002	uncharacterized marseilleviridae protein			N_Ma-12,E-486							485			12		2
pim0304	3.1e-44	0.006					uncharacterized marseilleviridae protein			N_Ma-8,E-2,N_Ma-1							2			8		1
pim0305	3.21e-27	0.000468					uncharacterized marseilleviridae protein			N_Ma-13										12
pim0306	5.37e-42	4.16e-05					uncharacterized marseilleviridae protein			N_Ma-8,E-14,B-1						3	16			8
pim0308	4.65e-75	1.48e-21	0.000338	0.001	0.004		mannosyltransferase OCH1-like protein			N_Ma-9,B-51,E-2,B-40,E-2,B-81,E-2,B-94,E-3,B-35						300	24		1	10		1
pim0309	0.000255	0.001	0.009				uncharacterized protein			B-6,E-4,B-2,E-22,B-2,E-9						13	35
pim0310	3.49e-68	4.47e-40	0.002				uncharacterized marseilleviridae protein			N_Ma-25,E-12,B-4,E-8,B-2,E-4,B-5,E-3,B-8,E-3,B-2,E-2,B-10					1	33	36	1		26
pim0311	4.78e-137	5.26e-127	0.01				uncharacterized marseilleviridae protein			N_Ma-10,B-14,E-2,B-8,E-5,B-3					2	27	8			10
pim0313	3.36e-20	2.85e-12	0.005				uncharacterized marseilleviridae protein			N_Ma-31,E-5						2	7	1		32		1
pim0314	6.08e-20	1.22e-12	0.000388				uncharacterized marseilleviridae protein			N_Ma-16,E-4,N_Ma-3,E-15,N_Ma-6						1	21	3		28				3
pim0315	1.37e-30	1.07e-22	1.02e-12	1.1e-10	3.31e-09	8.5e-06	uncharacterized protein			N_Mi-1,B-11,E-4,B-43,E-2,B-289,V-4,B-78					2	421	22	32		3		13		5
pim0316	1.53e-63	9.49e-62	4.42e-60	4.91e-59	2.27e-58	3.76e-57	ABC transporter			E-490					10		489
pim0317	0.002						uncharacterized protein			B-4,E-3						4	2
pim0318	0	6.53e-144	9.47e-142	1.08e-140	6.57e-140	9.86e-139	Mycolic acid cyclopropane synthetase			N_Pi-1,B-497					2	496			1
pim0319	6.06e-48	1.83e-30	0.01				uncharacterized marseilleviridae protein			N_Ma-31,E-4,N_Ma-2						2	4			33
pim0320	1.93e-101	1.05e-09	0.002	0.009			uncharacterized marseilleviridae protein			N_Ma-13,B-6,E-2,B-24,E-2,B-84,E-1						114	11	1		14
pim0321	8.44e-57	6.62e-38	6.04e-12	7.22e-10	7.95e-07		uncharacterized marseilleviridae protein			N_Ma-10,A-2,B-179,A-2,B-52,A-2,B-10,A-2,B-35,A-4,B-37,E-1					44	314	2	1	1	10		1
pim0322	9.55e-86						uncharacterized protein			N_Pi-1,N_Ac-2,E-3							2		1
pim0323	1.77e-108	1.36e-102					uncharacterized marseilleviridae protein			N_Ma-12,N_Mi-8,B-1						4	3			12		9		1
pim0324	1.1e-108	1.93e-73	8.17e-09	2.12e-05	0.000167	0.001	MORN repeat protein			N_Ma-71,B-3,N_Ma-4,B-3,N_Ma-2,B-5,N_Ma-5,B-7,E-4,B-132,E-4,B-2,E-2,B-19,E-2,B-4,E-6,B-3,E-4,B-3,E-2,B-7,E-3,B-12,E-4,B-3,E-5,B-3,E-2,B-8,E-5,B-7,N_Ma-3,E-3,B-4,E-5,B-11,E-2,B-5,E-2,B-31,E-3,B-6						289	94			111			1
pim0325	6.31e-61	5.99e-55					uncharacterized marseilleviridae protein			N_Ma-10,B-8,E-3,B-1					1	8	3			10
pim0326	0.000223	0.008					uncharacterized protein			B-5,E-5						7	5
pim0327	2.55e-60	0.000108					uncharacterized marseilleviridae protein			N_Ma-9,B-9,E-2,B-2,E-5,B-1						13	12			9
pim0328	8.26e-149	3.33e-117	0.003	0.009			uncharacterized marseilleviridae protein			N_Ma-13,B-20,E-3,B-4,E-5,B-8,E-2,B-3,E-3,B-12,E-2,B-2,E-3,B-8,E-2,B-4					2	62	34			13
pim0330	1.7e-60	7.15e-35	4.41e-12	1.98e-05			uncharacterized marseilleviridae protein			N_Ma-104,B-4,N_Ma-9,B-27,N_Ma-2,B-4,E-3,B-3						40	7			125
pim0331	8.38e-50	1.31e-10	0.007				uncharacterized marseilleviridae protein			N_Ma-19,B-22,N_Ma-1						23	5			21
pim0332	4.78e-111	2.78e-102	0.004				uncharacterized marseilleviridae protein			N_Ma-10,B-5,E-3,B-7,E-5,B-4,E-2,B-10,E-3,B-16,E-3,B-2,E-2						45	22			10
pim0333	1.42e-84	3.34e-68	0.009				uncharacterized marseilleviridae protein			N_Ma-10,B-32					2	31	1			10
pim0334	0	9.89e-74	8.48e-07	4.6e-06	1.2e-05	0.001	uncharacterized marseilleviridae protein			N_Ma-32,B-463						462		1		34		2
pim0335	1.64e-52	8.59e-45	0.000293				uncharacterized marseilleviridae protein			N_Ma-10,E-44							43			10
pim0336	0	7.94e-175	2.09e-16	1.2e-15	3.97e-15	3.33e-14	serine/threonine protein kinase			N_Ma-23,E-6,B-2,E-29,B-3,E-31,B-2,E-15,B-2,E-2,B-4,E-4,B-2,E-7,B-3,E-6,B-7,E-11,B-6,E-9,B-4,E-5,B-6,E-5,B-2,E-10,B-2,E-4,B-3,E-7,B-3,E-11,B-3,E-11,B-2,E-6,B-2,E-2,B-2,E-16,B-2,E-49,B-3,E-2,B-6,E-3,B-3,E-104					2	112	362			23
pim0337	0	0	1.24e-51	1.33e-43	1.19e-27		unclassified DEAD/SNF2-like helicases			N_Ma-12,N_Mi-20,N_Ir-46,N_Mi-15,N_Ir-7,N_Ma-7,N_Mi-4,N_Ma-6,E-5,N_Mi-5,E-2,N_Pi-2,N_Mi-3,N_As-5,E-3,N_Po-11,N_Mi-3,E-2,N_Po-4,E-2,N_Mi-4,N_Ac-2,N_Po-6,E-2,N_Po-74,E-2,N_Po-107,N_As-5,N_Po-7,B-9,N_Po-2,E-2,B-2					1	20	49	4	6	26	59	88		2
pim0338	0	0	0.000215	0.006			uncharacterized marseilleviridae protein			N_Ma-15,E-3,N_Mi-12,N_Pi-2,E-6,B-3,E-7,B-2,E-2,B-14,E-5,B-2,E-16,B-2,E-2,B-8,E-5,B-3,E-2,B-6					2	48	55	2	2	15	1	20
pim0339	2.18e-168	3.14e-11	0.001	0.007			uncharacterized marseilleviridae protein			N_Ma-23,E-12,B-3,E-4,B-3,E-13,B-2,E-9,B-6,E-6,B-2,E-4,B-5,E-5,B-6						41	60			33			1
pim0340	1.18e-74	4.61e-55	7.92e-05	0.001	0.005		uncharacterized marseilleviridae protein			N_Ma-25,B-8,N_Ma-3,B-92,E-2,B-22,E-4,B-5,E-2,B-54,E-3,B-48						229	30	1	4	33
pim0341	6.59e-103	1.67e-92	0.000293	0.01			uncharacterized protein			E-1,N_Mi-9,N_Pi-2,N_Mi-8,E-6,N_Pi-4,B-13,E-2,B-44						57	15		7			20
pim0342	2.2e-112	7.44e-105					uncharacterized marseilleviridae protein			N_Ma-10,E-5,B-5,E-2						8	7			10
pim0343	3.7e-14	3.47e-10	8.12e-08	0.000115	0.008		uncharacterized protein			E-108,B-2,E-19,B-5,E-7,B-7,E-3,B-15,E-2,B-6,E-4,B-6,E-5,B-1						49	157	3				1
pim0344	0	0	3.1e-80	7.26e-33	1.46e-26	4.53e-19	Origin of replication binding protein			N_Ma-42,E-2,N_As-17,E-5,N_Mi-2,E-3,N_Mi-5,E-3,B-3,N_Mi-5,B-3,E-2,B-7,E-2,B-9,E-2,B-2,E-4,B-4,V-7,B-4,V-33,B-2,V-9,B-4,V-4,B-6,V-5,B-7,V-6,B-12,E-5,B-8,V-3,B-7,E-2,B-2,E-2,B-14,V-7,B-10,V-2,B-4,V-8,B-2,V-25,B-10,V-5,E-2,V-6,B-4,V-3,B-3,V-57						141	69	195	1	44		32
pim0345	5.04e-69	4.1e-11					uncharacterized marseilleviridae protein			N_Ma-11,B-7,E-1						7	2			11
pim0346	5.7e-73	0.000246					uncharacterized marseilleviridae protein			N_Ma-8,E-3							2			8
pim0347	2e-101	1.13e-85	0.005				uncharacterized marseilleviridae protein			N_Ma-11,B-9,E-2,B-3,E-2,B-4,E-2,B-2,E-4,B-10,E-2,B-17,E-2						45	19	1		11
pim0348	7.28e-124	0.00042	0.003	0.007			uncharacterized marseilleviridae protein			N_Ma-7,B-10,E-2,B-12,E-3,B-2,E-2,B-81					1	104	16	1		7
pim0349	1.24e-42	1.15e-05	0.000224	0.002	0.005		uncharacterized marseilleviridae protein			N_Ma-7,B-19,V-2,B-11,V-3,B-16,E-2,B-2,A-2,E-2,B-13,E-6,B-6,A-2,E-2,A-2,E-6,B-5,E-4,B-3,E-10,A-2,E-27,B-4,E-78,B-2,E-5,B-2,E-14,B-3					12	108	167	15		7
pim0350	2.39e-57	2.58e-05	0.000335	0.001	0.004		uncharacterized marseilleviridae protein			N_Ma-7,B-73,E-2,B-117,E-3,B-17,E-2,B-8,E-2,B-18,E-3,B-21,E-2,B-9,E-3,B-6,E-4,B-1						270	35	1		7
pim0351	4.42e-177	6.37e-145	0.003				uncharacterized marseilleviridae protein			N_Ma-11,E-6,B-12,E-2,B-36					1	48	17			11
pim0352	2.76e-75	1.39e-67					uncharacterized marseilleviridae protein			N_Ma-10,E-3,B-6,E-5						9	9			10
pim0353	4.37e-83	1.57e-47	0.009				uncharacterized marseilleviridae protein			N_Ma-11,B-2,A-3,B-18,A-2,B-4					8	23	4			11
pim0354	1.56e-120	6.18e-117	6.71e-113	3.68e-09			early iridovirus protein			N_Ir-67,E-37,B-45						46	37				67	1
pim0355	1.55e-63	1.95e-30	6.12e-18	0.005			uncharacterized protein			B-84,E-2,B-2,E-6,B-2						89	10	4				1
pim0356	2.91e-35	1.07e-31	2.15e-27	3.09e-26	2.89e-25	4.17e-23	Endonuclease/Exonuclease/phosphatase family protein			E-1,B-5,E-5,B-7,E-73,B-3,E-21,B-2,E-350						44	452					3
pim0357	2.55e-132	5.41e-74	9.8e-63	3.18e-52	1.41e-25	1.57e-14	BRO-like protein			N_Ac-15,V-8,N_Ac-3,V-10,N_Ac-3,V-34,N_Ac-3,V-3,N_Ac-4,V-77,N_Ac-2,V-6,N_Ac-2,V-2,N_Ac-3,V-36,N_Ac-4,V-4,E-2,V-12,E-2,V-5,B-2,E-2,V-4,B-2,E-3,V-3,E-2,V-5,E-2,B-3,V-2,B-10,V-7,B-3,V-3,B-2,V-5,B-3,V-8,N_Ac-2,V-4,E-2,V-2,B-18,V-3,B-21,V-2,B-13,V-5,B-11,V-5,B-4,V-4,B-10						117	33	277				8		1
pim0358	2.16e-45	5.59e-26	3.41e-25	1.59e-24	7.95e-24	6.17e-23	GIY-YIG-like endonuclease			N_Ac-3,N_Ir-2,B-486						485		8			2
pim0359	3.1e-101	4.15e-82	1.03e-76	2.03e-71	3.75e-43	1.37e-23	RNA ligase 2			N_Pi-1,B-104,N_Mi-12,N_Pi-2,B-20,V-3,B-7,V-5,B-6,V-6,B-4,V-3,B-2,V-15,N_Mi-2,V-3,N_Mi-6,V-15,B-2,V-50,B-3,V-8,B-3,V-2,B-2,E-3,B-2,E-4,B-5,E-9,B-2,E-2,B-2,E-2,B-5,E-7,B-2,E-8,B-2,E-2,B-13,V-2,B-5,E-2,B-9,E-9,B-19,E-1						257	81	130	3			28
pim0360	1.97e-50	0.002	0.008				uncharacterized marseilleviridae protein			N_Ma-7,B-15,E-3,B-17,E-2,B-1						32	10			7
pim0361	4.45e-150	2.82e-140					uncharacterized marseilleviridae protein			N_Ma-11,B-3,E-3,B-2						4	4			11
pim0362	4.08e-117	1.2e-106	6.21e-05	0.001	0.007		uncharacterized marseilleviridae protein			N_Ma-11,B-13,E-2,B-30,E-2,B-11,E-2,B-7,E-3,B-4,E-6,B-2,E-15,V-2,B-8,V-9,B-2,E-5,B-8,E-2,B-5,E-6,B-13,E-6,B-2,E-5,B-3,E-5,B-5					2	119	69	15		11		2		2
pim0363	3.31e-56	5.1e-34	0.002	0.005			uncharacterized protein			N_Ma-13,B-113,E-3,B-2,E-5,B-3,E-5,B-10					1	131	20			13
pim0364	1.33e-53	4.21e-06	8.81e-05	0.000356	0.005		uncharacterized marseilleviridae protein			N_Ma-9,B-4,E-22,B-3,E-3,B-2,E-15,B-2,E-7,B-2,E-5,B-26,E-5,B-3,E-16,B-3,E-6,B-5,E-20,B-4,E-55					4	77	161			9
pim0365	1.28e-66	1e-21					uncharacterized marseilleviridae protein			N_Ma-10,B-3,E-2,B-2						4	2			10
pim0366	0	0	9.04e-07	2.26e-05	0.000106	0.001	uncharacterized marseilleviridae protein			N_Ma-13,E-2,B-6,E-5,B-5,E-3,B-3,E-10,B-2,E-13,B-3,E-3,B-2,E-18,B-2,E-6,B-3,E-13,B-4,E-5,B-7,E-2,B-2,E-16,B-2,E-8,B-2,E-23,B-2,E-25,B-2,E-2,B-2,E-2,B-2,E-2,B-2,E-35,B-8,E-12,B-2,E-4,B-4,E-9,N_Po-2,B-5,E-2,B-2,E-5,B-5,E-25,B-2,E-9,B-4,E-18,B-2,E-32,B-2,E-5,B-4,E-3,B-2,E-4						143	332			20
pim0367	1.48e-55	3.13e-17	0.007				uncharacterized marseilleviridae protein			N_Ma-9,B-3,E-4,B-22,E-2,B-10					1	34	10			9				1
pim0368	3.11e-160	1.66e-06	0.000229	0.001	0.003		uncharacterized protein			N_Pi-1,B-57,E-2,B-8,E-2,B-3,E-7,B-8,E-2,B-16,E-3,B-7,E-3,B-42,E-2,B-29,E-2,B-15,E-4,B-2,E-2,B-4,E-2,B-12,E-5,B-4,E-2,B-4,E-11,B-3,E-14,B-4,E-3,B-7,E-7,B-4,E-2,B-5,E-2,B-9					3	257	111		1
pim0369	7.51e-05	0.000896	0.008				uncharacterized protein			E-2,B-14,E-2,B-7,E-6,B-5,E-1					3	27	12
pim0370	2.43e-147	2.7e-86	0.003	0.006			uncharacterized marseilleviridae protein			N_Ma-11,B-31,E-2,B-9,E-2,B-17,E-4,B-8,E-2,B-18,E-2,B-2,E-6,B-3,E-8,B-8					2	100	43	1		11
pim0371	7.78e-51	0.006					uncharacterized marseilleviridae protein			N_Ma-8,B-9						9	2			8
pim0372	6.07e-89	1.09e-37					uncharacterized protein			N_Ma-12,E-4,B-6,E-2,B-11						17	6			12
pim0373	1.48e-15	1.4e-12	6.71e-11	7.21e-10	3.99e-09	1.32e-07	von Willebrand factor type A domain			B-14,E-2,B-10,E-3,B-15,E-2,B-4,E-2,B-22,A-3,B-4,E-2,B-4,E-3,B-15,E-2,B-4,E-3,B-8,E-3,B-12,E-3,B-13,E-5,B-7,E-2,B-3,E-6,B-5,E-3,B-2,E-2,B-34,E-5,B-5,E-7,B-6,E-6,B-9,E-8,B-7,E-6,B-11,E-2,B-2,E-3,B-8,E-3,B-3,E-2,B-40,E-2,B-23,E-2,B-3,E-2,B-2,E-3,B-2,E-5,B-11,E-6,B-5					16	325	158
pim0374	1.09e-51	5.11e-35					uncharacterized marseilleviridae protein			N_Ma-11,E-8,B-3,E-4						3	11			11
pim0375	3.62e-31	0.000693					uncharacterized marseilleviridae protein			N_Ma-8,E-22							21			8
pim0376	0.001	0.007					uncharacterized protein			B-1,E-2,B-3,E-3,B-3,E-2,B-1						7	8
pim0377	0	0	0.004				uncharacterized marseilleviridae protein			N_Ma-11,B-10,E-2,B-6,E-2,B-4,E-5,B-2,E-2,B-12,E-2,B-10,E-1					1	45	17			11
pim0378	0	1.81e-12	1.96e-09	2.9e-08	6.45e-08	5.2e-07	DEAD-like helicase family protein			E-7,N_Mi-8,E-4,B-5,E-3,B-3,E-16,B-6,E-6,B-3,E-10,B-2,E-2,B-4,E-102,B-2,E-285						46	438	3			1	11
pim0379	7.8e-52	1.76e-13	9.05e-12	4.84e-11	3.11e-10	2.93e-09	3'-5' exonuclease			N_Pi-4,B-2,E-2,B-15,E-10,B-2,E-23,B-2,E-7,B-2,E-4,B-4,E-13,B-2,E-2,B-2,E-2,B-2,E-4,B-3,E-3,B-3,E-11,B-9,E-3,B-4,E-8,B-2,E-9,B-5,E-10,B-2,E-6,B-8,E-15,B-3,E-4,B-4,E-6,B-4,E-3,B-2,E-5,B-7,E-15,B-2,E-2,B-4,E-16,B-2,E-14,B-2,E-27,B-2,E-35,B-2,E-48,B-3,E-8						164	331		4
pim0380	2.14e-11	5.12e-05	0.002	0.003	0.004		unannotated cluster (Pithoviridae)			B-1,E-4,B-3,E-2,B-289,E-2,B-84						377	9
pim0381	0.002						uncharacterized protein			B-4					1	3	2
pim0382	0	0	0	5.94e-07	1.37e-05	0.000639	uncharacterized protein			N_Ir-57,B-23,E-2,B-98,E-2,B-132,E-3,B-12,E-2,B-43,E-3,B-73					1	381	56				57	2
pim0383	5.87e-85	0.000128					uncharacterized marseilleviridae protein			N_Ma-8,B-8						7	1			8		1
pim0384	1.67e-16	3.46e-12	1.49e-09	2.65e-08	1.85e-07	2.44e-06	glycosyltransferase			V-5,B-11,N_Ph-2,B-183,A-2,B-8,E-2,B-119,N_Ph-2,B-98					29	418	22	7				1		22
pim0385	1.96e-134	1.47e-132	5.67e-128	5.94e-125	9.59e-122		aminopeptidase			B-10,E-5,B-6,A-3,B-12,A-2,B-4,A-2,B-95,E-4,B-21,E-3,B-8,E-4,B-3,E-2,B-2,E-3,B-6,E-5,B-2,E-14,B-6,E-3,B-6,E-12,B-7,E-3,B-4,E-10,B-6,E-2,B-6,E-3,B-2,E-3,B-2,E-22,B-3,E-11,B-3,E-6,B-6,E-2,B-2,E-11,B-4,E-19,B-2,E-9,B-4,E-7,B-3,E-3,B-2					31	268	199
pim0387	7.7e-39	1.34e-14	0.004	0.008			uncharacterized marseilleviridae protein			N_Ma-10,E-2,B-6,E-3,B-9,E-4,B-2,E-17,B-2,E-3,B-10,E-3,B-2,A-3,E-20,B-2,E-12,B-15					6	64	70			10
pim0388	1.04e-65	6.88e-11	6.17e-09	1.29e-07	3.16e-06	0.000132	Glycosyltransferase family 25			N_Mi-1,E-2,B-4,E-7,N_Mi-2,E-2,B-12,E-2,B-26,V-5,B-43,E-3,B-9,E-2,B-8,E-2,B-5,E-4,B-5,E-2,B-3,E-5,B-259,E-2,B-4,E-2,B-13						396	69	16				18
pim0391	1.61e-30	2.49e-05	0.000127	0.000466	0.004		uncharacterized marseilleviridae protein			N_Ma-8,B-138,E-3,B-31,E-3,B-41,E-7,B-3,E-2,B-9						225	31	2		8
pim0392	6.66e-108	6.86e-91	0.002				uncharacterized marseilleviridae protein			N_Ma-28,B-8,E-5,B-10,E-4,B-10,E-5						30	14			28
pim0393	4.27e-93	5.45e-40	8.64e-26				uncharacterized protein			N_Pi-2,E-8,N_Mi-2,B-2,N_Mi-2,B-6,N_Mi-8,B-2,N_Mi-3,B-13						24	13	1	4			16
pim0394	0	0					uncharacterized marseilleviridae protein			N_Ma-13,E-14						1	13			13
pim0395	3.24e-172	0.000201	0.002	0.008			uncharacterized marseilleviridae protein			N_Ma-8,B-26,E-8,B-30,E-2,B-26,A-1					5	85	30			8
pim0396	0.000254						uncharacterized protein			B-1
pim0397	6.81e-51	0.000219					uncharacterized marseilleviridae protein			N_Ma-9,B-23						22	2			9
pim0398	5.19e-54	0.001					uncharacterized marseilleviridae protein			N_Ma-8,B-7						6				8
pim0399	1.09e-86	2.37e-84	2.21e-83	8.81e-82	3.23e-80	4.92e-74	Dihydroorotate dehydrogenase			B-47,E-3,B-29,E-2,B-24,E-2,B-8,E-2,B-107,E-5,B-4,E-2,B-6,E-15,B-3,E-7,B-5,E-2,B-7,E-3,B-3,E-4,B-5,E-2,B-32,E-3,B-106					2	397	100
pim0400	0.006						uncharacterized protein			B-2						1
pim0402	2.92e-05	0.003	0.008				uncharacterized protein			A-1,B-61					1	60	1
pim0403	0.01						uncharacterized protein			E-1
pim0404	1.14e-26	0.000424	0.005				uncharacterized protein			N_Pi-4,B-2,E-4,B-2,E-3,B-7,E-4,B-13,E-3,B-3						29	17		4
pim0405	4.8e-167	3.44e-39	4.9e-12	4.24e-10	2.36e-08		uncharacterized protein			N_Ac-8,N_Ir-2,B-287,E-3,B-6,E-6,A-2,E-3,B-4,E-2,B-5					3	302	19	1			2
pim0406	1.68e-40	5.86e-08	2.23e-06	0.000258	0.004		uncharacterized marseilleviridae protein			N_Ma-8,E-143,B-3,E-4,B-5,E-6,B-5,E-14,B-2,E-7,B-2,E-2,B-10,E-2,B-6,E-3,B-8,E-2,B-3,E-7,B-2,E-4,B-4,E-3,B-2,E-13					1	77	215	2	4	8		2
pim0407	1.56e-120	6.34e-80	4.42e-05	0.002	0.005		uncharacterized marseilleviridae protein			N_Ma-11,B-2,N_Ma-2,B-6,N_Ma-5,B-2,N_Ma-17,E-2,N_Ma-5,E-4,B-4,N_Ma-5,B-4,E-6,N_Ma-2,E-4,B-2,E-13,B-2,E-5,V-2,E-21,B-2,E-239,B-2,E-6						43	301	11		55		2
pim0408	2.23e-06	0.001	0.01				uncharacterized protein			B-3,E-2,B-8,E-2,B-9,E-2,B-10						29	11			1
pim0409	6.87e-64	2.04e-51	0.002	0.008			uncharacterized marseilleviridae protein			N_Ma-10,B-3,E-2,B-13,E-11,B-5,E-6,B-6,E-18,B-2,E-5,B-2,E-16,B-3,E-27					2	44	88			10
pim0410	8.06e-44	5.74e-23					uncharacterized marseilleviridae protein			N_Ma-11,B-9,E-1						9				11
pim0411	5.3e-89	2.69e-76					uncharacterized marseilleviridae protein			N_Ma-12,E-5,B-5,E-9,B-2					2	9	14			12
pim0412	6.31e-40	8.76e-32					uncharacterized marseilleviridae protein			N_Ma-11,E-10						2	9			11				1
pim0413	0	0	0.003				uncharacterized marseilleviridae protein			N_Ma-11,B-78,E-3,B-1						78	7			11
pim0414	1.21e-70	0.000273	0.003	0.007			uncharacterized marseilleviridae protein			N_Ma-9,E-17,B-2,E-7,B-2,E-15,B-2,E-5,B-4,E-2,B-2,E-7,B-2,E-4,B-2,E-11,B-4,E-3,B-3,E-9,B-2,E-6					1	31	89			9
pim0415	2.59e-172	3.22e-21	2.47e-17	3.87e-16	3.21e-15	2.31e-13	Acyltransferase			N_Ac-8,E-492							491
pim0416	1.5e-166	1.39e-53	7.81e-28	1.07e-16	1.45e-06		uncharacterized marseilleviridae protein			N_Ma-9,E-2,B-2,E-2,B-7,E-4,B-4,E-9,B-2,E-9,B-2,E-19,B-3,E-9,B-2,E-30,B-2,E-4,B-2,E-8,B-7,E-3,B-2,E-15,B-3,E-9,B-2,E-14,B-2,E-22,B-4,E-12						81	177	1		9				1
pim0417	7.05e-99	7.5e-89	0.001	0.003	0.008		uncharacterized marseilleviridae protein			N_Ma-13,E-74,B-2,E-53,V-2,E-75						6	202	4		13				1
pim0418	0	0	1.47e-49	8.92e-40	5.94e-21		DEAD/SNF2-like helicase			N_Ma-13,N_Ir-44,N_Pi-4,B-20,N_Ir-7,B-2,N_Mi-3,B-2,N_Ma-3,N_Mi-20,B-2,N_Ac-2,E-3,N_Mi-10,B-9,N_Mi-5,B-2,E-7,B-2,E-4,B-2,N_Mi-10,E-3,N_Ac-3,N_Mi-3,N_Po-9,N_Mi-3,E-2,N_Po-10,N_As-4,N_Po-4,N_Mi-2,N_Po-3,N_As-4,N_Po-6,N_Mi-5,N_Po-4,N_Mi-2,N_Po-41,N_Mi-2,N_Po-20,N_As-4,N_Po-5,E-4,N_Po-50					7	61	46	4	6	25	59	87		1
pim0419	2.42e-25	8.53e-18	2.53e-08	7.79e-07	0.001		uncharacterized protein			B-228						227	1					1
pim0420	4.76e-06	7.67e-05	0.000568	0.002	0.006		uncharacterized protein			B-1,E-10,B-5,E-5,B-3,E-35,B-2,E-25,B-3,E-12,B-3,E-11,B-2,E-21,B-5,E-2,B-2,E-4,B-11,E-4,B-2,E-6,B-41,E-11,B-2,E-2,B-3,E-3,B-1					3	111	155	2
pim0421	8.24e-58	2.19e-20	0.005				uncharacterized marseilleviridae protein			N_Ma-8,N_Mi-8,E-3,B-45					1	45	7	6		8	1	8
pim0422	8.09e-38	6.47e-23	5.7e-22	6.79e-21	2.59e-20	3.12e-19	uncharacterized protein			N_Mi-2,E-498							497					2
pim0423	1.08e-05	0.000349	0.002	0.003	0.005		uncharacterized protein			B-5,E-4,B-231,E-3,B-3,E-3,B-6,E-2,B-19,E-3,B-2,E-2,B-12					1	278	33
pim0424	8.01e-134	1.59e-113	0.006				uncharacterized marseilleviridae protein			N_Ma-11,B-6,E-6,B-5,E-2,B-6,E-2,B-15					1	33	14			11
pim0425	7.63e-06	5.09e-05	0.004				uncharacterized protein			E-16,B-32,E-4					2	36	27
pim0427	7.59e-99	2.19e-05	0.004	0.009			uncharacterized marseilleviridae protein			N_Ma-8,B-37,E-2,B-2,E-13,B-5,E-6,B-4,E-3,B-7						60	36	1		8
pim0428	1.74e-64	0.000488					uncharacterized marseilleviridae protein			N_Ma-8,E-11,B-5,E-3,B-3,E-6						9	19			8
pim0429	6.72e-134	8.95e-85	3.15e-76	4.13e-73	1.52e-71	2.51e-69	Thymidylate synthase complementing protein			N_Pi-6,B-4,N_Ph-5,E-5,N_Ph-2,B-3,N_Ph-5,B-5,N_Ph-2,B-453						464	9	4	6					16
pim0430	0	5.5e-59	2.4e-31	1.52e-29	1.72e-28	2.37e-27	Trypsin-like peptidase			N_Pi-1,B-494					4	493	1		1
pim0431	2.61e-20	1.27e-05	2.79e-05	3.77e-05	7.72e-05		uncharacterized marseilleviridae protein			N_Ma-8,E-312,B-2,E-97,B-2,E-15,B-6,E-3,B-3,E-6,B-8						48	439	1		8
pim0432	0.003						uncharacterized protein			B-6						5	1
pim0440	2.77e-51	2.75e-35	1.69e-21	4.32e-06	0.007		uncharacterized protein			B-84,V-2,B-16,E-3,B-7,E-4,B-2,E-16,B-6,E-2,B-2,E-3,B-2,E-6,B-3,E-2,B-14,E-2,B-3,E-4					3	145	52	4				1		1
pim0441	2.7e-87	0.004					uncharacterized pithoviridae protein			N_Pi-1,E-11,B-2,E-5						5	15		1
pim0442	0	1.03e-153	4.56e-142	2.97e-126	8.29e-104	3.74e-91	Animal haem peroxidase			N_Pi-1,B-160,A-3,B-2,E-3,B-14,E-3,B-5,E-5,B-3,A-3,B-2,E-2,A-2,E-37,B-2,E-217					13	206	279		1
pim0444	6.22e-94	2.81e-32	4.96e-08	5.95e-06	3.81e-05	0.000571	MORN repeat protein			N_Ma-38,B-3,N_Ma-2,B-2,N_Ma-5,B-16,N_As-2,B-73,N_Ma-2,B-278,E-1						373	27		1	81		1	2
pim0445	4.76e-118	1.53e-52	4.06e-18	6.43e-17	3.35e-16	5.14e-15	uncharacterized marseilleviridae protein			N_Ma-10,N_As-2,B-475						475	1		1	12
pim0446	9.44e-21	4.7e-18	4.47e-16	1.85e-15	6.14e-15	9.75e-14	Cytidylyltransferase family protein			B-495						494	3					2
pim0447	0	5.58e-156	2.06e-36	1.77e-25	7.01e-19	9.4e-07	uncharacterized protein			N_Ma-17,B-6,N_Ma-4,B-9,N_Ma-5,B-27,E-2,B-19,E-3,B-363						431	33	1		29	2			1
pim0448	2.19e-46	9.03e-46	1.48e-14	4.8e-14	3.97e-13		Transcription factor S-II (TFIIS)			N_Ir-18,N_Ac-2,N_Ir-6,E-4,N_Ph-2,E-128,N_Ph-5,E-299						1	432				30	3		27
pim0451	6.06e-72	0.002					uncharacterized marseilleviridae protein			N_Ma-9,B-1										9
pim0452	0	0	6.25e-155	6.47e-07	0.003		uncharacterized protein			N_Ir-66,E-228						3	228				67
pim0453	1.41e-27	1.1e-17	1.04e-16	1.41e-15	4.84e-14	1.52e-06	uncharacterized protein			N_Pi-2,B-414,N_Mi-4,B-60					7	473	6		2			11
pim0454	0	0	1.23e-32	7.04e-27	1.25e-25		Flavin-containing amine oxidoreductase			N_Ma-12,N_Mi-21,B-38,N_Pa-2,B-414						451	4			13		23	6	1
pim0455	0.001	0.007					uncharacterized protein			B-2,E-2,B-2,E-4						5	6
pim0456	1.58e-55	6.95e-08	0.001	0.004			uncharacterized marseilleviridae protein			N_Ma-15,B-2,E-25,B-3,E-7,B-2,E-20,B-3,E-11,B-2,E-8,B-2,E-2,B-7,E-2,B-3,E-7,B-4,E-6,B-5					1	41	91			18
pim0457	0.005						uncharacterized protein			E-3							2
pim0459	7.25e-37	4.37e-25					uncharacterized marseilleviridae protein			N_Ma-10,B-10,E-2						10	2			10
pim0460	4.39e-71	2.61e-45	0.000707	0.003			uncharacterized marseilleviridae protein			N_Ma-12,B-3,N_Ma-4,E-8,B-2,E-4,B-2,E-4,N_Ma-6,B-45,E-2,B-5,E-2,B-42					2	107	39	1		26
pim0461	5.24e-33	5.7e-17					uncharacterized protein			N_Ma-11,E-4							3			11
pim0463	7.98e-59	0.001	0.006				uncharacterized marseilleviridae protein			N_Ma-7,B-10,E-4,B-3,E-4,B-10,E-3,B-11,E-1					1	35	12			7
pim0464	4.35e-17	4.65e-11					uncharacterized marseilleviridae protein			N_Ma-35,E-1						1	2			35
pim0467	1.04e-78	5.6e-06	0.00013	0.006			uncharacterized protein			N_Pi-5,B-5,E-3,B-4,E-6,B-3,E-10,B-4,E-3,B-6,E-8,B-2,E-14,B-2,E-6,B-4,E-10						39	63		5
pim0468	1.57e-78	3.27e-61	0.002				uncharacterized marseilleviridae protein			N_Ma-13,B-5,E-2,B-3,E-2,B-3,E-4,B-4,E-9,B-2,E-23						18	40			13
pim0469	0.00055	0.005					uncharacterized protein			B-2,E-5,B-14,E-1						17	9
pim0470	3.33e-177	1.13e-96	6.92e-80	7.37e-59	5.85e-52	4.93e-42	Collagen triple helix repeat protein			N_Pi-1,B-496						495	1		1			2
pim0471	1.95e-05	0.000435	0.006				F-box-like family protein			B-7,E-14,B-4,E-4,B-6,E-3,N_Pi-2,E-11					2	24	35		6
pim0476	0	0	2e-29	5.97e-21	8.32e-05		uncharacterized marseilleviridae protein			N_Ma-10,N_Mi-9,B-11,N_Mi-2,B-52,N_Pa-2,N_Mi-3,B-37,E-3,N_Pa-2,B-3,E-2,B-84,A-2,B-58					2	251	21		4	10		17	12	2
pim0477	1.31e-125	2.97e-125	8.15e-125	3.61e-124	2.69e-122	5.61e-66	Glycosyl transferase family 2			B-499						498						1
pim0478	1.09e-25	2.05e-25	9.26e-16	7.23e-13	4.66e-10	1.3e-06	uncharacterized protein			E-17,B-5,E-476						7	492
pim0479	8.11e-27	1.44e-24	6.57e-18	0.002			uncharacterized protein			B-1,E-5,B-26,E-2,B-3,E-3,B-2,E-5,B-10,E-119,B-5,E-1					1	55	135					1
pim0482	9.43e-130	3.03e-74	0.002	0.009			uncharacterized marseilleviridae protein			N_Ma-17,E-2,B-4,E-2,B-25,E-3,B-4,E-2,B-21,E-7,B-4					1	61	24			18
pim0484	1.71e-33	1.54e-32	1.38e-31	2.12e-29	5.29e-28	2.42e-25	Ubiquitin carboxyl-terminal hydrolase			E-500							499
pim0485	4e-08	0.002					uncharacterized marseilleviridae protein			N_Pi-5,E-2,B-6,E-3,B-2,E-2,B-4,E-1						14	11		5
pim0486	1.89e-31	2.08e-18	3.11e-14	1.37e-11	5.45e-10	3.02e-08	HNH endonuclease			E-3,N_Mi-3,E-3,N_Ph-2,V-2,N_Mi-6,N_Ma-2,N_Mi-2,N_Ma-2,N_Ph-3,E-2,N_Ph-4,N_Mi-3,N_Ph-4,B-6,N_Ph-3,B-3,N_Ph-3,B-7,V-2,B-4,V-2,N_Ph-2,B-9,N_Ph-2,B-11,V-2,B-16,V-3,B-3,N_Ph-3,B-6,N_Ph-2,B-7,V-2,B-6,V-2,B-10,N_Mi-2,B-5,V-4,B-6,N_Ph-2,B-96,V-5,B-57						277	28	76		12		44		62
pim0487	1.25e-08	0.002	0.009				uncharacterized protein			N_Mi-1,B-2,A-2,E-3,B-12,E-3,B-14,E-5,B-2,E-1					2	30	14					1
pim0489	3.21e-64	4.14e-40	0.002				uncharacterized marseilleviridae protein			N_Ma-11,E-10,B-4,E-4,B-6,E-8,B-2,E-2,B-2,E-6,B-9,E-2,B-7,E-2					1	37	41			11
pim0490	1.51e-68	2.36e-27	0.002	0.006			uncharacterized marseilleviridae protein			N_Ma-9,B-80,E-2,B-13,A-2,B-9,E-3,B-9,E-4,B-4,E-1					4	115	26		1	9			1	1
pim0491	2.53e-72	1.63e-10	1e-05	5.29e-05	0.000213	0.000764	uncharacterized marseilleviridae protein			N_Ma-23,E-5,N_Ma-3,E-448						7	452		3	31			5
pim0493	7.53e-85	2.3e-42	1.63e-06	4.61e-06	8.35e-06	3.79e-05	uncharacterized marseilleviridae protein			N_Ma-34,E-39,N_Ma-4,E-415						6	453			39				1
pim0494	1.12e-06	9.05e-06	8.59e-05	0.000789	0.003		uncharacterized protein			B-333					2	332	9
pim0495	1.64e-47	5.01e-34	1.08e-32	1.15e-31	8.43e-31	1.14e-29	Cupin domain protein			N_Pi-1,B-496						495		1	1			2
pim0496	4.61e-149	1.44e-126					uncharacterized marseilleviridae protein			N_Ma-10,E-7						1	6			10
pim0497	9.57e-78	0.000207	0.001	0.006			uncharacterized marseilleviridae protein			N_Ma-9,B-20,E-2,B-8,E-5,B-7,E-2,B-5,E-3,B-2,E-2,B-3,E-2,B-22,E-2,B-16,E-3,B-14					1	96	36			9
pim0498	2.05e-51	0.005					uncharacterized marseilleviridae protein			N_Ma-5,B-2,E-3,B-4,E-10						9	12		1	5
pim0500	0	0	1.1e-15	6.05e-14	1.3e-12	1.34e-10	uncharacterized marseilleviridae protein			N_Ma-16,B-5,N_Ma-2,B-2,N_Ma-5,B-2,N_Ma-2,B-2,N_Ma-2,B-8,N_Ma-2,B-2,N_Ma-2,B-12,N_Ma-3,B-31,N_Ph-3,B-139,V-2,B-198,N_Ph-3,B-13					1	413	1	9		51		1		21
pim0501	2.63e-134	3.23e-26	5.37e-15	9.23e-11	1.62e-08		ankyrin repeat protein			N_Ma-8,B-8,E-2,B-391						398	11	3		8		1
pim0502	0	0	3.45e-12	9.98e-10	3.48e-08	4.4e-06	uncharacterized marseilleviridae protein			N_Ma-12,B-274,E-2,B-175,E-4,B-4						452	35			12
pim0503	7.79e-73	3.28e-11	2.94e-10	4.1e-10	1.97e-09		protein kinase			N_Pi-1,E-15,B-2,E-398,B-2,E-70						14	482		1
pim0504	1.12e-146	1.03e-54	9.25e-41	5.88e-25			uncharacterized protein			N_Pi-6,N_Ir-5,N_Ma-9,N_Ir-3,N_Ma-4,N_Ir-40,E-2,N_Mi-31,N_Ir-6,N_Mi-3,N_Ir-2,E-4,N_Mi-9,N_Po-5,N_Mi-15,N_Po-2,N_Mi-3,N_Po-8,E-1					1	4	16	2	6	13	59	64		1
pim0505	0.002						uncharacterized protein			E-1
pim0506	5.65e-105	7.83e-35	3.01e-16	0.000442			uncharacterized protein			N_Pi-6,N_Ma-4,N_Ir-3,N_Ma-7,N_Ir-48,N_Ac-2,N_Ir-8,E-8,N_Ac-5,B-4,E-2,B-2,E-5,B-11,E-2						19	19		6	11	62
pim0507	9.26e-148	8.61e-64	4.34e-60	4.16e-57	1.04e-53	2.27e-46	uncharacterized protein			N_Pi-1,E-228,B-3,E-13,B-2,E-37,B-5,E-4,B-3,E-19,B-2,E-3,B-5,E-19,B-15,E-11,B-3,E-2,B-2,E-7,B-6,E-2,B-5,E-15,B-10,E-13,B-3,E-5,B-3,E-2,B-1						100	394	1	1			1
pim0508	6.05e-34						uncharacterized marseilleviridae protein			N_Ma-7										6
pim0509	0	0	7.62e-63	9.98e-31	7.21e-23	2.45e-19	Origin of replication binding protein			N_Ma-39,N_As-14,N_Mi-2,N_As-2,N_Mi-11,E-2,N_Mi-12,E-21,B-2,E-11,B-11,E-2,B-2,V-32,E-3,B-4,V-5,B-14,V-6,B-55,V-34,B-14,V-2,B-21,V-2,B-7,V-6,B-4,V-6,B-11,V-12,B-6,V-37						174	63	168	1	45		31
pim0510	1.26e-11	0.000237					uncharacterized protein			N_Ir-2,B-3,V-2,N_Ir-3,E-4						3	3	2			5
pim0511	1.42e-47	2.08e-46	1.2e-45	1.96e-44	4.86e-43	3.25e-41	2OG-Fe(II) oxygenase family protein			B-497						496	3
pim0512	7.12e-121	0.003					uncharacterized protein			N_Pi-1,B-13,E-4,B-5						17	9		1
pim0513	2.78e-62	0.006					uncharacterized protein			N_As-1,B-14						13	1
pim0514	1.1e-46	1.81e-45	8.13e-41	1.5e-38	1.95e-36	5.11e-34	HhH-GPD superfamily base excision DNA repair protein			B-491					8	490	1
pim0515	1.65e-169	1.02e-19	6.51e-14	2.78e-12	2.23e-11	2.58e-10	uncharacterized marseilleviridae protein			N_Ma-11,N_As-3,B-465						466	5		1	18
pim0516	0.000897	0.003	0.01				uncharacterized protein			B-12,E-2,B-10,E-4,B-4,E-2,B-4,A-1						31	11
pim0517	0.000171	0.001	0.005				uncharacterized protein			E-3,B-3,E-3,B-4,E-2,V-2,E-4,B-3,E-3,B-4,V-4,B-11,E-3,B-2,E-7,V-1					2	30	31	14
pim0518	0	3.83e-109	0.002	0.004			uncharacterized marseilleviridae protein			N_Ma-21,E-15,B-3,E-15,B-3,E-54,B-2,E-6,B-1						19	91			24
pim0521	7.13e-72	2.2e-05	0.001	0.008			uncharacterized marseilleviridae protein			N_Ma-9,B-10,E-8,B-2,E-20,B-10,E-5,B-4,E-6,B-8,E-2,B-19					1	59	44			9
pim0522	2.89e-21	0.000557					uncharacterized marseilleviridae protein			N_Ma-7,E-2,B-6,E-3,B-8					1	13	6			7
pim0523	2.88e-29	8.79e-07					N-terminal domain of AP (apurinic) endonuclease family 2			N_Pi-5,E-5,N_Mi-2,E-2,B-5						4	8		5			2
pim0524	4.49e-05	0.000491	0.004				uncharacterized protein			B-3,E-14,B-2,E-4,B-3,E-20,B-3,E-2,B-4,E-4						20	44
pim0525	2.29e-08						uncharacterized marseilleviridae protein			N_Ma-2,B-1										2
pim0526	0	0	0	0	0	0	uncharacterized protein			E-16,B-3,E-9,B-10,E-3,B-12,E-3,B-4,E-3,B-4,E-2,B-4,E-7,B-6,E-3,B-3,E-5,B-5,E-9,B-3,E-2,B-4,E-5,B-2,E-15,B-6,E-3,B-6,E-4,B-4,E-2,B-3,E-2,B-6,E-7,B-3,E-4,B-2,E-4,B-14,E-3,B-5,E-2,B-2,E-3,B-5,E-7,B-3,E-3,B-4,E-2,B-2,E-2,B-15,E-2,B-14,E-2,B-7,E-4,B-8,E-4,B-12,E-2,B-12,E-6,B-19,E-2,B-19,E-3,B-2,E-2,B-7,E-2,B-12					15	282	202
pim0527	7.84e-118	2.65e-99	0.003				uncharacterized marseilleviridae protein			N_Ma-12,B-7,A-10,B-5,E-2,B-26,E-4,B-6,E-4,B-2,E-3,B-2					11	49	17			13
pim0529	8.29e-55	3.7e-41	0.004				uncharacterized marseilleviridae protein			N_Ma-10,B-2,E-2,B-3,E-2,B-2,E-2,B-9,E-11,B-5,E-2,B-2,E-5,B-2,E-2,B-11,E-2						37	34	1		10
pim0530	3.82e-98	8.51e-90	1.14e-82	2.45e-79	2.27e-77	2.08e-73	polynucleotide kinase-3'-phosphatase			E-500							499
pim0531	2.47e-94	0.000218	0.002	0.008	0.01		uncharacterized marseilleviridae protein			N_Ma-8,E-4,B-25,E-2,B-21,E-2,B-138,E-3,B-10,E-2						194	20			8
pim0532	7.98e-05	0.000642	0.003	0.007			uncharacterized protein			B-1,E-5,B-2,E-4,B-4,E-4,B-14,E-6,B-2,E-2,B-3,E-2,B-3,E-4,B-9,E-4,B-3,E-3,B-2,E-10,B-2,E-4,B-5,E-2,B-8,E-2,B-2,E-3,B-8					1	73	65
pim0533	0	0	0	2.36e-178	6.75e-175		asparagine synthase			N_Pi-1,N_Mi-2,E-239,B-2,E-112,B-2,E-15,B-7,E-3,B-6,E-8,B-2,E-4,B-27,E-2,B-11,E-3,B-6,E-1					1	75	398	1	1			21
pim0535	9.24e-17	5.7e-11	3.25e-09	9.2e-08	8.87e-07	2.65e-05	uncharacterized protein			B-1,E-6,A-2,E-11,B-35,E-11,B-3,E-6,B-3,E-22,B-5,E-4,B-2,E-5,B-3,E-2,B-3,E-24,B-2,E-5,B-2,E-2,B-5,E-186,B-2,E-23,B-3,E-64,B-2,E-1					4	115	378	1
pim0536	2.07e-05	0.002	0.008				uncharacterized protein			E-2,B-2,E-2,B-3,E-2,B-2,E-3,B-2,E-6,B-9,E-5,B-2,E-2,B-5						25	24
pim0541	1.23e-58	3.16e-45					Cyclin homolog, Cell division protein			N_Pi-10,E-12						2	11		10
pim0551	2.4e-44	4.55e-32	6.9e-21	3.81e-20	1.72e-19		protein kinase			N_Pi-10,E-488							487		10
pim0553	1.6e-26	1.31e-18					uncharacterized transmembrane protein (Pithoviridae)			B-1,N_Pi-12,B-3						4	1		12
pim0722	0	0	1.42e-89	4.7e-38	1.64e-32	1.41e-30	Glycosyl transferase family 90 and serine/threonine-protein kinase domain protein			N_Ir-55,E-15,N_Ac-5,E-5,N_Ac-2,E-406					1	2	429				57	2
pim0737	7.07e-32						unannotated cluster (Marseilleviridae)			N_Ma-7,B-1										7
pim0738	2.45e-128	3.12e-115	3.63e-11	4.56e-05	0.002		unannotated cluster (Marseilleviridae)			N_Ma-13,E-246						2	245			13
pim0739	1.31e-43	0.000536	0.006				unannotated cluster (Marseilleviridae)			N_Ma-9,E-4,B-4,E-4,B-5,E-3,B-14					1	23	18			9
pim0740	1.38e-121	0.000527	0.005				unannotated cluster (Marseilleviridae)			N_Ma-9,E-7,B-2,E-6,B-5,E-40,B-2,E-7,B-1						14	60			9
pim0741	5.68e-129	1.22e-118	0.005				unannotated cluster (Marseilleviridae)			N_Ma-11,E-3,B-3,E-4,B-4,E-8,B-12,E-16,B-13						40	34			11
pim0742	2.6e-81	5.2e-63					unannotated cluster (Marseilleviridae)			N_Ma-21,N_Pi-4,E-4							3		4	21
pim0743	0	0	3.38e-06	5.24e-05	0.000347	0.008	unannotated cluster (Marseilleviridae)			N_Ma-14,E-125,B-2,E-21,B-2,E-2,B-2,E-15,B-6,E-2,B-2,E-5,B-2,E-4,B-2,E-3,B-3,E-6,B-2,E-14,B-2,E-5,B-2,E-14,B-2,E-2,B-3,E-2,B-9,E-24,B-4,E-4,B-2,E-15,B-3,E-46,B-2,E-33,B-3,E-50					1	86	398			14
pim0744	1.15e-64	1.23e-59	0.005				unannotated cluster (Marseilleviridae)			N_Ma-12,E-4,B-14,E-6,B-5,E-4,B-3,E-2,B-9,E-4,B-2						35	23			12
pim0745	2.78e-95	0.000612	0.007				unannotated cluster (Marseilleviridae)			N_Ma-8,E-8,B-3,E-5,B-6,E-2,B-3,E-5,B-2					1	16	23			8
pim0746	6.46e-114	1.92e-59	0.001	0.004			unannotated cluster (Marseilleviridae)			N_Ma-10,B-7,E-2,B-2,E-5,B-3,E-9,B-55,E-3,B-11,E-9,B-7,E-2,B-16,E-7,B-27						129	54			10
pim0747	4.27e-106	1.09e-91	8.65e-17	6.35e-15	8.61e-14	5.32e-12	unannotated cluster (Marseilleviridae)			N_Ma-12,B-482						481			3	12
pim0748	1.71e-107	3.35e-95	2.48e-37	7.58e-35	2.42e-33	1.2e-30	unannotated cluster (Marseilleviridae)			N_Ma-11,E-480							479			11			9
pim0749	1.77e-149	8.93e-142	1.13e-09	6.94e-09	2.03e-08	9.01e-08	unannotated cluster (Marseilleviridae)			N_Ma-13,B-6,E-5,B-14,E-2,B-20,E-5,B-23,E-2,B-8,E-9,B-8,E-2,B-3,E-5,B-8,E-2,B-23,E-4,B-2,E-7,B-8,E-5,B-2,E-6,B-4,E-5,B-19,E-2,B-3,E-3,B-8,E-5,B-6,E-3,B-12,E-2,B-16,E-5,B-5,E-2,B-18,E-2,B-6,E-10,B-3,E-6,B-5,E-2,B-35,E-5,B-16,E-3,B-8,E-2,B-6,E-7,B-2,E-4,B-6						323	163			13
pim1121	0.000153	0.001					unannotated cluster			E-7,B-3,E-3,B-4,E-1						9	10
pim1122	1.18e-82	4.24e-68	0.008				unannotated cluster			N_Ma-11,N_Pi-4,N_Ma-10,B-12,E-2,A-2,B-5					2	16	6		4	21
pim1123	0	0	3.4e-108	1.46e-106	3.53e-105	2.16e-103	unannotated cluster			N_Ma-11,E-487							486		2	11
pim1124	3.01e-79	6.24e-47	1.03e-12				unannotated cluster			N_Ma-7,N_Pi-3,N_Mi-27,B-2,E-2,B-11,E-2,B-2,E-13,B-3,E-6,B-2						22	27		4	10		27
pim1125	7.38e-29	3.84e-09					unannotated cluster			N_Ma-6,N_Mi-2,N_Ph-17,B-2,N_Ph-2						3				6		3		19
pim1126	2.62e-08	8.04e-05	0.001	0.004	0.009		unannotated cluster			E-3,B-2,E-148,B-2,E-82					2	19	232	1				1
pim1127	2.31e-08	0.001					unannotated cluster			N_Pi-1,N_Ma-10									1	9
pim1128	1.66e-34	1.02e-25	1.08e-24	5.4e-24	1.7e-23	2.26e-22	translation protein			N_Pi-1,N_Ma-2,E-178,B-2,E-307						8	484		1	4
pim1207	2.25e-99	4.95e-92	8.35e-76	6.44e-40	7.64e-39	1.05e-37	translation protein			B-15,A-2,B-12,V-2,B-7,E-451					4	37	451	3	1			3
pim1208	0.005						unannotated cluster			E-1
pim1548	2.77e-42	1.62e-19	4.85e-18	4.68e-17	3.94e-16	1.63e-13	unannotated cluster			N_Pi-4,E-2,N_Mi-4,N_Pi-9,N_Mi-10,N_Pi-3,E-2,N_Pi-2,E-2,N_Pi-2,N_Mi-7,E-2,N_Mi-2,E-2,N_Mi-3,N_Pa-2,N_Mi-2,N_Pi-5,E-2,N_Pi-5,E-3,N_Mi-6,N_Pi-3,N_Mi-12,E-2,N_Mi-2,N_Pi-6,N_Pa-2,E-5,N_Mi-4,E-4,N_Pi-2,E-2,N_Mi-3,E-3,N_Pi-3,N_Pa-2,N_Pi-3,E-2,N_Mi-3,N_Pi-2,N_Mi-3,N_Pa-3,E-9,N_Mi-6,N_Pi-3,N_Mi-5,N_Pa-3,N_Pi-9,N_Mi-2,E-9,N_Mi-2,E-12,N_Pi-2,E-6,N_Mi-2,N_Pi-3,E-4,N_Mi-4,E-9,N_Mi-2,N_Pa-3,E-12,N_Pi-6,E-5,N_P…						1	164		126			137	67	4
pim1562	7.92e-106	7.23e-97	1.44e-74	5.4e-68	7.57e-61	1.05e-52	unannotated cluster			B-84,A-2,B-409					4	492	3
pim1563	0.000168	0.004					unannotated cluster (Pithoviridae)			B-32					1	31	3
pim1564	0.005						unannotated cluster (Pithoviridae)			E-3							2
pim1565	2.45e-21	1.13e-19	9.09e-19	1.76e-18	2.08e-18		unannotated cluster (Pithoviridae)			E-499							498
pim1566	6.12e-05	0.000187	0.002	0.009			unannotated cluster (Pithoviridae)			E-36,V-2,E-60					1	3	95	7	2
pim1567	2.17e-05	0.000269	0.001	0.008			unannotated cluster (Pithoviridae)			E-1,B-6,E-2,B-92,A-1						99	14	5
pim1568	1.52e-85	5.11e-78	7.69e-67	3.12e-52	1.26e-44	1.54e-38	unannotated cluster (Pithoviridae)		E	E-31,B-2,E-91,N_Mi-5,E-4,N_Mi-2,E-4,N_Mi-2,E-6,N_Mi-2,E-4,N_Mi-2,E-42,N_Mi-3,E-3,N_Mi-3,E-2,N_Mi-3,E-21,N_Mi-2,E-16,N_Mi-4,E-80,N_Mi-4,E-31,N_Mi-2,E-33,N_Mi-2,E-28,N_Mi-1						19	401					79
pim1569	7.91e-23	0.001					unannotated cluster (Pithoviridae)			B-1,N_Pi-3,B-29					2	29	3		3
pim1570	2.28e-116	9.2e-13	2.16e-10	3.42e-09	1.44e-06		unannotated cluster (Pithoviridae)		B	N_Pi-4,B-330					3	329	7		4
pim1571	1.48e-36	5.81e-05	0.004	0.01			unannotated cluster (Pithoviridae)		B	N_Pi-1,B-91						90	4	3	1			1		1

## Sheet: 1st blast hits
pim0072	AIT54720.2	72.192	1478	4..1476	2327	0	AIT54720	N_Ma	N_Ma_Melbournevirus
pim0553	PCJ29003.1	39.053	169	10..176	99.8	1.6e-26	PCJ29003	B_Pr	B_Pr_Rickettsiales_bacterium
pim0021	YP_009238567.1	51.974	456	366..806	550	0	YP_009238567	N_Ma	N_Ma_Brazilian_marseillevirus
pim0024	AVR52877.1	44.172	326	1..302	306	1.01e-103	AVR52877	N_Ma	N_Ma_Marseillevirus_Shanghai_1
pim0025	YP_004347041.1	32.298	161	1..146	134	1.42e-40	YP_004347041	N_Ma	N_Ma_Lausannevirus
pim0026	WP_012235995.1	43.262	141	32..140	113	9e-33	WP_012235995	B_Pr	B_Pr_Sorangium_cellulosum
pim0028	AQQ73919.1	70.188	426	193..618	559	0	AQQ73919	N_Ma	N_Ma_Kurlavirus_BKC_1
pim0029	XP_003817895.1	62.791	172	30..200	254	9.02e-87	XP_003817895	E_Op	E_Op_Pan_paniscus
pim0032	YP_009000921.1	36.594	276	15..275	263	1.87e-87	YP_009000921	N_Pi	N_Pi_Pithovirus_sibericum
pim0033	YP_009094700.1	40.566	318	1..315	330	7.33e-113	YP_009094700	N_Ma	N_Ma_Melbournevirus
pim0036	CEO95105.1	25.561	223	240..449	115	1.68e-28	CEO95105	E_Rh	E_Rh_Plasmodiophora_brassicae
pim0037	XP_012896235.1	33.149	181	26..200	139	5.2e-39	XP_012896235	E_St	E_St_Blastocystis_hominis
pim0038	YP_003406907.1	49.624	133	1..133	155	1.29e-49	YP_003406907	N_Ma	N_Ma_Marseillevirus_marseillevirus
pim0039	SCG89879.1	48.905	274	59..332	222	6.27e-70	SCG89879	B_Te	B_Te_uncultured_Clostridium
pim0040	YP_009449219.1	26.855	849	1..782	413	3.14e-132	YP_009449219	N_Pi	N_Pi_Orpheovirus_IHUMI_LCC2
pim0041	YP_009001337.1	43.119	218	11..223	196	3.36e-63	YP_009001337	N_Pi	N_Pi_Pithovirus_sibericum
pim0042	YP_009000977.1	34.167	360	2..346	299	1.31e-99	YP_009000977	N_Pi	N_Pi_Pithovirus_sibericum
pim0043	YP_009094705.1	44.667	300	1..294	305	1.19e-103	YP_009094705	N_Ma	N_Ma_Melbournevirus
pim0044	YP_009000932.1	34.019	729	12..692	496	4.03e-167	YP_009000932	N_Pi	N_Pi_Pithovirus_sibericum
pim0045	YP_009094784.1	51.039	337	1..336	462	1.35e-164	YP_009094784	N_Ma	N_Ma_Melbournevirus
pim0046	AHC54891.1	46.237	465	3..463	381	1.34e-129	AHC54891	N_Ma	N_Ma_Tunisvirus_fontaine2
pim0047	YP_009001338.1	44.05	563	1..549	567	0	YP_009001338	N_Pi	N_Pi_Pithovirus_sibericum
pim0055	KYQ90377.1	36.201	558	41..588	321	6.67e-103	KYQ90377	E_Am	E_Am_Dictyostelium_lacteum
pim0057	YP_009220681.1	32.194	556	1..517	435	3.3e-147	YP_009220681	N_Ac	N_Ac_Diadromus_pulchellus_ascovirus_4a
pim0058	YP_009448511.1	50.398	502	1..495	550	0	YP_009448511	N_Pi	N_Pi_Orpheovirus_IHUMI_LCC2
pim0059	YP_004347168.1	43.377	302	1..286	267	5.19e-89	YP_004347168	N_Ma	N_Ma_Lausannevirus
pim0060	YP_009448289.1	39.925	536	1..532	473	3.36e-163	YP_009448289	N_Pi	N_Pi_Orpheovirus_IHUMI_LCC2
pim0061	YP_009254981.1	86.942	291	1..291	533	0	YP_009254981	N_Ma	N_Ma_Tokyovirus_A1
pim0062	AAV91110.1	44.685	508	1..504	517	0	AAV91110	N_Ir	N_Ir_Grouper_iridovirus
pim0063	YP_009238663.1	56.846	241	1..238	302	2.04e-104	YP_009238663	N_Ma	N_Ma_Brazilian_marseillevirus
pim0064	YP_001111021.1	80.263	456	1..456	759	0	YP_001111021	N_Ac	N_Ac_Heliothis_virescens_ascovirus_3e
pim0065	YP_009238605.1	46.939	343	3..338	352	7.79e-121	YP_009238605	N_Ma	N_Ma_Brazilian_marseillevirus
pim0066	YP_762395.1	41.706	211	1..210	214	1.2e-70	YP_762395	N_Ac	N_Ac_Spodoptera_frugiperda_ascovirus_1a
pim0067	YP_009255017.1	57.592	191	1..188	247	4.16e-84	YP_009255017	N_Ma	N_Ma_Tokyovirus_A1
pim0068	YP_073522.1	26.054	522	2..511	257	8.59e-80	YP_073522	N_Ir	N_Ir_Lymphocystis_disease_virus
pim0069	YP_009255140.1	59	200	1..199	237	5.38e-80	YP_009255140	N_Ma	N_Ma_Tokyovirus_A1
pim0070	YP_009238804.1	49.353	928	17..929	724	0	YP_009238804	N_Ma	N_Ma_Brazilian_marseillevirus
pim0071	YP_009094695.1	53.125	160	1..156	183	5.16e-60	YP_009094695	N_Ma	N_Ma_Melbournevirus
pim0076	AJP09115.1	39.698	199	23..218	219	1.35e-72	AJP09115	N_Ac	N_Ac_Heliothis_virescens_ascovirus_3f
pim0077	YP_164098.1	69.209	354	27..380	562	0	YP_164098	N_Ir	N_Ir_Singapore_grouper_iridovirus
pim0078	GBG82672.1	47.387	287	18..301	290	1.09e-97	GBG82672	E_Vi	E_Vi_Chara_braunii
pim0079	SPN79121.1	58.413	315	1..310	418	6.21e-148	SPN79121	N_Pi	N_Pi_Cedratvirus_Zaza_IHUMI
pim0080	YP_009220701.1	31.221	426	2..419	304	6.75e-100	YP_009220701	N_Ac	N_Ac_Diadromus_pulchellus_ascovirus_4a
pim0085	YP_009000964.1	15.504	258	18..264	67.2	7.8e-13	YP_009000964	N_Pi	N_Pi_Pithovirus_sibericum
pim0086	YP_009094618.1	45.875	303	1..291	350	1.36e-121	YP_009094618	N_Ma	N_Ma_Melbournevirus
pim0090	YP_004347389.1	70.694	447	1..446	749	0	YP_004347389	N_Ma	N_Ma_Lausannevirus
pim0092	YP_009255149.1	71.565	313	1..311	373	3.74e-130	YP_009255149	N_Ma	N_Ma_Tokyovirus_A1
pim0093	YP_004347194.1	51.402	214	1..208	250	2.29e-84	YP_004347194	N_Ma	N_Ma_Lausannevirus
pim0094	ALH06954.1	70.335	627	26..649	845	0	ALH06954	N_Ma	N_Ma_Port_miou_virus
pim0095	YP_009448922.1	48.677	1058	1..1042	1114	0	YP_009448922	N_Pi	N_Pi_Orpheovirus_IHUMI_LCC2
pim0096	YP_009238626.1	59.155	213	1..208	269	2.25e-92	YP_009238626	N_Ma	N_Ma_Brazilian_marseillevirus
pim0099	YP_004347307.1	71.523	151	1..148	205	5.12e-69	YP_004347307	N_Ma	N_Ma_Lausannevirus
pim0100	YP_009449246.1	52.451	204	1..202	245	7.91e-83	YP_009449246	N_Pi	N_Pi_Orpheovirus_IHUMI_LCC2
pim0101	XP_022193962.1	41.284	327	9..332	254	6.94e-83	XP_022193962	E_Op	E_Op_Nilaparvata_lugens
pim0102	YP_003407140.1	56.087	230	1..205	235	1.24e-78	YP_003407140	N_Ma	N_Ma_Marseillevirus_marseillevirus
pim0103	AHC54837.1	64	100	1..100	100	5.39e-29	AHC54837	N_Ma	N_Ma_Tunisvirus_fontaine2
pim0104	YP_009328966.1	26.415	106	1..101	66.2	3.7e-15	YP_009328966	N_Pi	N_Pi_Cedratvirus_A11
pim0105	YP_004347358.1	58.407	113	1..111	139	5.82e-44	YP_004347358	N_Ma	N_Ma_Lausannevirus
pim0106	YP_009238860.1	70.32	219	1..218	326	1.61e-114	YP_009238860	N_Ma	N_Ma_Brazilian_marseillevirus
pim0107	YP_009449400.1	32.574	571	3..501	332	1.09e-107	YP_009449400	N_Pi	N_Pi_Orpheovirus_IHUMI_LCC2
pim0108	XP_025790082.1	27.2	125	433..554	44.9	0.000102	XP_025790082	E_Op	E_Op_Puma_concolor
pim0109	YP_009449239.1	24.658	365	67..410	216	1.53e-66	YP_009449239	N_Pi	N_Pi_Orpheovirus_IHUMI_LCC2
pim0110	PCJ29165.1	33.582	134	8..139	69.8	6.92e-16	PCJ29165	B_Pr	B_Pr_Rickettsiales_bacterium
pim0111	YP_009448241.1	35.172	290	1..278	238	6.36e-78	YP_009448241	N_Pi	N_Pi_Orpheovirus_IHUMI_LCC2
pim0112	YP_009001179.1	40.909	352	1..334	326	9.84e-111	YP_009001179	N_Pi	N_Pi_Pithovirus_sibericum
pim0113	YP_009255079.1	64.286	238	1..227	237	4.25e-79	YP_009255079	N_Ma	N_Ma_Tokyovirus_A1
pim0114	YP_009255083.1	58.605	215	1..209	287	2.7e-99	YP_009255083	N_Ma	N_Ma_Tokyovirus_A1
pim0117	YP_003406950.1	56.489	131	1..131	155	8.16e-50	YP_003406950	N_Ma	N_Ma_Marseillevirus_marseillevirus
pim0118	YP_009001097.1	36.725	403	47..449	308	1.97e-101	YP_009001097	N_Pi	N_Pi_Pithovirus_sibericum
pim0119	YP_009255071.1	49.351	154	1..150	161	1.68e-51	YP_009255071	N_Ma	N_Ma_Tokyovirus_A1
pim0120	YP_009254891.1	62.662	308	2..300	438	3.21e-156	YP_009254891	N_Ma	N_Ma_Tokyovirus_A1
pim0121	YP_009001357.1	41.739	230	1..220	246	3.92e-81	YP_009001357	N_Pi	N_Pi_Pithovirus_sibericum
pim0122	YP_009238862.1	53.846	104	1..103	101	1.83e-29	YP_009238862	N_Ma	N_Ma_Brazilian_marseillevirus
pim0123	YP_004732784.1	33.842	393	1..390	339	2.48e-114	YP_004732784	N_Ir	N_Ir_Wiseana_iridescent_virus
pim0124	OUW61417.1	27.5	160	198..348	98.4	2.43e-23	OUW61417	B_Pr	B_Pr_Candidatus_Pelagibacter
pim0125	YP_009001284.1	38.988	336	1..325	295	1.46e-98	YP_009001284	N_Pi	N_Pi_Pithovirus_sibericum
pim0126	YP_009220658.1	31.122	392	10..399	285	2.55e-93	YP_009220658	N_Ac	N_Ac_Diadromus_pulchellus_ascovirus_4a
pim0127	YP_009001291.1	38.072	415	1..411	340	9.78e-115	YP_009001291	N_Pi	N_Pi_Pithovirus_sibericum
pim0128	YP_009000910.1	43.81	105	1..97	88.3	4.7e-24	YP_009000910	N_Pi	N_Pi_Pithovirus_sibericum
pim0129	WP_090334533.1	55.797	414	8..420	491	1.04e-173	WP_090334533	B_Pr	B_Pr_Nitrosomonas
pim0130	YP_009001001.1	48.707	232	3..230	258	3.92e-87	YP_009001001	N_Pi	N_Pi_Pithovirus_sibericum
pim0131	YP_009254842.1	49.767	215	1..214	194	1.25e-62	YP_009254842	N_Ma	N_Ma_Tokyovirus_A1
pim0132	YP_009238840.1	67.143	140	1..138	192	2.56e-64	YP_009238840	N_Ma	N_Ma_Brazilian_marseillevirus
pim0133	YP_009001011.1	36.94	268	1..260	243	1.33e-80	YP_009001011	N_Pi	N_Pi_Pithovirus_sibericum
pim0134	YP_009001048.1	43.062	418	2..412	427	2.22e-148	YP_009001048	N_Pi	N_Pi_Pithovirus_sibericum
pim0135	AHA46097.1	58.12	117	1..116	147	4.96e-46	AHA46097	N_Ma	N_Ma_Insectomime_virus
pim0136	YP_009328964.1	35.692	1272	6..1215	914	0	YP_009328964	N_Pi	N_Pi_Cedratvirus_A11
pim0137	YP_009000911.1	28.571	175	1..175	138	5.55e-42	YP_009000911	N_Pi	N_Pi_Pithovirus_sibericum
pim0138	YP_009449321.1	55.238	105	1..100	134	5.64e-42	YP_009449321	N_Pi	N_Pi_Orpheovirus_IHUMI_LCC2
pim0139	YP_009310268.1	51.827	301	1..294	276	4.36e-92	YP_009310268	N_Ma	N_Ma_Golden_Marseillevirus
pim0140	YP_009329126.1	23.077	234	52..285	77.8	2.6e-16	YP_009329126	N_Pi	N_Pi_Cedratvirus_A11
pim0145	YP_009345366.1	33.645	107	1..104	80.9	4.44e-21	YP_009345366	N_Ma	N_Ma_Noumeavirus
pim0146	YP_009255003.1	37.662	154	1..153	142	6.45e-44	YP_009255003	N_Ma	N_Ma_Tokyovirus_A1
pim0147	YP_003407121.1	37.768	233	8..232	209	1.34e-67	YP_003407121	N_Ma	N_Ma_Marseillevirus_marseillevirus
pim0148	YP_009238900.1	44.758	248	1..240	218	8.63e-71	YP_009238900	N_Ma	N_Ma_Brazilian_marseillevirus
pim0149	YP_009238891.1	41.27	126	1..124	139	3.06e-43	YP_009238891	N_Ma	N_Ma_Brazilian_marseillevirus
pim0150	ASZ84984.1	42.326	1049	1..1012	960	0	ASZ84984	N_Ir	N_Ir_Cherax_quadricarinatus_iridovirus
pim0151	ADQ91297.1	40.994	161	167..321	135	1.2e-38	ADQ91297	N_Ph	N_Ph_Bathycoccus_sp_RCC1105_virus
pim0154	NP_777559.3	42.857	42	94..135	45.7	6.07e-06	NP_777559	E_Op	E_Op_Homo_sapiens
pim0155	PSL38548.1	22.414	116	209..324	38.1	0.001	PSL38548	B_Te	B_Te_Labedella_gwakjiensis
pim0156	YP_009329369.1	49.702	503	34..517	446	6.75e-153	YP_009329369	N_Pi	N_Pi_Cedratvirus_A11
pim0157	YP_004346999.1	32.558	215	1..207	180	4.95e-57	YP_004346999	N_Ma	N_Ma_Lausannevirus
pim0158	PRP81694.1	32.124	193	626..798	108	1.28e-24	PRP81694	E_Am	E_Am_Planoprotostelium_fungivorum
pim0159	YP_009001025.1	26.316	76	11..86	45.3	1.7e-05	YP_009001025	N_Pi	N_Pi_Pithovirus_sibericum
pim0160	WP_084702721.1	28.92	287	64..329	119	1.47e-29	WP_084702721	B_Te	B_Te_Rhodococcus
pim0161	ORY44098.1	27.778	72	87..158	49.7	3.75e-07	ORY44098	E_Op	E_Op_Rhizoclosmatium_globosum
pim0162	YP_009448545.1	26.523	509	1..502	172	1.28e-48	YP_009448545	N_Pi	N_Pi_Orpheovirus_IHUMI_LCC2
pim0163	AUL78521.1	42.063	126	64..185	124	1.59e-36	AUL78521	N_eM	N_eM_Tupanvirus_soda_lake
pim0164	WP_091513620.1	47.368	152	85..235	146	3.65e-40	WP_091513620	B_FC	B_FC_Flexibacter_flexilis
pim0166	YP_009238524.1	57.798	109	1..109	131	4.98e-41	YP_009238524	N_Ma	N_Ma_Brazilian_marseillevirus
pim0167	YP_009001172.1	29.45	309	1..268	205	6.84e-65	YP_009001172	N_Pi	N_Pi_Pithovirus_sibericum
pim0168	PCJ28511.1	26.437	261	130..382	84.1	4.53e-17	PCJ28511	B_Pr	B_Pr_Rickettsiales_bacterium
pim0169	WP_095512591.1	28.413	542	15..542	340	2.82e-110	WP_095512591	B_Rt	B_Rt_Rubrivirga_marina
pim0171	YP_004347333.1	61.411	241	1..240	233	3.93e-77	YP_004347333	N_Ma	N_Ma_Lausannevirus
pim0172	YP_009254857.1	60.884	588	1..588	798	0	YP_009254857	N_Ma	N_Ma_Tokyovirus_A1
pim0173	YP_009094880.1	62.264	318	1..309	419	2.77e-148	YP_009094880	N_Ma	N_Ma_Melbournevirus
pim0174	YP_009238709.1	50.267	187	1..177	190	4.18e-62	YP_009238709	N_Ma	N_Ma_Brazilian_marseillevirus
pim0175	YP_009001292.1	35.231	281	2..276	229	2.82e-74	YP_009001292	N_Pi	N_Pi_Pithovirus_sibericum
pim0176	XP_009155107.1	22	100	283..377	49.3	1.8e-06	XP_009155107	E_Op	E_Op_Exophiala_dermatitidis
pim0177	YP_009000974.1	37.162	296	67..352	262	5.56e-86	YP_009000974	N_Pi	N_Pi_Pithovirus_sibericum
pim0178	PRP81694.1	21.491	228	600..813	64.8	5.3e-11	PRP81694	E_Am	E_Am_Planoprotostelium_fungivorum
pim0179	SOB74390.1	37.5	112	1..112	97.2	3.13e-26	SOB74390	N_Pi	N_Pi_Cedratvirus_lausannensis
pim0180	CBL12124.1	23.724	333	735..1055	110	7.75e-26	CBL12124	B_Te	B_Te_Roseburia_intestinalis
pim0182	CZT45078.1	29.323	266	7..264	160	9.1e-48	CZT45078	E_Op	E_Op_Rhynchosporium_secalis
pim0183	YP_004347249.1	63.399	153	1..153	210	8.5e-71	YP_004347249	N_Ma	N_Ma_Lausannevirus
pim0184	YP_009094680.1	62.115	520	1..520	679	0	YP_009094680	N_Ma	N_Ma_Melbournevirus
pim0185	YP_009310366.1	44.275	393	61..437	451	1.33e-157	YP_009310366	N_Ma	N_Ma_Golden_Marseillevirus
pim0187	YP_009238670.1	53.896	154	48..198	179	6.23e-58	YP_009238670	N_Ma	N_Ma_Brazilian_marseillevirus
pim0188	YP_009000997.1	40.997	361	2..355	323	3.73e-109	YP_009000997	N_Pi	N_Pi_Pithovirus_sibericum
pim0189	YP_009094611.1	54.118	170	1..169	208	2.41e-69	YP_009094611	N_Ma	N_Ma_Melbournevirus
pim0190	YP_009001363.1	46.316	285	1..277	347	7.97e-121	YP_009001363	N_Pi	N_Pi_Pithovirus_sibericum
pim0191	YP_009220657.1	32.843	204	11..204	148	6.27e-45	YP_009220657	N_Ac	N_Ac_Diadromus_pulchellus_ascovirus_4a
pim0192	YP_009001325.1	35.484	465	1..459	321	5.34e-106	YP_009001325	N_Pi	N_Pi_Pithovirus_sibericum
pim0193	PCI65756.1	31.973	147	21..153	87.1	2.12e-20	PCI65756	B_Pr	B_Pr_Thiotrichaceae_bacterium
pim0194	ETK94879.1	30.576	278	92..348	136	1.75e-37	ETK94879	E_St	E_St_Phytophthora_parasitica
pim0195	YP_009001360.1	40	95	9..94	99.2	1.7e-28	YP_009001360	N_Pi	N_Pi_Pithovirus_sibericum
pim0196	YP_009448577.1	47.778	180	1..175	210	6.83e-70	YP_009448577	N_Pi	N_Pi_Orpheovirus_IHUMI_LCC2
pim0197	YP_009449211.1	33.333	258	45..290	160	6.02e-48	YP_009449211	N_Pi	N_Pi_Orpheovirus_IHUMI_LCC2
pim0198	YP_009448770.1	38.039	255	3..248	178	1.77e-55	YP_009448770	N_Pi	N_Pi_Orpheovirus_IHUMI_LCC2
pim0199	YP_004347260.1	64.5	200	1..195	294	1.45e-102	YP_004347260	N_Ma	N_Ma_Lausannevirus
pim0200	YP_009448782.1	47.843	255	5..257	300	3.56e-103	YP_009448782	N_Pi	N_Pi_Orpheovirus_IHUMI_LCC2
pim0201	YP_009448982.1	36.279	430	21..430	337	6.73e-113	YP_009448982	N_Pi	N_Pi_Orpheovirus_IHUMI_LCC2
pim0202	ASZ85143.1	43.75	176	1..172	169	4.08e-54	ASZ85143	N_Ir	N_Ir_Cherax_quadricarinatus_iridovirus
pim0204	YP_009238955.1	48.8	125	17..141	129	1.84e-39	YP_009238955	N_Ma	N_Ma_Brazilian_marseillevirus
pim0205	YP_009001049.1	35.616	219	17..223	168	3.89e-52	YP_009001049	N_Pi	N_Pi_Pithovirus_sibericum
pim0206	YP_009001026.1	29.412	102	2..97	49.3	1.42e-07	YP_009001026	N_Pi	N_Pi_Pithovirus_sibericum
pim0207	AUL78965.1	27.754	699	52..744	299	2.26e-90	AUL78965	N_eM	N_eM_Tupanvirus_deep_ocean
pim0208	YP_009448305.1	62.449	245	1..245	343	1.12e-120	YP_009448305	N_Pi	N_Pi_Orpheovirus_IHUMI_LCC2
pim0209	YP_009254777.1	44.156	154	17..169	117	6.14e-34	YP_009254777	N_Ma	N_Ma_Tokyovirus_A1
pim0210	YP_004347037.1	65.044	226	1..226	270	3.36e-92	YP_004347037	N_Ma	N_Ma_Lausannevirus
pim0211	WP_088228027.1	17.742	124	169..292	37.4	0.002	WP_088228027	B_Te	B_Te_Desulfosporosinus
pim0212	YP_009001016.1	46.835	79	1..79	116	1.86e-34	YP_009001016	N_Pi	N_Pi_Pithovirus_sibericum
pim0213	ATW62684.1	35.135	111	2..109	72.5	3.24e-16	ATW62684	V_ds	V_ds_Salmonella_phage_SP3
pim0214	YP_009448974.1	38.076	499	1..495	354	1.48e-117	YP_009448974	N_Pi	N_Pi_Orpheovirus_IHUMI_LCC2
pim0215	YP_009255123.1	61.594	138	1..131	154	4.52e-49	YP_009255123	N_Ma	N_Ma_Tokyovirus_A1
pim0216	YP_009329069.1	47.887	71	1..70	87.4	2.52e-24	YP_009329069	N_Pi	N_Pi_Cedratvirus_A11
pim0217	YP_009310250.1	62.273	220	1..194	242	6.69e-82	YP_009310250	N_Ma	N_Ma_Golden_Marseillevirus
pim0218	YP_004347184.1	64.493	138	1..132	151	9.3e-48	YP_004347184	N_Ma	N_Ma_Lausannevirus
pim0219	YP_009001005.1	32.669	251	1..248	197	2.49e-63	YP_009001005	N_Pi	N_Pi_Pithovirus_sibericum
pim0220	OLP77480.1	33.333	69	776..838	52.1	2.13e-09	OLP77480	E_Al	E_Al_Symbiodinium_microadriaticum
pim0221	YP_009221125.1	40.865	832	10..805	1193	0	YP_009221125	N_Ac	N_Ac_Diadromus_pulchellus_ascovirus_4a
pim0222	YP_004347230.1	76.133	331	1..331	521	0	YP_004347230	N_Ma	N_Ma_Lausannevirus
pim0223	YP_004347342.1	78.802	217	1..217	373	6.03e-132	YP_004347342	N_Ma	N_Ma_Lausannevirus
pim0224	WP_052742153.1	38.76	129	13..135	102	4.13e-28	WP_052742153	B_Pr	B_Pr_Kiloniella_litopenaei
pim0225	YP_009449222.1	30.752	439	26..377	321	2.24e-106	YP_009449222	N_Pi	N_Pi_Orpheovirus_IHUMI_LCC2
pim0226	YP_004347156.1	56.481	216	1..214	271	6.34e-93	YP_004347156	N_Ma	N_Ma_Lausannevirus
pim0227	ABB92311.1	41.81	232	1..194	193	2.49e-61	ABB92311	N_Ir	N_Ir_Tiger_frog_virus
pim0228	YP_009310256.1	63.877	227	1..215	162	9.98e-50	YP_009310256	N_Ma	N_Ma_Golden_Marseillevirus
pim0229	YP_004347072.1	72.455	334	1..334	523	0	YP_004347072	N_Ma	N_Ma_Lausannevirus
pim0230	PKK61012.1	33.535	331	2..320	191	6.59e-56	PKK61012	E_Op	E_Op_Rhizophagus_irregularis
pim0231	XP_020604751.1	28.916	83	329..406	47.7	6.11e-06	XP_020604751	E_Op	E_Op_Orbicella_faveolata
pim0232	YP_009000904.1	39.882	509	1..471	437	7.5e-150	YP_009000904	N_Pi	N_Pi_Pithovirus_sibericum
pim0233	YP_009254790.1	67.544	114	8..116	119	4.62e-36	YP_009254790	N_Ma	N_Ma_Tokyovirus_A1
pim0234	ADD95839.1	27.82	133	7..122	71.4	2.42e-16
pim0235	WP_034811076.1	21.127	71	4..72	35.3	0.003	WP_034811076	B_Te	B_Te_Eubacterium_sulci
pim0236	YP_164116.1	49.286	140	1..139	146	4.18e-46	YP_164116	N_Ir	N_Ir_Singapore_grouper_iridovirus
pim0237	YP_009172594.1	37.821	156	74..223	94.5	2.9e-24	YP_009172594	N_Ph	N_Ph_Ostreococcus_lucimarinus_virus_2
pim0238	YP_009255080.1	59.649	285	1..265	295	1.65e-99	YP_009255080	N_Ma	N_Ma_Tokyovirus_A1
pim0239	XP_013021516.1	18.056	144	769..906	44.3	8.26e-05	XP_013021516	E_Op	E_Op_Schizosaccharomyces_cryophilus
pim0240	ASQ42935.1	57.919	221	2..219	252	1.39e-85	ASQ42935	N_Ir	N_Ir_Rana_esculenta_virus
pim0241	ALH07051.1	77.46	315	1..315	520	0	ALH07051	N_Ma	N_Ma_Port_miou_virus
pim0242	YP_009238625.1	75.893	224	1..223	341	3.04e-120	YP_009238625	N_Ma	N_Ma_Brazilian_marseillevirus
pim0243	NP_149731.1	15.676	185	463..627	40.5	0.001	NP_149731	N_Ir	N_Ir_Invertebrate_iridescent_virus_6
pim0244	YP_009448464.1	41.463	123	1..123	114	6.49e-34	YP_009448464	N_Pi	N_Pi_Orpheovirus_IHUMI_LCC2
pim0245	YP_009001298.1	45.09	499	1..476	575	0	YP_009001298	N_Pi	N_Pi_Pithovirus_sibericum
pim0246	XP_004342045.1	26.908	249	47..280	106	1.07e-24	XP_004342045	E_Am	E_Am_Acanthamoeba_castellanii
pim0247	YP_009001226.1	62.55	251	1..248	359	1.34e-126	YP_009001226	N_Pi	N_Pi_Pithovirus_sibericum
pim0248	XP_015425172.1	22.865	363	39..399	40.9	0.002	XP_015425172	E_Op	E_Op_Myotis_davidii
pim0249	YP_009449030.1	41.224	621	1..565	552	0	YP_009449030	N_Pi	N_Pi_Orpheovirus_IHUMI_LCC2
pim0250	YP_009001015.1	32.51	243	1..222	193	1.01e-61	YP_009001015	N_Pi	N_Pi_Pithovirus_sibericum
pim0251	XP_024319673.1	24.878	205	185..376	56.9	5.14e-08	XP_024319673	E_Op	E_Op_Pseudogymnoascus_destructans
pim0252	YP_009094673.1	89.087	449	1..448	743	0	YP_009094673	N_Ma	N_Ma_Melbournevirus
pim0253	YP_009094630.1	46.531	245	1..239	227	7.54e-75	YP_009094630	N_Ma	N_Ma_Melbournevirus
pim0254	YP_009238802.1	74.624	465	1..465	726	0	YP_009238802	N_Ma	N_Ma_Brazilian_marseillevirus
pim0255	YP_009238594.1	76.452	310	2..304	304	2.57e-103	YP_009238594	N_Ma	N_Ma_Brazilian_marseillevirus
pim0256	AVR53116.1	79.891	184	18..201	312	7.37e-110	AVR53116	N_Ma	N_Ma_Marseillevirus_Shanghai_1
pim0257	YP_009000950.1	33.721	86	55..132	55.5	2.18e-10	YP_009000950	N_Pi	N_Pi_Pithovirus_sibericum
pim0258	PCJ24633.1	22.527	182	4..168	66.8	5.75e-13	PCJ24633	B_Pr	B_Pr_Rickettsiales_bacterium
pim0259	XP_013778598.1	20.161	124	1..124	47.1	2.11e-07	XP_013778598	E_Op	E_Op_Limulus_polyphemus
pim0260	WP_109699581.1	34.211	76	20..93	54.7	1.01e-09	WP_109699581	B_FC	B_FC_Chitinophaga
pim0261	XP_023325532.1	25.316	79	12..88	48.5	3.06e-06	XP_023325532	E_Op	E_Op_Eurytemora_affinis
pim0262	PCJ23326.1	32.474	388	28..392	200	3.05e-59	PCJ23326	B_Pr	B_Pr_Rickettsiales_bacterium
pim0263	YP_009255030.1	52.915	223	1..218	245	5.51e-83	YP_009255030	N_Ma	N_Ma_Tokyovirus_A1
pim0264	YP_009255125.1	65.152	132	1..132	168	3.65e-55	YP_009255125	N_Ma	N_Ma_Tokyovirus_A1
pim0265	YP_009255039.1	82.828	99	1..99	97	1.53e-27	YP_009255039	N_Ma	N_Ma_Tokyovirus_A1
pim0266	WP_066962574.1	22.152	158	12..168	69.8	1.9e-14	WP_066962574	B_Pr	B_Pr_Sphingomonadaceae
pim0267	PRP77711.1	42.857	56	1..54	51.6	2.09e-07	PRP77711	E_Am	E_Am_Planoprotostelium_fungivorum
pim0268	YP_009254848.1	57.178	404	1..396	498	1.27e-176	YP_009254848	N_Ma	N_Ma_Tokyovirus_A1
pim0269	YP_009449235.1	32.71	642	2..624	347	1.29e-111	YP_009449235	N_Pi	N_Pi_Orpheovirus_IHUMI_LCC2
pim0270	XP_006663522.2	33.333	45	50..93	41.4	0.000118	XP_006663522	E_Vi	E_Vi_Oryza_brachyantha
pim0271	YP_001111008.1	82.289	367	1..360	589	0	YP_001111008	N_Ac	N_Ac_Heliothis_virescens_ascovirus_3e
pim0272	YP_001110939.1	45.238	168	1..168	187	2.11e-60	YP_001110939	N_Ac	N_Ac_Heliothis_virescens_ascovirus_3e
pim0273	WP_068468658.1	37.736	106	6..110	97.4	1.71e-27	WP_068468658	B_PV	B_PV_Parachlamydia
pim0274	YP_004347148.1	65.432	162	1..161	181	6.06e-59	YP_004347148	N_Ma	N_Ma_Lausannevirus
pim0275	YP_004347332.1	63.525	488	1..486	244	4.1e-75	YP_004347332	N_Ma	N_Ma_Lausannevirus
pim0276	YP_009238527.1	61.643	1108	1..1096	1622	0	YP_009238527	N_Ma	N_Ma_Brazilian_marseillevirus
pim0277	YP_003407145.1	63.69	168	1..165	213	1.38e-71	YP_003407145	N_Ma	N_Ma_Marseillevirus_marseillevirus
pim0278	YP_009238678.1	73.239	213	1..210	271	3.42e-93	YP_009238678	N_Ma	N_Ma_Brazilian_marseillevirus
pim0279	YP_009448875.1	39.796	98	28..115	74	1.04e-17	YP_009448875	N_Pi	N_Pi_Orpheovirus_IHUMI_LCC2
pim0280	AGV01747.1	80.556	108	3..110	173	1.1e-57	AGV01747	N_Ma	N_Ma_Cannes_8_virus
pim0281	WP_018865190.1	39.035	228	8..214	188	2.32e-58	WP_018865190	B_Pr	B_Pr_Thioalkalivibrio
pim0282	YP_009254752.1	69.307	202	1..199	273	2.43e-94	YP_009254752	N_Ma	N_Ma_Tokyovirus_A1
pim0283	YP_009094506.1	73.913	92	3..94	142	7.18e-46	YP_009094506	N_Ma	N_Ma_Melbournevirus
pim0284	YP_003406757.1	60.092	218	1..215	287	2.05e-99	YP_003406757	N_Ma	N_Ma_Marseillevirus_marseillevirus
pim0285	YP_009345205.1	88.321	137	1..137	245	3.3e-85	YP_009345205	N_Ma	N_Ma_Noumeavirus
pim0286	WP_008284703.1	39.552	134	1..132	135	1.13e-41	WP_008284703	B_Pr	B_Pr_gamma_proteobacterium
pim0287	ALH06850.1	62.416	149	1..145	180	6.17e-59	ALH06850	N_Ma	N_Ma_Port_miou_virus
pim0288	YP_009238963.1	77.695	269	1..269	434	8.81e-156	YP_009238963	N_Ma	N_Ma_Brazilian_marseillevirus
pim0289	YP_009238818.1	73.298	191	1..191	323	1.75e-114	YP_009238818	N_Ma	N_Ma_Brazilian_marseillevirus
pim0290	YP_009255013.1	76.871	147	1..147	243	3.31e-84	YP_009255013	N_Ma	N_Ma_Tokyovirus_A1
pim0291	YP_004347386.1	65.079	189	1..188	260	1.95e-89	YP_004347386	N_Ma	N_Ma_Lausannevirus
pim0292	WP_035035673.1	29.6	125	27..146	55.9	1.47e-10	WP_035035673	B_Pr	B_Pr_Devosia
pim0293	WP_020443134.1	25.974	77	176..252	37.8	0.000442	WP_020443134	B_Pr	B_Pr_Psychrobacter
pim0294	OWR45261.1	73.279	610	438..1047	1003	0	OWR45261	E_Op	E_Op_Danaus_plexippus
pim0295	YP_009094565.1	85.156	128	1..128	219	5.88e-75	YP_009094565	N_Ma	N_Ma_Melbournevirus
pim0296	YP_009255141.1	69.065	139	1..139	198	1.84e-66	YP_009255141	N_Ma	N_Ma_Tokyovirus_A1
pim0297	YP_009238976.1	77.778	540	1..535	876	0	YP_009238976	N_Ma	N_Ma_Brazilian_marseillevirus
pim0298	WP_072536491.1	26.531	98	310..403	41.9	0.000427	WP_072536491	B_Te	B_Te_Anaerococcus_mediterraneensis
pim0300	YP_009448562.1	43.511	262	1..255	268	1.03e-90	YP_009448562	N_Pi	N_Pi_Orpheovirus_IHUMI_LCC2
pim0301	YP_003406974.1	89.706	204	2..205	321	6.72e-113	YP_003406974	N_Ma	N_Ma_Marseillevirus_marseillevirus
pim0302	YP_009255139.1	47.977	173	1..173	188	1.86e-61	YP_009255139	N_Ma	N_Ma_Tokyovirus_A1
pim0303	YP_004347396.1	54.276	304	1..304	384	7.01e-135	YP_004347396	N_Ma	N_Ma_Lausannevirus
pim0304	YP_009238619.1	77.273	110	1..110	140	3.1e-44	YP_009238619	N_Ma	N_Ma_Brazilian_marseillevirus
pim0305	YP_004347102.1	76.415	106	1..106	96.4	3.21e-27	YP_004347102	N_Ma	N_Ma_Lausannevirus
pim0306	YP_009310322.1	76.613	124	1..119	135	5.37e-42	YP_009310322	N_Ma	N_Ma_Golden_Marseillevirus
pim0308	YP_009310201.1	77.6	125	1..125	218	4.65e-75	YP_009310201	N_Ma	N_Ma_Golden_Marseillevirus
pim0309	WP_075810784.1	17.178	163	260..418	43.6	0.000255	WP_075810784	B_Te	B_Te_Serinicoccus
pim0310	YP_009238992.1	61.272	173	1..170	205	3.49e-68	YP_009238992	N_Ma	N_Ma_Brazilian_marseillevirus
pim0311	YP_004347285.1	88.288	222	1..222	383	4.78e-137	YP_004347285	N_Ma	N_Ma_Lausannevirus
pim0313	YP_009255214.1	66.292	89	1..89	77.5	3.36e-20	YP_009255214	N_Ma	N_Ma_Tokyovirus_A1
pim0314	YP_009094665.1	71.591	88	1..88	76.8	6.08e-20	YP_009094665	N_Ma	N_Ma_Melbournevirus
pim0315	ARF12683.1	32.71	214	3..213	119	1.37e-30	ARF12683	N_eM	N_eM_Klosneuvirus_KNV1
pim0316	XP_013071757.1	26.531	392	170..545	215	1.53e-63	XP_013071757	E_Op	E_Op_Biomphalaria_glabrata
pim0317	KNH27181.1	25.217	115	62..168	38.9	0.002	KNH27181	B_Pr	B_Pr_Pseudomonas_syringae
pim0318	YP_009449147.1	53.109	386	2..383	571	0	YP_009449147	N_Pi	N_Pi_Orpheovirus_IHUMI_LCC2
pim0319	ALH06856.1	57.025	121	1..121	150	6.06e-48	ALH06856	N_Ma	N_Ma_Port_miou_virus
pim0320	YP_004347139.1	87.5	160	1..160	288	1.93e-101	YP_004347139	N_Ma	N_Ma_Lausannevirus
pim0321	YP_009238547.1	84.848	99	41..139	172	8.44e-57	YP_009238547	N_Ma	N_Ma_Brazilian_marseillevirus
pim0322	YP_009448510.1	31.818	572	1..572	273	9.55e-86	YP_009448510	N_Pi	N_Pi_Orpheovirus_IHUMI_LCC2
pim0323	AHC54976.1	86.935	199	75..273	312	1.77e-108	AHC54976	N_Ma	N_Ma_Tunisvirus_fontaine2
pim0324	YP_004347111.1	69.778	225	1..225	312	1.1e-108	YP_004347111	N_Ma	N_Ma_Lausannevirus
pim0325	YP_009094681.1	76.923	130	1..130	183	6.31e-61	YP_009094681	N_Ma	N_Ma_Melbournevirus
pim0326	WP_090592405.1	20	130	235..364	41.2	0.000223	WP_090592405	B_Pr	B_Pr_Pelagibacterium_luteolum
pim0327	YP_009310285.1	79.412	102	1..101	179	2.55e-60	YP_009310285	N_Ma	N_Ma_Golden_Marseillevirus
pim0328	YP_009094715.1	65.603	282	1..278	418	8.26e-149	YP_009094715	N_Ma	N_Ma_Melbournevirus
pim0330	YP_009238560.1	64.626	147	1..147	184	1.7e-60	YP_009238560	N_Ma	N_Ma_Brazilian_marseillevirus
pim0331	YP_009238624.1	67.769	121	4..124	154	8.38e-50	YP_009238624	N_Ma	N_Ma_Brazilian_marseillevirus
pim0332	YP_004347068.1	90.588	170	1..170	313	4.78e-111	YP_004347068	N_Ma	N_Ma_Lausannevirus
pim0333	ALH06793.1	68.387	155	4..157	245	1.42e-84	ALH06793	N_Ma	N_Ma_Port_miou_virus
pim0334	YP_009238528.1	69.068	472	1..465	642	0	YP_009238528	N_Ma	N_Ma_Brazilian_marseillevirus
pim0335	YP_009094868.1	66.406	128	1..128	162	1.64e-52	YP_009094868	N_Ma	N_Ma_Melbournevirus
pim0336	AVR52980.1	68.665	367	76..441	589	0	AVR52980	N_Ma	N_Ma_Marseillevirus_Shanghai_1
pim0337	YP_009238749.1	83.747	806	3..808	1366	0	YP_009238749	N_Ma	N_Ma_Brazilian_marseillevirus
pim0338	ALH06908.1	66.835	395	1..395	629	0	ALH06908	N_Ma	N_Ma_Port_miou_virus
pim0339	YP_009254814.1	70.89	292	1..292	468	2.18e-168	YP_009254814	N_Ma	N_Ma_Tokyovirus_A1
pim0340	YP_009094659.1	74.522	157	24..180	221	1.18e-74	YP_009094659	N_Ma	N_Ma_Melbournevirus
pim0341	XP_004336654.1	52.4	250	48..292	301	6.59e-103	XP_004336654	E_Am	E_Am_Acanthamoeba_castellanii
pim0342	YP_009238824.1	81.215	181	1..181	317	2.2e-112	YP_009238824	N_Ma	N_Ma_Brazilian_marseillevirus
pim0343	XP_003137081.2	25.664	226	69..289	73.9	3.7e-14	XP_003137081	E_Op	E_Op_Loa_loa
pim0344	YP_004347006.1	76.902	1091	1..1086	1875	0	YP_004347006	N_Ma	N_Ma_Lausannevirus
pim0345	YP_009255168.1	68.027	147	1..147	205	5.04e-69	YP_009255168	N_Ma	N_Ma_Tokyovirus_A1
pim0346	YP_009238753.1	84.239	184	1..182	217	5.7e-73	YP_009238753	N_Ma	N_Ma_Brazilian_marseillevirus
pim0347	YP_004347334.1	88.415	164	1..162	288	2e-101	YP_004347334	N_Ma	N_Ma_Lausannevirus
pim0348	YP_009094775.1	97.633	169	1..169	345	7.28e-124	YP_009094775	N_Ma	N_Ma_Melbournevirus
pim0349	YP_009310367.1	52.778	108	233..336	142	1.24e-42	YP_009310367	N_Ma	N_Ma_Golden_Marseillevirus
pim0350	YP_009238746.1	87.64	89	50..138	172	2.39e-57	YP_009238746	N_Ma	N_Ma_Brazilian_marseillevirus
pim0351	ALH06950.1	88.364	275	93..367	493	4.42e-177	ALH06950	N_Ma	N_Ma_Port_miou_virus
pim0352	ALH06852.1	83.471	121	1..121	219	2.76e-75	ALH06852	N_Ma	N_Ma_Port_miou_virus
pim0353	YP_004347020.1	62.5	176	2..176	243	4.37e-83	YP_004347020	N_Ma	N_Ma_Lausannevirus
pim0354	ASH98917.1	69.492	236	143..377	350	1.56e-120	ASH98917	N_Ir	N_Ir_Common_midwife_toad_ranavirus
pim0355	OGN64304.1	30.822	438	292..673	219	1.55e-63	OGN64304	B_PV	B_PV_Chlamydiae_bacterium
pim0356	OQR81814.1	26.86	242	122..360	129	2.91e-35	OQR81814	E_St	E_St_Thraustotheca_clavata
pim0357	YP_803250.1	64.479	259	1..258	374	2.55e-132	YP_803250	N_Ac	N_Ac_Trichoplusia_ni_ascovirus_2c
pim0358	YP_803310.1	53.968	126	1..126	144	2.16e-45	YP_803310	N_Ac	N_Ac_Trichoplusia_ni_ascovirus_2c
pim0359	YP_009001193.1	32.544	338	1..294	300	3.1e-101	YP_009001193	N_Pi	N_Pi_Pithovirus_sibericum
pim0360	YP_009310294.1	93.827	81	1..81	153	1.97e-50	YP_009310294	N_Ma	N_Ma_Golden_Marseillevirus
pim0361	YP_004347126.1	73.529	272	1..272	420	4.45e-150	YP_004347126	N_Ma	N_Ma_Lausannevirus
pim0362	YP_004347101.1	63.717	226	18..243	334	4.08e-117	YP_004347101	N_Ma	N_Ma_Lausannevirus
pim0363	YP_009254886.1	62.5	120	1..120	170	3.31e-56	YP_009254886	N_Ma	N_Ma_Tokyovirus_A1
pim0364	YP_009254986.1	87.821	156	1..156	167	1.33e-53	YP_009254986	N_Ma	N_Ma_Tokyovirus_A1
pim0365	YP_003406872.1	75.51	147	1..147	199	1.28e-66	YP_003406872	N_Ma	N_Ma_Marseillevirus_marseillevirus
pim0366	YP_004347296.1	88.539	698	1..698	1266	0	YP_004347296	N_Ma	N_Ma_Lausannevirus
pim0367	YP_009238534.1	62.963	108	10..116	168	1.48e-55	YP_009238534	N_Ma	N_Ma_Brazilian_marseillevirus
pim0368	YP_009448948.1	59.167	360	28..374	453	3.11e-160	YP_009448948	N_Pi	N_Pi_Orpheovirus_IHUMI_LCC2
pim0369	XP_014571076.1	26.126	111	449..547	42.4	7.51e-05	XP_014571076	E_Op	E_Op_Mixia_osmundae
pim0370	YP_009238938.1	89.952	209	71..279	411	2.43e-147	YP_009238938	N_Ma	N_Ma_Brazilian_marseillevirus
pim0371	YP_009238937.1	80.682	88	1..88	154	7.78e-51	YP_009238937	N_Ma	N_Ma_Brazilian_marseillevirus
pim0372	YP_009094551.1	62.963	189	1..188	259	6.07e-89	YP_009094551	N_Ma	N_Ma_Melbournevirus
pim0373	PZM84424.1	22.846	267	281..537	79	1.48e-15	PZM84424	B_Te	B_Te_Candidatus_Melainabacteria
pim0374	YP_009255091.1	68.421	114	1..114	159	1.09e-51	YP_009255091	N_Ma	N_Ma_Tokyovirus_A1
pim0375	YP_009310320.1	83.562	73	1..73	103	3.62e-31	YP_009310320	N_Ma	N_Ma_Golden_Marseillevirus
pim0376	WP_007011766.1	26.882	93	59..151	36.5	0.001	WP_007011766	B_Pr	B_Pr_Novosphingobium_pentaromativorans
pim0377	YP_009238978.1	93.091	275	1..275	551	0	YP_009238978	N_Ma	N_Ma_Brazilian_marseillevirus
pim0378	PRP86722.1	34.305	1303	55..1343	882	0	PRP86722	E_Am	E_Am_Planoprotostelium_fungivorum
pim0379	SPN79132.1	30.244	205	3..184	172	7.8e-52	SPN79132	N_Pi	N_Pi_Cedratvirus_Zaza_IHUMI
pim0380	CCX38898.1	34.783	115	30..136	65.3	2.14e-11	CCX38898	B_Te	B_Te_Clostridium
pim0381	WP_086035690.1	21.111	90	318..407	39.3	0.002	WP_086035690	B_Te	B_Te_Ruminococcaceae_bacterium
pim0382	YP_073666.1	43.344	646	1..624	710	0	YP_073666	N_Ir	N_Ir_Lymphocystis_disease_virus
pim0383	YP_004347075.1	81.208	149	1..149	245	5.87e-85	YP_004347075	N_Ma	N_Ma_Lausannevirus
pim0384	BAR25794.1	24.715	263	63..310	82	1.67e-16	BAR25794	V_en	V_en_uncultured_Mediterranean_phage_uvMED
pim0385	OUW80213.1	43.142	452	1..446	394	1.96e-134	OUW80213	B_un	B_un_bacterium_TMED217
pim0387	YP_009238647.1	79.167	72	1..72	123	7.7e-39	YP_009238647	N_Ma	N_Ma_Brazilian_marseillevirus
pim0388	ARF09961.1	38.866	247	6..231	210	1.04e-65	ARF09961	N_eM	N_eM_Indivirus_ILV1
pim0391	YP_009238741.1	75.51	98	1..98	104	1.61e-30	YP_009238741	N_Ma	N_Ma_Brazilian_marseillevirus
pim0392	YP_009238970.1	69.271	192	1..192	308	6.66e-108	YP_009238970	N_Ma	N_Ma_Brazilian_marseillevirus
pim0393	YP_009449377.1	56.477	193	1..188	270	4.27e-93	YP_009449377	N_Pi	N_Pi_Orpheovirus_IHUMI_LCC2
pim0394	YP_009238776.1	83.207	792	1..792	1070	0	YP_009238776	N_Ma	N_Ma_Brazilian_marseillevirus
pim0395	AVR53006.1	78.438	320	32..351	481	3.24e-172	AVR53006	N_Ma	N_Ma_Marseillevirus_Shanghai_1
pim0396	WP_008185255.1	22.857	175	417..584	43	0.000254	WP_008185255	B_Te	B_Te_Moorea_producens
pim0397	YP_009255084.1	73.214	112	1..112	156	6.81e-51	YP_009255084	N_Ma	N_Ma_Tokyovirus_A1
pim0398	YP_004347221.1	93.333	90	1..90	162	5.19e-54	YP_004347221	N_Ma	N_Ma_Lausannevirus
pim0399	WP_091190938.1	40.268	298	17..307	262	1.09e-86	WP_091190938	B_Pr	B_Pr_Formivibrio_citricus
pim0400	WP_017192254.1	29.31	58	733..790	34.2	0.006	WP_017192254	B_Te	B_Te_Milkweed_yellows
pim0402	WP_010885400.1	26.316	95	94..181	42.3	2.92e-05	WP_010885400	A_Ea	A_Ea_Pyrococcus_horikoshii
pim0403	XP_005840340.1	18.605	172	215..385	37.3	0.01	XP_005840340	E_Cr	E_Cr_Guillardia_theta
pim0404	SOB74522.1	43.511	131	5..132	97.2	1.14e-26	SOB74522	N_Pi	N_Pi_Cedratvirus_lausannensis
pim0405	YP_001110918.1	70.455	308	1..301	466	4.8e-167	YP_001110918	N_Ac	N_Ac_Heliothis_virescens_ascovirus_3e
pim0406	YP_009238600.1	95.062	81	1..81	128	1.68e-40	YP_009238600	N_Ma	N_Ma_Brazilian_marseillevirus
pim0407	ALH06988.1	77.434	226	1..226	342	1.56e-120	ALH06988	N_Ma	N_Ma_Port_miou_virus
pim0408	WP_092171447.1	33.846	65	263..327	47.8	2.23e-06	WP_092171447	B_FC	B_FC_Cyclobacterium_halophilum
pim0409	AVR53141.1	79.104	134	16..149	191	6.87e-64	AVR53141	N_Ma	N_Ma_Marseillevirus_Shanghai_1
pim0410	YP_009238516.1	55.372	121	11..131	140	8.06e-44	YP_009238516	N_Ma	N_Ma_Brazilian_marseillevirus
pim0411	YP_009238604.1	86.62	142	35..176	256	5.3e-89	YP_009238604	N_Ma	N_Ma_Brazilian_marseillevirus
pim0412	YP_003406898.1	71.717	99	35..133	129	6.31e-40	YP_003406898	N_Ma	N_Ma_Marseillevirus_marseillevirus
pim0413	YP_009238961.1	84.87	846	1..845	1446	0	YP_009238961	N_Ma	N_Ma_Brazilian_marseillevirus
pim0414	YP_004347339.1	70.29	138	1..136	208	1.21e-70	YP_004347339	N_Ma	N_Ma_Lausannevirus
pim0415	YP_001110957.1	69.452	347	1..345	483	2.59e-172	YP_001110957	N_Ac	N_Ac_Heliothis_virescens_ascovirus_3e
pim0416	YP_003406990.1	75.657	571	1..546	485	1.5e-166	YP_003406990	N_Ma	N_Ma_Marseillevirus_marseillevirus
pim0417	YP_009238897.1	79.31	174	1..174	283	7.05e-99	YP_009238897	N_Ma	N_Ma_Brazilian_marseillevirus
pim0418	YP_009238792.1	87.573	1537	17..1553	2873	0	YP_009238792	N_Ma	N_Ma_Brazilian_marseillevirus
pim0419	WP_099708110.1	25.691	362	15..366	106	2.42e-25	WP_099708110	B_FC	B_FC_Flavobacterium
pim0420	WP_006940085.1	20.225	178	408..581	48.2	4.76e-06	WP_006940085	B_Te	B_Te_Rhodococcus
pim0421	YP_009238577.1	95.789	95	1..95	172	8.24e-58	YP_009238577	N_Ma	N_Ma_Brazilian_marseillevirus
pim0422	AUL78763.1	30.848	389	1..356	141	8.09e-38	AUL78763	N_eM	N_eM_Tupanvirus_deep_ocean
pim0423	WP_084628097.1	20.499	361	196..543	48.9	1.08e-05	WP_084628097	B_Pr	B_Pr_Silanimonas_lenta
pim0424	YP_009238559.1	82.667	225	1..220	375	8.01e-134	YP_009238559	N_Ma	N_Ma_Brazilian_marseillevirus
pim0425	OQD71135.1	30.435	69	351..419	45.8	7.63e-06	OQD71135	E_Op	E_Op_Penicillium_polonicum
pim0427	YP_009255187.1	81.29	155	1..155	281	7.59e-99	YP_009255187	N_Ma	N_Ma_Tokyovirus_A1
pim0428	YP_004347312.1	84.906	106	1..106	190	1.74e-64	YP_004347312	N_Ma	N_Ma_Lausannevirus
pim0429	YP_009328985.1	63.669	278	1..272	379	6.72e-134	YP_009328985	N_Pi	N_Pi_Cedratvirus_A11
pim0430	YP_009001035.1	34.281	598	1..496	675	0	YP_009001035	N_Pi	N_Pi_Pithovirus_sibericum
pim0431	YP_009310252.1	66.667	75	1..75	77.8	2.61e-20	YP_009310252	N_Ma	N_Ma_Golden_Marseillevirus
pim0432	WP_068672340.1	42.105	38	111..148	35.3	0.003	WP_068672340	B_Te	B_Te_Oceanobacillus
pim0440	OGN64304.1	30.163	368	308..666	187	2.77e-51	OGN64304	B_PV	B_PV_Chlamydiae_bacterium
pim0441	YP_009449261.1	42.606	284	27..306	268	2.7e-87	YP_009449261	N_Pi	N_Pi_Orpheovirus_IHUMI_LCC2
pim0442	YP_009449024.1	37.194	613	1..592	597	0	YP_009449024	N_Pi	N_Pi_Orpheovirus_IHUMI_LCC2
pim0444	YP_004347318.1	74.118	170	1..167	270	6.22e-94	YP_004347318	N_Ma	N_Ma_Lausannevirus
pim0445	YP_009254819.1	74.888	223	1..223	335	4.76e-118	YP_009254819	N_Ma	N_Ma_Tokyovirus_A1
pim0446	KRO44237.1	38.281	128	328..455	88.8	9.44e-21	KRO44237	B_Te	B_Te_Acidimicrobium
pim0447	YP_009238991.1	82.248	614	1..614	619	0	YP_009238991	N_Ma	N_Ma_Brazilian_marseillevirus
pim0448	YP_031660.1	74.725	91	2..92	143	2.19e-46	YP_031660	N_Ir	N_Ir_Frog_virus_3
pim0451	YP_009254757.1	71.631	141	1..141	212	6.06e-72	YP_009254757	N_Ma	N_Ma_Tokyovirus_A1
pim0452	YP_031610.1	55.008	629	1..629	610	0	YP_031610	N_Ir	N_Ir_Frog_virus_3
pim0453	YP_009329022.1	40.86	93	9..98	97.8	1.41e-27	YP_009329022	N_Pi	N_Pi_Cedratvirus_A11
pim0454	YP_009238609.1	76.856	458	1..458	800	0	YP_009238609	N_Ma	N_Ma_Brazilian_marseillevirus
pim0455	WP_081180519.1	30	60	5..64	36.9	0.001	WP_081180519	B_Pr	B_Pr_Colwellia
pim0456	YP_009254855.1	74.803	127	1..127	169	1.58e-55	YP_009254855	N_Ma	N_Ma_Tokyovirus_A1
pim0457	PPD81871.1	30.769	52	389..439	34.1	0.005	PPD81871	E_Vi	E_Vi_Gossypium_barbadense
pim0459	YP_009238665.1	89.706	68	64..131	120	7.25e-37	YP_009238665	N_Ma	N_Ma_Brazilian_marseillevirus
pim0460	YP_003407082.1	69.178	146	1..146	210	4.39e-71	YP_003407082	N_Ma	N_Ma_Marseillevirus_marseillevirus
pim0461	YP_009310258.1	22.165	194	22..170	122	5.24e-33	YP_009310258	N_Ma	N_Ma_Golden_Marseillevirus
pim0463	YP_004347074.1	77.064	109	14..122	177	7.98e-59	YP_004347074	N_Ma	N_Ma_Lausannevirus
pim0464	YP_009310202.1	71.084	83	1..76	69.2	4.35e-17	YP_009310202	N_Ma	N_Ma_Golden_Marseillevirus
pim0467	YP_009000908.1	38.123	341	20..340	249	1.04e-78	YP_009000908	N_Pi	N_Pi_Pithovirus_sibericum
pim0468	YP_003406810.1	60.241	166	25..190	231	1.57e-78	YP_003406810	N_Ma	N_Ma_Marseillevirus_marseillevirus
pim0469	WP_073047179.1	27.885	104	34..135	40.3	0.00055	WP_073047179	B_FC	B_FC_Cnuella_takakiae
pim0470	YP_009001021.1	23.277	769	73..709	531	3.33e-177	YP_009001021	N_Pi	N_Pi_Pithovirus_sibericum
pim0471	WP_080598101.1	36.364	66	12..75	42.3	1.95e-05	WP_080598101	B_FC	B_FC_Bacteroidales
pim0476	YP_009345478.1	85.176	398	1..398	706	0	YP_009345478	N_Ma	N_Ma_Noumeavirus
pim0477	WP_098989831.1	42.965	398	9..406	371	1.31e-125	WP_098989831	B_Te	B_Te_Bacillus_cereus
pim0478	XP_025759367.1	23.725	451	6499..6934	112	1.09e-25	XP_025759367	E_Op	E_Op_Oreochromis_niloticus
pim0479	WP_092467404.1	40	130	48..166	99.7	8.11e-27	WP_092467404	B_FC	B_FC_Winogradskyella_thalassocola
pim0482	YP_009094531.1	80.952	210	1..209	363	9.43e-130	YP_009094531	N_Ma	N_Ma_Melbournevirus
pim0484	XP_020341384.1	28.882	322	200..520	127	1.71e-33	XP_020341384	E_Op	E_Op_Oncorhynchus_kisutch
pim0485	SPN79363.1	17.722	237	34..265	52.4	4e-08	SPN79363	N_Pi	N_Pi_Brazilian_cedratvirus_IHUMI
pim0486	PKK61012.1	29.697	330	3..312	122	1.89e-31	PKK61012	E_Op	E_Op_Rhizophagus_irregularis
pim0487	ARF08519.1	29.231	65	73..135	50.6	1.25e-08	ARF08519	N_eM	N_eM_Catovirus_CTV1
pim0489	YP_009238969.1	74.306	144	1..142	193	3.21e-64	YP_009238969	N_Ma	N_Ma_Brazilian_marseillevirus
pim0490	YP_009254927.1	70.395	152	1..151	204	1.51e-68	YP_009254927	N_Ma	N_Ma_Tokyovirus_A1
pim0491	YP_004347105.1	53.642	151	1..151	214	2.53e-72	YP_004347105	N_Ma	N_Ma_Lausannevirus
pim0493	YP_004347029.1	51.445	173	13..182	247	7.53e-85	YP_004347029	N_Ma	N_Ma_Lausannevirus
pim0494	KKB96202.1	23.196	194	78..251	50	1.12e-06	KKB96202	B_Pr	B_Pr_Candidatus_Arcanobacter
pim0495	YP_009448306.1	47.967	123	5..123	149	1.64e-47	YP_009448306	N_Pi	N_Pi_Orpheovirus_IHUMI_LCC2
pim0496	YP_004347388.1	71.429	245	1..245	415	4.61e-149	YP_004347388	N_Ma	N_Ma_Lausannevirus
pim0497	YP_009238581.1	62.893	159	1..159	228	9.57e-78	YP_009238581	N_Ma	N_Ma_Brazilian_marseillevirus
pim0498	YP_009255153.1	79.798	99	1..98	157	2.05e-51	YP_009255153	N_Ma	N_Ma_Tokyovirus_A1
pim0500	YP_009094600.1	72.59	529	1..529	787	0	YP_009094600	N_Ma	N_Ma_Melbournevirus
pim0501	YP_004347304.1	81.019	216	1..216	376	2.63e-134	YP_004347304	N_Ma	N_Ma_Lausannevirus
pim0502	YP_004346998.1	74.129	603	1..603	921	0	YP_004346998	N_Ma	N_Ma_Lausannevirus
pim0503	YP_009449097.1	26.801	347	1..341	227	7.79e-73	YP_009449097	N_Pi	N_Pi_Orpheovirus_IHUMI_LCC2
pim0504	YP_009000929.1	27.336	1156	1..1030	471	1.12e-146	YP_009000929	N_Pi	N_Pi_Pithovirus_sibericum
pim0505	XP_008864884.1	19.512	164	120..279	41	0.002	XP_008864884	E_St	E_St_Aphanomyces_invadans
pim0506	YP_009001347.1	25.926	1080	232..1267	362	5.65e-105	YP_009001347	N_Pi	N_Pi_Pithovirus_sibericum
pim0507	YP_009448682.1	56.065	371	1..357	425	9.26e-148	YP_009448682	N_Pi	N_Pi_Orpheovirus_IHUMI_LCC2
pim0508	YP_009238769.1	87.619	105	26..130	114	6.05e-34	YP_009238769	N_Ma	N_Ma_Brazilian_marseillevirus
pim0509	YP_009310222.1	74.478	1101	1..1095	1852	0	YP_009310222	N_Ma	N_Ma_Golden_Marseillevirus
pim0510	YP_009010302.1	28.846	156	1..136	61	1.26e-11	YP_009010302	N_Ir	N_Ir_Invertebrate_iridescent_virus_30
pim0511	WP_041124023.1	38.342	193	37..216	156	1.42e-47	WP_041124023	B_Te	B_Te_Jeotgalibacillus_alimentarius
pim0512	YP_009448365.1	67.138	283	4..285	347	7.12e-121	YP_009448365	N_Pi	N_Pi_Orpheovirus_IHUMI_LCC2
pim0513	YP_009361476.1	48.472	229	4..231	195	2.78e-62	YP_009361476	N_As	N_As_Pacmanvirus_A23
pim0514	WP_012820265.1	42.439	205	7..208	152	1.1e-46	WP_012820265	B_FC	B_FC_Fibrobacter_succinogenes
pim0515	YP_009254942.1	86.333	300	1..300	472	1.65e-169	YP_009254942	N_Ma	N_Ma_Tokyovirus_A1
pim0516	WP_039363830.1	21.311	122	10..124	37.8	0.000897	WP_039363830	B_FC	B_FC_Chryseobacterium_taiwanense
pim0517	XP_018652766.1	22.727	88	98..183	44	0.000171	XP_018652766	E_Op	E_Op_Schistosoma_mansoni
pim0518	YP_009254951.1	71.154	364	1..339	505	0	YP_009254951	N_Ma	N_Ma_Tokyovirus_A1
pim0521	YP_009238610.1	67.568	148	27..174	213	7.13e-72	YP_009238610	N_Ma	N_Ma_Brazilian_marseillevirus
pim0522	AHA45924.1	83.051	59	1..59	77.8	2.89e-21	AHA45924	N_Ma	N_Ma_Insectomime_virus
pim0523	YP_009001195.1	48.148	81	135..215	108	2.88e-29	YP_009001195	N_Pi	N_Pi_Pithovirus_sibericum
pim0524	WP_088444344.1	22.886	201	1214..1406	43.9	4.49e-05	WP_088444344	B_FC	B_FC_Flavobacterium_columnare
pim0525	YP_009238851.1	67.241	58	1..58	45.3	2.29e-08	YP_009238851	N_Ma	N_Ma_Brazilian_marseillevirus
pim0526	KJB48074.1	50.362	552	4..554	628	0	KJB48074	E_Vi	E_Vi_Gossypium_raimondii
pim0527	YP_009238940.1	67.172	198	1..198	333	7.84e-118	YP_009238940	N_Ma	N_Ma_Brazilian_marseillevirus
pim0529	YP_009255026.1	67.89	109	1..109	166	8.29e-55	YP_009255026	N_Ma	N_Ma_Tokyovirus_A1
pim0530	XP_025109433.1	40.65	369	44..410	297	3.82e-98	XP_025109433	E_Op	E_Op_Pomacea_canaliculata
pim0531	YP_009238748.1	91.176	136	11..146	268	2.47e-94	YP_009238748	N_Ma	N_Ma_Brazilian_marseillevirus
pim0532	WP_019541444.1	34.375	64	258..320	41.7	7.98e-05	WP_019541444	B_FC	B_FC_Proteiniphilum_acetatigenes
pim0533	YP_009448498.1	60.474	549	1..543	815	0	YP_009448498	N_Pi	N_Pi_Orpheovirus_IHUMI_LCC2
pim0535	PCJ24630.1	21.72	465	19..455	84	9.24e-17	PCJ24630	B_Pr	B_Pr_Rickettsiales_bacterium
pim0536	XP_016367679.1	25.373	134	294..426	43.9	2.07e-05	XP_016367679	E_Op	E_Op_Sinocyclocheilus_rhinocerous
pim0541	YP_009001306.1	50.82	183	328..505	191	1.23e-58	YP_009001306	N_Pi	N_Pi_Pithovirus_sibericum
pim0551	YP_009001306.1	40.123	162	180..326	153	2.4e-44	YP_009001306	N_Pi	N_Pi_Pithovirus_sibericum
pim0722	YP_004732799.1	59.654	1098	1..1080	1348	0	YP_004732799	N_Ir	N_Ir_Wiseana_iridescent_virus
pim0737	YP_003407047.1	86.301	73	114..186	109	7.07e-32	YP_003407047	N_Ma	N_Ma_Marseillevirus_marseillevirus
pim0738	YP_009238877.1	76.275	451	1..445	379	2.45e-128	YP_009238877	N_Ma	N_Ma_Brazilian_marseillevirus
pim0739	YP_004347042.1	57.407	108	4..111	138	1.31e-43	YP_004347042	N_Ma	N_Ma_Lausannevirus
pim0740	ALH06805.1	92.179	179	85..263	344	1.38e-121	ALH06805	N_Ma	N_Ma_Port_miou_virus
pim0741	YP_009345361.1	92.896	183	1..183	360	5.68e-129	YP_009345361	N_Ma	N_Ma_Noumeavirus
pim0742	YP_009238848.1	66.258	163	1..161	237	2.6e-81	YP_009238848	N_Ma	N_Ma_Brazilian_marseillevirus
pim0743	YP_004347164.1	83.012	1295	1..1295	2118	0	YP_004347164	N_Ma	N_Ma_Lausannevirus
pim0744	YP_009255006.1	67.544	114	2..115	191	1.15e-64	YP_009255006	N_Ma	N_Ma_Tokyovirus_A1
pim0745	YP_009238819.1	96.154	130	1..130	270	2.78e-95	YP_009238819	N_Ma	N_Ma_Brazilian_marseillevirus
pim0746	YP_009238596.1	77.901	181	20..200	322	6.46e-114	YP_009238596	N_Ma	N_Ma_Brazilian_marseillevirus
pim0747	YP_009238839.1	74.242	198	60..257	305	4.27e-106	YP_009238839	N_Ma	N_Ma_Brazilian_marseillevirus
pim0748	YP_004347076.1	76.344	186	75..260	308	1.71e-107	YP_004347076	N_Ma	N_Ma_Lausannevirus
pim0749	YP_009238928.1	74.409	254	1..254	417	1.77e-149	YP_009238928	N_Ma	N_Ma_Brazilian_marseillevirus
pim1121	CBY08646.1	24.818	137	468..589	43.6	0.000153	CBY08646	E_Op	E_Op_Oikopleura_dioica
pim1122	YP_009254941.1	64.417	163	1..163	241	1.18e-82	YP_009254941	N_Ma	N_Ma_Tokyovirus_A1
pim1123	YP_009094648.1	75.952	420	3..417	692	0	YP_009094648	N_Ma	N_Ma_Melbournevirus
pim1124	YP_009094884.1	64.375	160	1..160	232	3.01e-79	YP_009094884	N_Ma	N_Ma_Melbournevirus
pim1125	YP_009255105.1	77.632	76	3..78	98.5	7.38e-29	YP_009255105	N_Ma	N_Ma_Tokyovirus_A1
pim1126	XP_020915842.1	24.706	85	40..124	53.3	2.62e-08	XP_020915842	E_Op	E_Op_Exaiptasia_pallida
pim1127	YP_009001297.1	28.409	88	27..107	47.4	2.31e-08	YP_009001297	N_Pi	N_Pi_Pithovirus_sibericum
pim1128	YP_009448830.1	56.701	97	9..105	114	1.66e-34	YP_009448830	N_Pi	N_Pi_Orpheovirus_IHUMI_LCC2
pim1207	WP_076784499.1	46.667	285	23..296	294	2.25e-99	WP_076784499	B_FC	B_FC_Aureispira
pim1208	KOB85495.1	26.415	53	1014..1066	34.7	0.005	KOB85495	E_Al	E_Al_Plasmodium_falciparum
pim1548	YP_009329287.1	55.639	133	335..467	144	2.77e-42	YP_009329287	N_Pi	N_Pi_Cedratvirus_A11
pim1562	WP_084702721.1	55.731	253	79..331	312	7.92e-106	WP_084702721	B_Te	B_Te_Rhodococcus
pim1563	CDE05824.1	24.771	109	406..514	41.7	0.000168	CDE05824	B_Te	B_Te_Anaerotruncus
pim1564	ELU45064.1	34.091	44	2137..2180	33.8	0.005	ELU45064	E_Op	E_Op_Rhizoctonia_solani
pim1565	XP_023704324.1	27.165	254	136..379	96.2	2.45e-21	XP_023704324	E_Op	E_Op_Cryptotermes_secundus
pim1566	XP_020048312.1	21.667	120	254..372	42.3	6.12e-05	XP_020048312	E_Op	E_Op_Ascoidea_rubescens
pim1567	PTD09423.1	18.584	113	522..618	43.9	2.17e-05	PTD09423	E_Op	E_Op_Fusarium_culmorum
pim1568	EPZ32182.1	49.852	337	92..428	269	1.52e-85	EPZ32182	E_Op	E_Op_Rozella_allomycis
pim1569	PCJ22372.1	39.231	130	2..121	87.1	7.91e-23	PCJ22372	B_Pr	B_Pr_Rickettsiales_bacterium
pim1570	YP_009328996.1	37.543	293	17..302	338	2.28e-116	YP_009328996	N_Pi	N_Pi_Cedratvirus_A11
pim1571	YP_009448883.1	26.754	228	1..172	128	1.48e-36	YP_009448883	N_Pi	N_Pi_Orpheovirus_IHUMI_LCC2

## Sheet: pim_cls_pattern
	cluster						LCPAC001	LCPAC101	LCPAC102	LCPAC103	LCPAC104	LCPAC201	LCPAC202	LCPAC302	LCPAC304	LCPAC401	LCPAC403	LCPAC404	LCPAC406	LCDPAC01	LCDPAC02	pithov	cedrat	orpheo	LCMAC101	LCMAC102	LCMAC103	LCMAC201	LCMAC202	bras_m	gold_m	melb_m	laus_m	toky_m	LCIVAC01	fro_ir	che_ir	lym_ir	sin_ir	spl_ir	wis_ir	dia_as	hel_as	spo_as	tri_as	PRO		LCPAC001	LCPAC101
	name		source	PIM cluster annotation	pim2NCVOG	NCVOG annotation																			1			1	1								1									4
1	pim0001		NCVOG0022	NCLDV major capsid protein	NCVOG0022	NCLDV major capsid protein	1	1	1	1	1	1	1	0	1	1	1	1	1	1	1	1	1	1	1	1	1	1	1	1	1	1	1	1	0	1	1	1	1	1	1	1	1	1	2	38		1	1
2	pim0002		NCVOG0038	DNA polymerase elongation subunit family B	NCVOG0038	DNA polymerase elongation subunit family B	1	1	1	1	1	1	2	1	1	1	1	1	1	1	1	1	1	1	1	1	1	1	1	1	0	1	1	1	1	1	1	1	1	1	1	1	1	1	1	39		1	1
3	pim0003		NCVOG0249	packaging ATPase	NCVOG0249	packaging ATPase	0	0	0	0	0	0	0	0	0	0	0	0	0	0	0	0	0	0	1	1	1	1	2	1	1	1	1	1	0	1	1	1	1	1	1	1	1	1	1	21		0	0
4	pim0004		NCVOG0274	DNA-directed RNA polymerase subunit alpha	NCVOG0274	DNA-directed RNA polymerase subunit alpha	1	1	1	1	1	1	1	1	1	1	1	1	1	1	1	1	1	1	1	1	1	1	1	1	1	1	1	1	1	1	1	1	1	1	1	1	1	1	1	39		1	1
5	pim0005		NCVOG0271	DNA-directed RNA polymerase subunit beta	NCVOG0271	DNA-directed RNA polymerase subunit beta	1	1	1	1	1	2	2	1	1	1	1	1	1	1	1	1	1	1	1	1	1	1	1	1	1	1	1	1	1	1	1	1	1	1	1	1	1	1	1	41		1	1
6	pim0006		NCVOG0271	a fragment of RNA polymerase subunit beta	NCVOG0271	DNA-directed RNA polymerase subunit beta	0	0	0	0	0	0	0	0	0	1	1	1	0	0	0	0	0	0	0	0	0	0	0	0	0	0	0	0	0	0	0	0	0	0	0	0	0	0	0	3		0	0
7	pim0007		NCVOG0273	DNA-directed RNA polymerase subunit 5	NCVOG0273	divergent DNA-directed RNA polymerase subunit 5	0	1	0	1	1	1	1	1	1	2	2	2	2	0	1	1	1	1	1	1	1	1	1	1	1	1	1	1	0	1	1	1	1	0	1	1	1	1	1	38		0	1
8	pim0008		NCVOG0076	A18-like helicase	NCVOG0076	DNA or RNA helicases of superfamily II	1	1	0	1	1	1	1	0	1	1	1	1	1	1	1	1	1	1	1	1	1	1	1	1	1	1	1	1	1	1	1	0	1	0	1	0	0	0	0	31		1	1
9	pim0009		NCVOG0032	DEAD/SNF2-like helicase	NCVOG0032	DEAD/SNF2-like helicase	1	2	1	0	0	2	2	2	3	1	1	1	1	1	1	1	1	2	2	1	2	3	3	1	0	0	1	0	1	0	1	0	0	0	0	0	0	0	0	38		1	1
10	pim0010		0	thioredoxin	NCVOG0317	Thioredoxin	1	1	0	0	0	0	0	0	1	0	0	0	0	0	0	0	0	1	3	3	2	4	3	2	1	2	2	2	2	0	2	0	0	0	2	1	1	1	0	37		1	1
11	pim0011		NCVOG1060	Flap endonuclease	NCVOG1060	FLAP-like endonuclease XPG	0	1	1	0	1	1	0	0	1	1	1	1	1	1	0	1	1	1	1	1	1	1	1	1	1	1	1	1	0	1	1	1	1	1	1	0	1	1	1	32		0	1
12	pim0012		0	Ubiquitin			0	0	0	0	0	0	0	1	0	0	0	1	0	0	1	0	0	1	1	1	1	1	0	2	1	0	2	1	0	0	1	0	1	0	0	1	0	0	0	17		0	0
13	pim0013		NCVOG0262	Poxvirus Late Transcription Factor VLTF3	NCVOG0262	Poxvirus Late Transcription Factor VLTF3 like	0	0	0	1	1	1	1	1	1	1	1	1	1	1	0	1	1	1	1	1	1	1	1	1	1	1	1	1	0	1	1	1	1	1	1	1	1	1	1	34		0	0
14	pim0014		NCVOG0052	Erv1/Alr family disulfide (thiol) oxidoreductase	NCVOG0052	disulfide (thiol) oxidoreductase; Erv1 / Alr family	2	0	3	0	1	1	1	1	0	1	0	0	1	1	1	1	1	1	1	1	0	2	2	1	1	1	1	1	1	1	1	1	1	1	1	1	1	1	1	38		1	0
15	pim0015		NCVOG0037	DNA topoisomerase II	NCVOG0037	DNA topoisomerase II	1	1	0	1	1	1	1	1	1	1	1	1	1	1	1	1	1	1	1	1	1	1	1	1	2	1	1	1	1	0	1	0	0	0	1	0	0	0	0	31		1	1
16	pim0016		NCVOG1192	YqaJ viral recombinase	NCVOG1192	YqaJ viral recombinase	1	0	0	0	1	1	1	1	1	1	1	1	1	0	0	0	0	1	0	0	0	0	0	0	0	0	0	0	0	0	0	0	0	0	0	0	0	0	0	11		1	0
17	pim0017		NCVOG1164	A1L transcription factor/late transcription factor VLTF-2	NCVOG1164	A1L transcription factor/late transcription factor VLTF-2	0	1	1	1	1	1	1	1	1	1	1	1	1	1	0	1	1	1	1	1	0	0	0	1	1	1	1	1	1	1	1	1	1	0	1	1	1	1	1	33		0	1
18	pim0018		NCVOG1118	conserved Marseilleviridae protein; putative tail fiber protein (structurally similar to 4UW8_C)	NCVOG1118	uncharacterized protein	0	0	0	0	0	0	0	0	0	0	0	0	0	0	0	0	0	0	0	0	0	1	2	10	3	7	13	7	0	0	0	0	0	0	0	0	0	0	0	43		0	0
19	pim0019		NCVOG0024	DNA primase on N-terminal of some helicases of pim0020 and pim0021	NCVOG0024	Superfamily II helicase related to herpesvirus replicative helicase	1	1	1	1	1	1	1	0	1	1	1	0	1	1	1	2	1	1	0	0	0	0	0	4	4	3	3	4	0	0	0	0	0	0	0	0	0	0	0	35		1	1
20	pim0020		NCVOG0024	herpesvirus origin of replication binding protein	NCVOG0024	Superfamily II helicase related to herpesvirus replicative helicase	0	0	0	0	0	0	0	0	0	0	0	0	0	0	0	1	0	0	0	0	0	0	0	3	4	3	3	3	0	0	0	0	0	0	0	0	0	0	0	17		0	0
21	pim0021	2	NCVOG0024	highly derived D5-like helicase			0	0	0	0	0	0	0	0	1	0	0	0	0	0	0	0	0	0	0	0	0	0	0	1	0	0	0	1	1	0	0	0	0	0	0	0	0	0	0	4		0	0
22	pim0022		NCVOG0023	D5-like helicase-primase	NCVOG0023	D5-like helicase-primase	0	1	0	1	1	1	1	0	1	1	1	1	1	1	1	1	1	1	1	1	1	0	1	1	1	1	1	1	1	1	1	1	1	1	1	1	1	1	1	35		0	1
23	pim0023		NCVOG0241	Proliferating cell nuclear antigen	NCVOG0241	Proliferating cell nuclear antigen	1	1	0	1	1	1	1	1	1	1	2	1	1	1	1	1	1	1	1	1	1	1	1	1	0	1	1	1	1	0	1	1	1	1	1	1	0	0	0	34		1	1
24	pim0024	2	NCVOG1128	glycosyltransferase	NCVOG1128	glycosyltransferase	0	0	0	0	0	1	1	1	0	0	0	0	0	0	0	1	1	0	1	2	1	1	0	2	1	2	2	2	0	0	0	0	0	0	0	0	0	0	0	19		0	0
25	pim0025	2	NCVOG0040	Dual specificity phosphatases (DSP)	NCVOG0040	Dual specificity phosphatases (DSP); Ser/Thr and Tyr protein phosphatases	0	0	0	0	0	1	1	0	0	0	0	1	0	1	0	0	0	0	2	1	2	0	0	1	1	1	1	1	1	0	0	0	0	0	2	0	0	0	0	17		0	0
26	pim0026	2	0	NADAR domain (cd15457; Escherichia coli swarming motility protein YbiA and related proteins)			0	1	0	1	0	0	0	0	0	0	0	0	0	0	2	0	0	0	1	1	2	3	2	0	0	0	0	0	3	0	0	0	0	0	1	0	0	0	0	17		0	1
27	pim0027		0	mRNA capping enzyme	NCVOG1451	mRNA capping enzyme N-terminal, ATPase and guanylyltransferase	1	1	1	1	1	1	1	1	1	1	0	1	1	1	0	1	1	1	1	1	1	2	1	1	1	1	1	1	2	0	0	0	0	1	0	0	0	0	0	30		1	1
28	pim0028	2	NCVOG1074	restriction-fold endonuclease, D...H...D conserved	NCVOG1074	restriction-fold endonuclease, D...H...D conserved.	0	0	0	0	1	0	0	0	0	0	0	0	0	0	0	0	1	0	1	0	0	0	1	7	2	11	7	8	0	0	0	0	0	0	0	0	0	0	0	39		0	0
29	pim0029	2	NCVOG5369	Ras family GTPase	NCVOG5369	Ras-like GTP-binding protein	4	2	0	2	0	1	1	1	2	2	1	1	1	1	1	4	0	0	2	2	1	1	0	0	0	0	0	0	2	0	0	0	0	0	0	0	0	0	0	32		1	1
30	pim0030		NCVOG1088	T4 phage RNA ligase with polynucleotide kinase domain (HHpred-predicted)	NCVOG1088	RNA ligase (conserved in irido-, asfa- asco- and Marseille viruses)	1	1	1	1	1	1	1	0	1	0	1	1	0	0	0	1	1	1	1	1	1	1	1	1	0	1	1	1	1	1	1	1	1	1	1	1	1	1	2	34		1	1
31	pim0031		NCVOG0278	RuvC, Holliday junction resolvases (HJRs)	NCVOG0278	RuvC, Holliday junction resolvases (HJRs); Poxvirus A22 family	0	1	0	1	1	1	1	0	1	1	1	1	1	1	0	1	0	0	1	1	0	1	1	1	1	1	1	1	0	0	1	0	1	0	1	1	0	0	0	25		0	1
32	pim0032	2	NCVOG0050	FrsA (COG1073), Fermentation-respiration switch protein FrsA, has esterase activity	NCVOG0050	Esterase lipase superfamily	0	0	0	1	1	1	1	1	0	2	3	2	1	0	1	1	1	1	0	0	0	0	1	0	0	0	0	0	0	0	0	0	0	0	0	0	0	0	0	18		0	0
33	pim0033	2	NCVOG0225	class 3 lipase	NCVOG0225	class 3 Lipase	0	1	1	0	0	0	0	0	1	0	0	0	0	0	0	1	2	0	0	0	0	0	0	2	1	2	2	2	0	0	0	0	0	0	0	0	0	0	0	15		0	1
34	pim0034		NCVOG0236	NUDIX hydrolase	NCVOG0236	Nudix hydrolase (D10 ortholog)	0	1	0	0	0	0	0	0	1	0	0	1	0	0	0	0	0	0	1	1	1	1	1	1	0	1	1	1	1	0	1	1	0	0	2	1	0	0	0	18		0	1
35	pim0035		NCVOG0059	FtsJ-like methyltransferase	NCVOG0059	FtsJ-like methyltransferase	1	1	1	1	1	1	1	1	1	1	1	1	1	1	0	1	1	1	0	0	0	0	0	0	0	0	0	0	0	0	0	0	0	0	0	0	0	0	0	17		1	1
36	pim0036	2	0	PCIF1_WW, Phosphorylated CTD interacting factor 1 WW domain (pfam12237)	0		0	1	0	0	0	0	0	0	1	0	0	0	0	1	0	0	0	0	0	0	0	0	0	0	0	0	0	0	0	0	0	0	0	0	0	0	0	0	0	3		0	1
37	pim0037	2	0	SAM dependent methyltransferase			0	1	0	0	0	1	1	0	1	1	1	1	1	0	1	0	0	0	1	0	1	0	0	0	0	0	0	0	0	0	0	0	0	0	0	0	0	0	0	11		0	1
38	pim0038	2	NCVOG0164	uncharacterized protein conserved in marseille- and Cedratvirus	NCVOG0164	uncharacterized protein	0	0	0	0	0	0	0	0	0	0	0	0	0	0	0	0	2	0	0	0	0	0	0	6	3	3	5	3	0	0	0	0	0	0	0	0	0	0	0	22		0	0
39	pim0039	2	NCVOG2998	DUF4116, Domain of unknown function (pfam13475)	NCVOG2998	uncharacterized protein	0	0	0	0	0	0	0	0	0	0	0	0	0	0	0	0	0	0	1	0	0	21	0	0	0	0	0	0	0	0	0	0	0	0	0	0	0	0	0	22		0	0
40	pim0040	2	NCVOG0312	Smc, Chromosome segregation ATPases	NCVOG0312	Smc, Chromosome segregation ATPases	0	1	1	1	1	1	1	1	1	1	0	1	1	1	0	1	1	1	1	1	1	1	1	1	2	1	1	1	1	0	1	0	0	0	1	1	1	2	1	34		0	1
41	pim0041	2	NCVOG1098	ctd-like (NLI interacting factor-like) phosphatase	NCVOG1098	ctd-like phosphatase	1	1	3	1	2	2	2	0	3	1	1	1	0	1	1	1	1	4	0	0	0	1	0	0	0	0	0	0	0	1	1	1	1	1	1	1	1	1	1	37		1	1
42	pim0042	2	NCVOG1354	Ribonuclease III	NCVOG1354	Ribonuclease III	1	1	1	1	1	1	1	1	1	0	0	0	0	1	0	1	2	1	1	1	0	2	1	1	1	1	1	1	0	1	1	1	1	1	1	1	1	2	1	35		1	1
43	pim0043	2	NCVOG0245	patatin-like phospholipase	NCVOG0245	Patatin phospholipase	1	0	0	1	0	1	1	1	1	1	1	1	1	0	0	1	1	1	1	1	0	2	3	1	0	1	1	1	1	0	1	0	0	0	0	1	1	1	1	30		1	0
44	pim0044	2	NCVOG0248	RecD helicase /ATP-dependent exoDNAse (exonuclease V)	NCVOG0248	Pif1 helicase	1	1	1	0	0	1	1	1	1	1	1	1	1	1	1	1	1	1	1	1	1	1	1	1	1	1	1	1	0	0	0	0	0	0	1	0	1	1	1	30		1	1
45	pim0045	2	NCVOG0308	DNA repair exonuclease	NCVOG0308	DNA repair exonuclease	1	0	1	0	1	1	1	0	1	0	1	0	1	1	0	1	1	1	1	1	1	1	1	1	1	1	1	1	1	0	1	0	0	0	1	1	1	1	1	29		1	0
46	pim0046	2	NCVOG1075	restriction endonuclease (cd01037)	NCVOG1075	MutH/Vsr/archaeal HJR-like endonuclease	0	0	0	0	0	0	0	0	0	0	0	0	0	0	0	0	0	0	1	1	0	0	1	5	3	5	4	6	1	0	0	0	0	0	1	0	0	0	0	28		0	0
47	pim0047	2	NCVOG1045	XRN 5'-3' exonuclease	NCVOG1045	XRN 5'-3' exonuclease	0	1	1	1	1	1	1	0	1	1	2	1	1	0	0	1	1	1	1	1	1	1	1	1	1	1	1	1	0	0	1	0	0	0	1	0	0	0	0	27		0	1
48	pim0048		NCVOG0034	ATP-dependent DNA ligase	NCVOG0034	ATP-dependent DNA ligase	1	1	1	1	1	0	0	0	2	1	1	1	1	2	1	1	1	1	2	1	1	0	1	1	1	1	1	1	0	0	0	0	0	0	0	0	0	0	0	27		1	1
49	pim0049		NCVOG0435	Alkylated DNA repair dioxygenase AlkB	NCVOG0435	AlkB, Alkylated DNA repair protein unique in NCLDV	1	0	0	1	0	2	0	0	3	1	1	0	1	0	2	1	1	3	2	1	0	1	0	1	1	1	1	1	1	0	0	0	0	0	0	0	0	0	0	27		1	0
50	pim0050		NCVOG1352	ribonuclease H	NCVOG1352	ribonuclease H	0	1	1	0	0	1	0	1	0	1	1	1	1	1	2	1	1	1	1	1	0	1	1	2	1	1	1	1	0	0	0	0	0	0	0	0	0	0	0	24		0	1
51	pim0051		NCVOG2720	putative RING finger E3 ubiquitin ligase	NCVOG2720	putative RING finger E3 ubiquitin ligase	4	0	0	0	0	1	1	0	0	0	0	2	0	0	1	0	0	1	1	2	1	3	1	1	1	1	1	1	0	0	1	0	0	0	0	0	0	0	0	24		1	0
52	pim0052		NCVOG0004	AP (apurinic) endonuclease family 2	NCVOG0004	AP (apurinic) endonuclease family 2	1	1	0	1	1	1	1	0	0	1	1	1	1	0	1	1	1	0	2	2	0	0	2	1	1	1	1	1	0	0	0	0	0	0	0	0	0	0	0	24		1	1
53	pim0053		NCVOG1353	ribonucleoside diphosphate reductase, large subunit	NCVOG1353	ribonucleoside diphosphate reductase, alpha subunit	0	0	1	1	0	0	0	0	1	0	0	1	0	0	1	1	1	1	1	1	1	0	1	1	2	1	1	1	0	1	0	1	1	0	1	1	0	0	0	23		0	0
54	pim0054		NCVOG0276	ribonucleoside diphosphate reductase, beta subunit	NCVOG0276	ribonucleoside diphosphate reductase, beta subunit	0	0	1	1	0	0	0	0	1	0	0	1	0	0	1	1	1	1	1	1	1	1	1	1	1	1	1	1	1	1	0	2	1	1	1	1	0	0	1	27		0	0
55	pim0055	2	0	peptidases S53 (sedolisin)	0		0	0	0	0	0	0	0	0	0	0	0	0	0	0	0	0	0	0	0	0	0	1	1	0	0	0	0	0	0	0	0	0	0	0	0	0	0	0	0	2		0	0
56	pim0056		NCVOG0157	leucine-rich repeat protein similar to Tupanvirus	NCVOG0157	uncharacterized protein	0	23	6	0	0	0	0	0	0	0	0	0	0	0	0	0	0	0	0	0	0	0	0	0	0	0	0	0	0	0	0	0	0	0	0	0	0	0	0	29		0	1
57	pim0057	2	NCVOG0285	SNF-related serine/threonine-protein kinase (hhpred-predicted)	NCVOG0285	Serine/Threonine protein kinases	1	1	0	0	0	0	0	0	0	0	0	0	0	1	0	1	0	0	0	0	0	0	0	0	0	0	0	0	1	0	0	0	0	0	1	1	1	1	1	10		1	1
58	pim0058	2	NCVOG0301	Cyclin-dependent protein kinase	NCVOG0301	Serine/Threonine protein kinases	0	0	0	0	0	0	0	0	0	0	0	0	0	0	0	0	1	4	0	0	0	0	2	0	0	0	0	0	0	0	0	0	0	0	0	0	0	0	0	7		0	0
59	pim0059	2	NCVOG0301	protein kinase			0	0	1	1	0	0	0	0	1	0	0	0	0	0	0	0	0	0	0	0	0	1	1	0	1	1	1	1	0	0	0	0	0	0	0	0	0	0	0	9		0	0
60	pim0060	2	NCVOG0302	Cyclin-dependent protein kinase	NCVOG0302	Serine/Threonine protein kinase	0	0	0	0	0	0	0	1	0	0	0	0	0	0	0	0	1	2	0	1	1	1	0	0	0	0	0	0	0	0	0	0	0	0	0	0	0	0	0	7		0	0
61	pim0061	2	NCVOG0302	protein kinase	NCVOG0302	Serine/Threonine protein kinase	0	0	0	0	0	0	0	0	0	1	0	0	0	0	0	0	0	0	0	0	0	0	0	0	0	1	0	1	0	0	0	0	0	0	0	0	0	0	0	3		0	0
62	pim0062	2	NCVOG0287	protein kinase	NCVOG0287	Serine/Threonine protein kinase	0	0	0	0	0	0	0	0	0	0	0	0	0	0	0	0	0	0	0	0	0	0	0	0	0	0	0	0	0	1	1	1	1	1	1	0	0	0	0	6		0	0
63	pim0063	2	NCVOG0282	protein kinase	NCVOG0282	Serine/Threonine protein kinase	0	0	0	0	0	0	0	0	0	0	0	0	0	0	0	0	1	0	0	0	0	0	0	1	0	0	1	0	0	0	0	0	0	0	0	0	0	0	0	3		0	0
64	pim0064	2	NCVOG0286	protein kinase	NCVOG0286	serine/threonine protein kinase	0	0	0	0	0	0	0	0	0	0	0	0	0	0	0	0	0	0	0	0	0	0	0	0	0	0	0	0	0	0	0	0	0	0	0	0	1	1	0	2		0	0
65	pim0065	2	NCVOG0284	protein kinase	NCVOG0284	Serine/Threonine protein kinase	0	0	0	0	0	0	0	0	0	0	0	0	0	0	0	0	2	0	1	1	0	0	0	1	1	1	2	1	0	0	1	0	0	0	0	2	0	0	0	13		0	0
66	pim0066	2	NCVOG0320	Deoxynucleoside kinase	NCVOG0320	Thymidylate kinase	1	1	0	0	2	1	1	0	1	0	0	0	0	0	0	0	0	0	1	0	0	0	0	0	0	0	0	0	0	1	2	1	1	1	1	1	1	1	1	19		1	1
67	pim0067	2	NCVOG0319	Thymidine kinase	NCVOG0319	Thymidine kinase	0	0	1	1	1	1	1	0	1	0	0	0	0	1	1	0	0	1	1	1	0	0	0	1	1	1	1	1	0	0	0	0	0	0	0	0	0	0	0	16		0	0
68	pim0068	2	NCVOG0288	protein kinase	NCVOG0288	Serine/Threonine protein kinase	0	0	0	0	1	0	0	2	0	4	4	0	3	1	1	1	1	0	3	1	1	0	0	0	0	0	0	0	0	1	1	7	1	0	1	0	0	0	0	34		0	0
69	pim0069	2	NCVOG1073	serine/threonine protein kinase	NCVOG1073	divergent Serine/Threonine protein kinase	0	0	0	0	0	0	0	0	0	0	0	0	0	0	0	1	6	0	0	0	1	0	1	2	1	3	2	2	0	0	0	0	0	0	0	0	0	0	0	19		0	0
70	pim0070	2	NCVOG1082	protein kinase	NCVOG1082	divergent Serine/Threonine protein kinase	0	1	0	0	1	1	1	0	0	1	0	0	0	0	2	0	0	1	0	0	0	0	0	1	1	1	1	1	0	0	0	0	0	0	0	1	1	1	2	18		0	1
71	pim0071	2	NCVOG1067	deoxynucleotide monophosphate kinase	NCVOG1067	deoxynucleotide monophosphate kinase (dNMP) kinase	0	0	0	1	0	1	1	0	0	0	0	0	0	1	1	1	1	1	1	0	0	1	1	1	0	1	1	1	1	0	0	0	0	0	1	0	0	0	0	17		0	0
72	pim0072	3	NCVOG0305	Protein tyrosine kinase, two tandem domains, specific to Marseille-/Pithovirus	NCVOG0305	Serine/Threonine or Tyrosine protein kinase (tandem-duplicated in Mimi- and Marseilleviridae)	0	0	0	0	0	0	0	0	0	0	0	0	0	0	0	1	1	0	0	0	0	0	0	1	2	1	1	1	0	0	0	0	0	0	0	0	0	0	0	8		0	0
73	pim0073		NCVOG1068	dUTP diphosphatase	NCVOG1068	dUTPase	0	1	0	0	0	0	0	0	1	1	2	1	1	0	0	1	1	0	1	2	1	1	0	2	1	0	1	1	0	1	1	0	1	0	1	0	0	0	0	23		0	1
74	pim0074		NCVOG1087	Papain family cysteine protease	NCVOG1087	papain-like cysteine peptidase (Cathepsin B group)	0	0	0	0	0	0	0	0	0	0	0	0	0	0	0	0	0	0	0	1	0	1	1	2	2	2	2	2	1	0	1	1	0	0	1	1	1	1	1	21		0	0
75	pim0075		NCVOG1115	uracil-DNA glycosylase	NCVOG1115	uracil-DNA glycosylase	1	1	1	0	0	1	1	0	0	1	1	0	1	1	1	1	1	1	1	1	1	0	1	1	0	1	1	1	0	0	0	0	0	0	0	0	0	0	0	21		1	1
76	pim0076	2	cls_2_40_33	restriction endonuclease (HHpred)	0		0	1	1	0	1	1	1	1	2	2	2	2	2	1	0	1	3	1	1	1	1	0	1	1	1	1	1	1	0	1	1	1	1	1	1	1	1	1	0	40		0	1
77	pim0077	2	NCVOG1049	3-beta hydroxysteroid dehydrogenase/isomerase	NCVOG1049	short chain dehydrogenase	0	0	0	0	0	0	0	0	0	0	0	0	0	0	0	0	0	0	0	0	0	0	0	0	0	0	0	0	0	1	0	1	1	0	0	0	0	0	0	3		0	0
78	pim0078	2	NCVOG1049|cls_210_7_7	NAD dependent epimerase/dehydratase	NCVOG1049	short chain dehydrogenase	1	1	1	1	0	1	0	0	1	0	0	1	0	0	0	1	1	0	0	0	1	0	1	0	0	0	0	0	0	0	0	0	0	0	0	0	0	0	0	11		1	1
79	pim0079	2	NCVOG1049	GDP-mannose 4,6 dehydratase.	NCVOG1049	short chain dehydrogenase	0	0	0	0	0	0	0	0	3	0	0	1	0	0	0	0	1	0	0	0	1	1	1	0	0	0	0	0	0	0	0	0	0	0	0	0	0	0	0	8		0	0
80	pim0080	2	NCVOG1100	IBR domain, a half RING-finger domain (pfam01485)	NCVOG1100	NTPase/helicase	2	1	0	0	1	0	0	0	0	0	0	0	0	0	0	0	0	0	3	1	2	1	1	0	0	0	0	0	0	1	2	1	1	0	0	1	0	0	0	18		1	1
81	pim0081		NCVOG0001	AAA family ATPase - unique in NCLDV	NCVOG0001	AAA family ATPase - unique in NCLDV; ATPase domain similar to repl_factorC_sub2	0	0	0	0	0	0	0	0	1	0	0	0	0	0	1	0	0	2	2	1	0	2	0	1	1	1	1	1	0	0	0	3	0	0	0	0	0	0	0	17		0	0
82	pim0082		NCVOG0078	Histone 2A-domain-containing protein	NCVOG0078	Histone 2A-domain-containing protein	1	0	0	0	0	0	0	0	2	0	0	0	0	0	0	0	0	0	3	2	1	1	1	2	1	2	2	2	0	0	0	0	0	0	0	0	0	0	0	20		1	0
83	pim0083		NCVOG0350	Calcineurin-like phosphoesterase	NCVOG0350	Calcineurin-like phosphoesterase	0	1	0	1	0	0	0	1	1	1	2	1	1	0	0	0	1	0	3	0	0	0	0	1	0	1	1	1	1	0	0	0	0	0	0	0	0	0	0	18		0	1
84	pim0084		NCVOG0275	Ras-related GTPase	NCVOG0275	Ras-like GTPase	0	0	0	1	0	0	0	0	3	0	0	0	0	1	0	3	2	2	1	2	0	1	1	0	0	0	0	0	0	0	0	0	0	0	0	0	0	0	0	17		0	0
85	pim0085	2	cls_52_95_16	F-box and F-box like family protein	NCVOG5101,NCVOG5403		3	2	2	0	0	0	13	5	1	8	8	1	6	0	0	2	3	34	0	2	0	2	1	0	0	0	0	0	0	0	0	0	0	0	0	0	0	0	0	93		1	1
86	pim0086	2	NCVOG0480	DHH family phosphohydrolase	NCVOG0480	DHH family phosphohydrolase	0	1	0	0	0	0	0	0	0	1	1	1	1	0	0	0	0	0	1	1	0	0	1	1	0	1	1	1	0	0	0	0	0	0	0	0	0	0	0	12		0	1
87	pim0087		NCVOG0003	ADP-ribosyl glycohydrolase	NCVOG0003	ADP-ribosylglycohydrolase	0	1	0	0	0	1	0	0	1	0	1	1	0	0	0	1	0	1	1	0	0	1	2	0	0	0	0	0	0	0	0	0	0	0	0	0	0	0	0	11		0	1
88	pim0088		NCVOG0046	chaperone protein DnaJ	NCVOG0046,NCVOG2586	putative chaperon protein DnaJ	0	1	0	0	0	0	0	0	1	0	0	0	0	0	0	0	0	1	0	0	1	1	1	1	0	1	1	1	1	0	0	0	0	0	0	0	0	0	0	11		0	1
89	pim0089		NCVOG0058	Flavin-containing amine oxidoreductase	NCVOG0058	Flavin-containing amine oxidoreductase	0	1	0	0	0	0	0	0	0	0	0	0	0	0	0	1	0	5	0	0	0	0	0	1	0	1	1	1	0	0	0	0	0	0	0	0	0	0	0	11		0	1
90	pim0090	2	NCVOG1136	bifunctional dihydrofolate reductase-thymidylate synthase	NCVOG1136	bifunctional dihydrofolate reductase-thymidylate synthase	0	0	0	0	0	0	0	0	0	0	0	0	0	0	0	0	0	0	1	1	0	0	1	1	1	1	1	1	0	0	0	1	0	0	1	0	0	0	0	10		0	0
91	pim0091		NCVOG1152	Poly A polymerase regulatory subunit	NCVOG1152	poly(A) polymerase small subunit PAPS	0	1	0	0	0	1	1	0	1	0	0	0	0	0	1	2	0	1	0	0	0	0	0	0	0	0	0	0	0	0	0	0	0	0	0	0	0	0	0	8		0	1
92	pim0092	2	NCVOG1206	pfam03235: DUF262, Protein of unknown function DUF262	NCVOG1206	putative nuclease	0	0	0	0	0	0	0	0	0	0	0	0	0	0	0	0	0	0	0	0	0	0	0	2	3	2	1	2	0	0	0	0	0	0	0	0	0	0	0	10		0	0
93	pim0093	2	NCVOG2732	hypothetical protein	NCVOG2732	putative RNA methyltransferase	0	0	0	0	0	0	0	0	0	0	0	0	0	0	0	0	0	0	1	1	1	1	1	1	1	1	1	1	1	0	0	0	0	0	0	0	0	0	0	11		0	0
94	pim0094	2	NCVOG2757	hypothetical protein	NCVOG2757	glycosyltransferase	0	0	0	0	0	0	0	0	0	0	0	0	0	0	0	1	1	0	0	0	0	0	0	1	1	1	1	1	0	0	1	0	0	0	0	0	0	0	0	8		0	0
95	pim0095	2	NCVOG0105	DNA mismatch repair ATPase MutS	NCVOG0105	DNA mismatch repair protein	0	1	1	0	0	1	0	1	0	0	1	1	0	0	0	0	0	1	0	1	0	1	0	0	0	0	0	0	0	0	0	0	0	0	0	0	0	0	0	9		0	1
96	pim0096	2	NCVOG0352	metal dependent phosphohydrolase with conserved HD motif	NCVOG0352	Metal dependent phosphohydrolase with conserved 'HD' motif	0	0	0	0	0	1	0	0	0	0	0	0	0	0	0	0	1	1	1	0	0	0	0	1	1	1	1	1	0	0	0	0	0	0	0	0	0	0	0	9		0	0
97	pim0097		NCVOG0329	UBCc, Ubiquitin-conjugating enzyme E2	NCVOG0329	UBCc, Ubiquitin-conjugating enzyme E2	0	0	0	0	0	0	0	0	0	0	0	0	0	0	0	0	0	1	1	1	0	2	3	0	0	0	0	0	0	0	0	0	0	0	0	0	0	0	0	8		0	0
98	pim0098		NCVOG0522	RNA polymerase subunit 6	NCVOG0522	RNA polymerase subunit 6	0	0	0	1	0	0	0	0	1	0	0	0	0	0	0	0	0	0	1	1	1	1	1	0	0	0	0	0	0	0	0	0	0	0	0	1	0	0	0	8		0	0
99	pim0099	2	NCVOG1114	inactivated thioredoxin/glutaredoxin	NCVOG1114	inactivated thioredoxin/glutaredoxin	0	0	0	0	0	0	0	0	0	0	0	0	0	0	0	0	0	0	0	1	0	0	0	1	1	1	1	1	0	0	1	0	0	0	1	0	0	0	0	8		0	0
100	pim0100	2	cls_73_19_13	pfam02338, OTU-like cysteine protease	0		1	2	0	1	1	0	0	1	1	0	0	0	0	0	0	1	0	1	0	0	0	0	0	0	0	0	0	0	0	0	0	0	0	0	0	0	0	0	0	9		1	1
101	pim0101	2	NCVOG2254	DNA polymerase family X	NCVOG2254	DNA polymerase family X	0	0	0	0	1	0	1	0	0	1	1	0	1	1	0	0	0	0	1	0	0	0	1	0	0	0	0	0	0	0	0	0	0	0	0	0	0	0	0	8		0	0
102	pim0102	2	NCVOG0982|cls_119_10_10	permuted papain-like amidase	NCVOG0982	putative peptidoglycan peptidase	0	0	1	0	0	0	0	0	0	0	0	0	0	0	0	0	0	0	1	1	1	0	0	1	1	1	1	1	0	0	0	0	0	0	0	0	0	0	0	9		0	0
103	pim0103	2	NCVOG2718|cls_114_10_10	uncharacterized protein	NCVOG2718	uncharacterized protein	0	0	0	0	0	0	0	0	0	0	0	0	0	0	0	0	0	0	1	1	1	1	1	1	1	1	1	1	0	0	0	0	0	0	0	0	0	0	0	10		0	0
104	pim0104	2	cls_115_10_10	uncharacterized pithoviridae protein	0		0	1	1	0	1	1	1	0	0	1	1	1	0	0	0	1	1	0	0	0	0	0	0	0	0	0	0	0	0	0	0	0	0	0	0	0	0	0	0	10		0	1
105	pim0105	2	NCVOG2798|cls_116_10_10	ubiquitin-like protein	NCVOG2798	ubiquitin-like protein	0	0	0	0	0	0	0	0	0	0	0	0	0	0	0	1	1	0	1	0	0	1	1	1	1	1	1	1	0	0	0	0	0	0	0	0	0	0	0	10		0	0
106	pim0106	2	cls_117_10_10	uncharacterized marseilleviridae protein	0		0	0	0	0	0	0	0	0	0	0	0	0	0	0	0	0	0	0	1	1	1	1	1	1	1	1	1	1	0	0	0	0	0	0	0	0	0	0	0	10		0	0
107	pim0107	2	cls_120_10_10	uncharacterized pithoviridae protein	NCVOG0656,NCVOG0822		0	1	1	1	0	1	1	1	0	1	0	1	1	0	0	0	0	1	0	0	0	0	0	0	0	0	0	0	0	0	0	0	0	0	0	0	0	0	0	10		0	1
108	pim0108	2	cls_122_10_10	uncharacterized pithoviridae protein	0		0	1	1	0	1	1	1	0	1	1	1	1	1	0	0	0	0	0	0	0	0	0	0	0	0	0	0	0	0	0	0	0	0	0	0	0	0	0	0	10		0	1
109	pim0109	2	cls_123_10_10	uncharacterized pithoviridae protein	0		0	1	1	0	1	0	0	0	0	1	1	1	1	0	0	1	1	1	0	0	0	0	0	0	0	0	0	0	0	0	0	0	0	0	0	0	0	0	0	10		0	1
110	pim0110	2	cls_92_12_11	uncharacterized pithoviridae protein	0		1	2	1	1	1	1	0	0	0	1	1	1	1	0	0	0	0	1	0	0	0	0	0	0	0	0	0	0	0	0	0	0	0	0	0	0	0	0	0	12		1	1
111	pim0111	2	cls_106_11_10	uncharacterized pithoviridae protein	0		1	1	1	0	1	1	1	0	1	0	0	0	0	0	0	1	1	2	0	0	0	0	0	0	0	0	0	0	0	0	0	0	0	0	0	0	0	0	0	11		1	1
112	pim0112	2	cls_94_11_11	uncharacterized pithoviridae protein	0		0	1	1	1	0	1	1	0	0	1	1	1	1	0	0	1	1	0	0	0	0	0	0	0	0	0	0	0	0	0	0	0	0	0	0	0	0	0	0	11		0	1
113	pim0113	2	NCVOG1154|cls_97_11_11	SWIB/MDM2 domain-containing protein	NCVOG1154	SWIB/MDM2 domain-containing protein	0	0	0	0	0	0	0	0	0	0	0	0	0	0	0	0	0	0	1	1	1	0	1	1	1	1	1	1	0	0	1	0	0	0	1	0	0	0	0	11		0	0
114	pim0114	2	NCVOG1083|cls_108_11_10	uncharacterized marseilleviridae protein	NCVOG1083	uncharacterized protein	0	0	0	0	0	0	0	0	0	0	0	0	0	1	0	0	0	0	1	1	1	0	2	1	1	1	1	1	0	0	0	0	0	0	0	0	0	0	0	11		0	0
115	pim0115		cls_109_11_10	Glycosyltransferase family 25 (Poxvirus P35 protein), HHpred-predicted	NCVOG0256	IMV envelope protein p35	1	1	1	2	0	1	1	1	0	0	0	0	0	1	0	0	0	1	0	0	1	0	0	0	0	0	0	0	0	0	0	0	0	0	0	0	0	0	0	11		1	1
116	pim0116		NCVOG1122|cls_89_16_11|cls_112_11_10	pfam03003: Pox_G9-A16 ; Pox virus entry-fusion-complex G9/A16	NCVOG1122	Myristylated protein	1	1	1	0	1	0	0	0	2	0	0	0	0	0	0	0	0	0	0	0	0	0	0	0	0	0	0	0	0	1	1	1	1	0	1	1	0	1	1	14		1	1
117	pim0117	2	cls_98_11_11	uncharacterized protein	NCVOG1111	uncharacterized protein	0	0	0	0	0	0	0	0	0	0	0	0	0	0	0	0	0	0	1	1	1	0	1	0	1	1	1	1	1	0	0	0	0	0	1	1	0	0	0	11		0	0
118	pim0118	2	NCVOG1122|cls_89_16_11|cls_112_11_10	transmembrane protein possibly repated to Pox virus entry-fusion-complex G9/A16	NCVOG1112	uncharacterized protein	0	0	0	1	0	1	1	0	0	3	2	2	1	1	0	2	2	2	0	0	0	0	0	2	1	2	2	2	0	0	0	0	0	0	0	0	0	0	0	27		0	0
119	pim0119	2	cls_75_14_13	uncharacterized protein	0		0	0	0	0	0	0	0	1	1	0	0	0	0	0	0	1	1	2	1	1	0	0	1	1	1	1	1	1	0	0	0	0	0	0	0	0	0	0	0	14		0	0
120	pim0120	2	cls_68_16_14	uncharacterized protein	NCVOG2683	uncharacterized protein	1	0	0	0	0	0	1	0	0	1	2	0	1	0	2	1	1	1	0	0	0	0	0	1	1	1	1	1	0	0	0	0	0	0	0	0	0	0	0	16		1	0
121	pim0121	2	cls_55_19_16	uncharacterized transmembrane protein (Pithoviridae)	NCVOG5238	uncharacterized protein	1	1	1	1	1	2	2	1	1	1	1	1	1	0	0	1	2	1	0	0	0	0	0	0	0	0	0	0	0	0	0	0	0	0	0	0	0	0	0	19		1	1
122	pim0122	2	cls_86_12_12	uncharacterized protein	NCVOG2764	uncharacterized protein	0	0	1	0	0	0	0	0	0	0	0	0	0	0	0	0	0	0	1	1	1	1	1	1	1	1	1	1	0	0	1	0	0	0	0	0	0	0	0	12		0	0
123	pim0123	2	cls_83_13_13	uncharacterized protein	NCVOG1423,NCVOG4966		0	0	0	1	0	0	0	0	0	0	0	0	0	0	0	0	0	0	1	1	0	1	1	1	1	1	1	1	1	0	1	0	0	0	1	0	0	0	0	13		0	0
124	pim0124	2	cls_113_11_10	uncharacterized protein	0		0	0	0	1	1	0	0	1	0	1	0	1	0	0	0	0	0	0	1	1	0	1	2	0	0	0	0	0	1	0	0	0	0	0	0	0	0	0	0	11		0	0
125	pim0125	2	cls_78_13_13	uncharacterized protein	0		0	1	1	0	1	1	1	0	0	1	1	1	1	1	0	1	1	1	0	0	0	0	0	0	0	0	0	0	0	0	0	0	0	0	0	0	0	0	0	13		0	1
126	pim0126	2	cls_104_14_10	2-cysteine adaptor domain protein	NCVOG1056	uncharacterized protein	0	1	0	0	0	0	0	0	0	0	0	0	0	0	0	0	0	0	0	0	1	0	0	0	0	0	0	0	0	0	1	1	0	0	1	1	1	1	1	9		0	1
127	pim0127	2	cls_88_12_12	Glycosyl transferase family 2	0		0	0	1	0	1	0	0	1	1	1	1	1	1	0	0	1	1	0	0	0	0	1	1	0	0	0	0	0	0	0	0	0	0	0	0	0	0	0	0	12		0	0
128	pim0128	2	cls_46_18_18	BET bromodomain protein	0		0	1	1	1	1	1	1	0	1	0	1	1	0	0	0	1	0	1	1	1	1	1	1	0	0	0	0	0	1	0	0	0	0	0	1	0	0	0	0	18		0	1
129	pim0129	2	cls_99_11_11	haloalkane dehalogenase, hydrolase fold family	0		0	1	0	0	1	1	1	1	1	1	1	0	1	1	1	0	0	0	0	0	0	0	0	0	0	0	0	0	0	0	0	0	0	0	0	0	0	0	0	11		0	1
130	pim0130	2	cls_102_11_11	uncharacterized pithoviridae protein	0		0	0	0	1	0	1	1	0	0	1	1	1	1	1	0	1	1	1	0	0	0	0	0	0	0	0	0	0	0	0	0	0	0	0	0	0	0	0	0	11		0	0
131	pim0131	2	cls_91_13_11	histone-like protein	NCVOG2795	histone H3-like protein	0	0	0	0	0	0	0	0	2	0	0	0	0	0	0	0	0	0	2	1	1	1	1	1	0	1	1	1	0	0	0	0	0	0	1	0	0	0	0	13		0	0
132	pim0132	2	cls_82_13_13	Peptidase M48 subfamily B: HtpX-like membrane-bound metallopeptidase (cd07338; M48B_HtpX_like)	NCVOG1120	metallopeptidase WLM	0	0	0	0	0	0	0	0	0	0	0	0	0	0	0	0	0	1	1	1	1	1	1	1	1	1	1	1	0	0	1	0	0	0	1	0	0	0	0	13		0	0
133	pim0133	2	cls_77_14_13	Caspase (HHpred-predicted)	0		1	0	1	1	0	0	0	1	2	1	1	1	1	0	0	1	1	0	1	0	0	0	1	0	0	0	0	0	0	0	0	0	0	0	0	0	0	0	0	14		1	0
134	pim0134	2	cls_80_13_13	uncharacterized transmembrane protein	0		1	1	0	1	0	1	1	0	1	1	1	0	1	0	0	1	1	1	0	0	0	0	0	0	0	0	0	0	0	0	0	0	0	0	0	0	0	0	0	12		1	1
135	pim0135	2	cls_58_16_16	DNA processing protein DprA; DNA recombination-mediator protein A (HHpred-predicted)	0		1	0	0	0	0	1	0	1	1	0	0	1	0	0	1	0	1	0	1	1	0	1	1	1	1	1	1	1	0	0	0	0	0	0	0	0	0	0	0	16		1	0
136	pim0136	2	cls_41_20_20	putative homolog of Pox_VERT_large, Poxvirus early transcription factor (VETF), large subunit	0		1	0	1	1	1	0	0	0	1	0	0	0	0	1	0	1	1	1	1	0	0	1	1	1	0	1	1	1	0	1	1	1	1	0	0	0	0	0	0	20		1	0
137	pim0137	2	cls_47_20_17	Protein disulfide-isomerase; thioredoxin-like fold	NCVOG2610	uncharacterized protein	1	1	2	1	1	1	1	1	2	1	2	1	1	1	0	1	1	1	0	0	0	0	0	0	0	0	0	0	0	0	0	0	0	0	0	0	0	0	0	20		1	1
138	pim0138	2	cls_43_21_19	Domain of unknown function (DUF4326)	NCVOG0772	uncharacterized protein	0	1	0	1	0	1	1	0	1	1	1	1	2	0	0	0	1	1	1	0	2	0	0	0	0	0	0	0	0	0	0	0	0	0	0	0	0	0	0	15		0	1
139	pim0139	2	cls_35_21_21	Transcription factor TFIID (or TATA-binding protein, TBP)	NCVOG0966	uncharacterized protein	0	1	0	0	1	0	0	0	1	0	0	1	0	1	0	1	1	1	1	1	1	1	1	1	1	1	1	1	1	0	1	0	0	0	1	0	0	0	0	21		0	1
140	pim0140	2	cls_61_21_15	transmembrane protein	NCVOG5370	uncharacterized protein	0	1	1	1	1	2	1	0	1	3	2	3	1	1	0	1	1	0	0	1	0	0	0	0	0	0	0	0	0	0	0	0	0	0	0	0	0	0	0	21		0	1
141	pim0141		cls_36_23_20	Nudix hydrolase	NCVOG0237	Nudix hydrolase	0	2	1	1	1	1	2	0	1	0	0	0	0	0	0	2	1	1	1	1	1	1	1	1	1	1	1	1	0	0	0	0	0	0	0	0	0	0	0	23		0	1
142	pim0142		NCVOG0211|cls_33_22_21	pfam02442: L1R_F9L; Lipid membrane protein of large eukaryotic DNA viruses	NCVOG0211	myristylated IMV envelope protein	0	1	0	0	1	1	1	0	1	1	1	1	1	1	0	1	2	1	1	1	1	0	0	1	1	1	1	1	0	1	1	1	1	1	1	1	1	1	1	32		0	1
143	pim0143		cls_60_24_15	3 transmembrane helice protein, possible homolog of Chordopox_A13L	NCVOG5405	uncharacterized protein	0	0	0	2	0	1	2	3	0	2	2	1	0	0	0	2	2	0	0	2	1	0	0	1	1	0	1	1	0	0	0	0	0	0	0	0	0	0	0	24		0	0
144	pim0144		cls_7_31_31	transcription initiation factor IIB	NCVOG1127	transcription initiation factor IIB	0	1	1	1	1	1	1	0	1	1	1	1	1	1	0	1	1	1	1	1	0	1	1	1	1	1	1	1	1	0	1	0	0	0	1	1	1	1	1	31		0	1
145	pim0145	2	cls_22_30_24	membrane protein (2 transmembrane helices)	NCVOG2737	uncharacterized protein	2	0	1	1	1	1	1	0	1	0	1	1	0	1	1	1	1	1	0	1	2	1	1	1	2	1	3	2	1	0	0	0	0	0	0	0	0	0	0	30		1	0
146	pim0146	2	cls_17_26_25	Transcription factor S-II (TFIIS)	NCVOG0272	Transcription factor S-II (TFIIS)	0	1	1	1	1	0	0	0	1	1	1	1	1	2	0	1	1	1	1	1	1	1	1	1	0	1	1	1	0	0	1	0	0	0	1	1	0	0	0	26		0	1
147	pim0147	2	cls_42_20_20	uncharacterized protein	NCVOG2805	uncharacterized protein	0	1	0	1	1	0	0	1	1	1	1	1	1	0	0	1	0	1	0	1	0	1	1	1	1	1	1	1	0	0	1	0	0	0	0	0	0	0	0	20		0	1
148	pim0148	2	cls_39_20_20	uncharacterized protein	NCVOG0158	uncharacterized protein	0	1	0	1	0	1	1	0	1	0	0	0	0	0	0	0	0	0	0	1	1	1	1	1	1	1	1	1	0	1	1	1	1	1	1	0	0	0	0	20		0	1
149	pim0149	2	cls_26_23_23	uncharacterized protein	NCVOG0632	uncharacterized protein	1	0	1	1	0	1	1	0	1	1	1	1	1	0	0	1	1	1	1	1	1	1	1	1	1	1	1	1	0	0	0	0	0	0	0	0	0	0	0	23		1	0
150	pim0150	2	NCVOG0031|cls_25_24_23	DEAD/SNF2-like helicase	NCVOG0031	unclassified DEAD/SNF2-like helicases	0	0	0	1	1	0	0	0	2	0	1	0	0	0	0	1	1	1	1	1	1	1	1	0	0	0	0	0	1	1	1	1	1	1	1	1	1	1	1	24		0	0
151	pim0151	2	cls_174_26_7	Endonuclease_DUF559	0		0	0	0	0	0	0	0	0	3	6	1	12	1	0	0	0	0	0	0	0	0	0	0	0	0	0	0	0	2	0	0	0	0	0	0	0	0	0	0	25		0	0
152	pim0152		cls_124_22_9	ankyrin repeat protein	NCVOG4590	ankyrin repeat protein	0	0	0	0	0	0	0	0	1	0	0	1	0	0	0	3	12	1	1	0	1	1	0	0	0	0	1	0	0	0	0	0	0	0	0	0	0	0	0	22		0	0
153	pim0153		cls_255_16_5	Collagen triple helix repeat protein	NCVOG0021	collagen triple helix repeat containing protein	0	2	0	0	2	1	0	0	0	0	0	0	0	0	0	3	8	0	0	0	0	0	0	0	0	0	0	0	0	0	0	0	0	0	0	0	0	0	0	16		0	1
154	pim0154	2	cls_624_14_3	uncharacterized protein	0		0	0	0	0	0	0	0	0	0	7	2	0	4	0	0	0	0	0	0	0	0	0	0	0	0	0	0	0	0	0	0	0	0	0	0	0	0	0	0	13		0	0
155	pim0155	2	cls_256_14_5	uncharacterized protein	0		0	0	0	0	0	0	0	0	0	4	4	1	4	0	0	0	0	0	0	0	1	0	0	0	0	0	0	0	0	0	0	0	0	0	0	0	0	0	0	14		0	0
156	pim0156	2	cls_146_14_8	uncharacterized protein	NCVOG1343	Zn-finger protein	1	0	0	0	0	0	0	0	3	0	0	0	1	0	0	0	1	0	2	1	0	3	2	0	0	0	0	0	0	0	0	0	0	0	0	0	0	0	0	14		1	0
157	pim0157	2	cls_257_14_5	F-box family protein	NCVOG1452	F-box domain protein	0	0	0	0	0	0	0	0	0	0	0	0	0	0	0	0	0	0	0	0	0	0	0	3	3	3	1	4	0	0	0	0	0	0	0	0	0	0	0	14		0	0
158	pim0158	2	cls_387_13_4	ankyrin repeat protein	NCVOG0820	ankyrin repeat protein	0	0	0	0	0	0	0	0	0	3	7	2	1	0	0	0	0	0	0	0	0	0	0	0	0	0	0	0	0	0	0	0	0	0	0	0	0	0	0	13		0	0
159	pim0159	2	cls_388_13_4	F-box family protein	0		0	0	0	0	0	0	0	0	0	7	2	1	3	0	0	0	0	0	0	0	0	0	0	0	0	0	0	0	0	0	0	0	0	0	0	0	0	0	0	13		0	0
160	pim0160	2	cls_148_13_8	uncharacterized protein	0		0	0	0	0	0	3	0	0	0	2	1	1	0	0	0	0	0	0	0	2	1	2	1	0	0	0	0	0	0	0	0	0	0	0	0	0	0	0	0	13		0	0
161	pim0161	2	cls_258_12_5	Zn-finger protein	0		0	0	0	0	0	0	0	0	0	2	5	1	3	0	0	0	0	0	0	0	1	0	0	0	0	0	0	0	0	0	0	0	0	0	0	0	0	0	0	12		0	0
162	pim0162	2	cls_259_12_5	uncharacterized protein	NCVOG3085	uncharacterized protein	0	0	0	0	0	0	0	0	5	0	0	0	0	0	2	0	0	1	2	0	0	0	0	0	0	0	0	0	2	0	0	0	0	0	0	0	0	0	0	12		0	0
163	pim0163	2	cls_126_12_9	CHRD (chordin) domain protein (pfam07452)	0		1	0	0	0	0	2	2	0	2	1	1	1	1	0	0	1	0	0	0	0	0	0	0	0	0	0	0	0	0	0	0	0	0	0	0	0	0	0	0	12		1	0
164	pim0164	2	cls_625_11_3	uncharacterized protein	NCVOG0006	F-box and FNIP repeat-containing proteins	0	0	0	0	0	0	0	0	0	0	0	0	0	0	0	0	0	0	1	9	0	1	0	0	0	0	0	0	0	0	0	0	0	0	0	0	0	0	0	11		0	0
165	pim0165		cls_626_11_3	Ankyrin repeat protein	NCVOG4001	ankyrin repeat protein	0	0	0	1	0	0	0	0	9	0	0	0	0	0	0	0	0	0	0	0	0	0	1	0	0	0	0	0	0	0	0	0	0	0	0	0	0	0	0	11		0	0
166	pim0166	2	cls_178_11_7	uncharacterized protein	NCVOG2665	uncharacterized protein	0	0	0	0	0	0	0	0	0	0	0	0	0	1	0	3	0	0	0	0	0	0	0	3	1	1	1	1	0	0	0	0	0	0	0	0	0	0	0	11		0	0
167	pim0167	2	cls_149_11_8	restriction endonuclease			0	0	0	0	0	0	0	0	2	0	0	0	0	0	0	1	1	2	1	0	0	1	2	0	0	0	1	0	0	0	0	0	0	0	0	0	0	0	0	11		0	0
168	pim0168	2	cls_179_10_7	serine/threonine-protein kinase	NCVOG0288	Serine/Threonine protein kinase	0	1	0	0	0	0	0	0	0	0	0	0	0	0	3	0	0	0	1	0	0	0	0	0	0	0	0	0	1	0	0	0	0	0	0	0	0	0	0	6		0	1
169	pim0169	2	cls_130_10_9	flavin-containing amine oxydase	0		0	0	0	0	0	0	0	0	0	1	2	1	1	0	0	0	0	0	1	1	1	1	1	0	0	0	0	0	0	0	0	0	0	0	0	0	0	0	0	10		0	0
170	pim0170		cls_150_10_8	Collagen triple helix repeat protein			0	0	1	2	0	2	0	0	0	0	0	1	0	1	0	1	1	0	0	1	0	0	0	0	0	0	0	0	0	0	0	0	0	0	0	0	0	0	0	10		0	0
171	pim0171	2	cls_151_10_8	uncharacterized protein	NCVOG2784	uncharacterized protein	0	0	0	0	0	0	0	0	0	0	0	0	0	0	0	0	0	0	1	1	1	0	0	1	1	2	1	2	0	0	0	0	0	0	0	0	0	0	0	10		0	0
172	pim0172	2	cls_152_9_8	DEAD/SNF2-like helicase	NCVOG0032	DEAD/SNF2-like helicase	0	0	0	0	0	0	0	0	0	0	0	0	0	0	0	0	0	0	0	0	1	2	1	1	0	1	1	1	1	0	0	0	0	0	0	0	0	0	0	9		0	0
173	pim0173	2	cls_132_9_9	beta-propeller fold protein	0		0	0	0	0	0	0	0	0	0	0	0	0	0	0	0	0	1	1	0	0	0	1	1	1	1	1	1	1	0	0	0	0	0	0	0	0	0	0	0	9		0	0
174	pim0174	2	cls_134_9_9	uncharacterized protein	NCVOG2705	uncharacterized protein	0	0	0	0	0	0	0	0	0	0	0	0	0	0	0	0	0	0	1	1	1	1	1	1	0	1	1	1	0	0	0	0	0	0	0	0	0	0	0	9		0	0
175	pim0175	2	cls_153_9_8	uncharacterized protein	0		0	0	0	0	1	0	0	0	1	1	1	1	1	0	0	1	2	0	0	0	0	0	0	0	0	0	0	0	0	0	0	0	0	0	0	0	0	0	0	9		0	0
176	pim0176	2	cls_628_9_3	uncharacterized protein	0		0	0	0	0	0	0	0	0	0	6	1	0	2	0	0	0	0	0	0	0	0	0	0	0	0	0	0	0	0	0	0	0	0	0	0	0	0	0	0	9		0	0
177	pim0177	2	cls_135_9_9	uncharacterized protein	0		0	0	0	0	0	1	1	0	0	1	1	1	1	0	0	1	1	1	0	0	0	0	0	0	0	0	0	0	0	0	0	0	0	0	0	0	0	0	0	9		0	0
178	pim0178	2	cls_180_9_7	tRNA nucleotidyltransferase/Poly(A) polymerase	NCVOG4489	uncharacterized protein	1	0	0	0	0	0	0	0	1	2	2	1	1	1	0	0	0	0	0	0	0	0	0	0	0	0	0	0	0	0	0	0	0	0	0	0	0	0	0	9		1	0
179	pim0179	2	cls_136_9_9	DUF1664; Protein of unknown function (DUF1664)	0		0	0	0	0	0	0	0	1	1	1	1	1	1	0	0	1	1	1	0	0	0	0	0	0	0	0	0	0	0	0	0	0	0	0	0	0	0	0	0	9		0	0
180	pim0180	2	cls_390_9_4	F-box family protein	NCVOG0055	F-box and Morn-repeat proteins	0	0	0	0	0	1	5	0	0	1	0	0	2	0	0	0	0	0	0	0	0	0	0	0	0	0	0	0	0	0	0	0	0	0	0	0	0	0	0	9		0	0
181	pim0181		cls_629_9_3	Ankyrin repeat protein	NCVOG4122	ankyrin repeat protein	0	1	0	0	0	0	0	4	0	0	0	0	0	0	0	0	0	0	0	0	0	0	4	0	0	0	0	0	0	0	0	0	0	0	0	0	0	0	0	9		0	1
182	pim0182	2	cls_214_9_6	RPB3 subunit of Eukaryotic RNA polymerase II	0		0	1	1	0	1	2	2	0	2	0	0	0	0	0	0	0	0	0	0	0	0	0	0	0	0	0	0	0	0	0	0	0	0	0	0	0	0	0	0	9		0	1
183	pim0183	2	cls_140_9_9	uncharacterized protein	0		0	0	0	0	0	0	0	0	0	0	0	0	0	0	0	0	0	0	1	1	0	1	1	1	0	1	1	1	1	0	0	0	0	0	0	0	0	0	0	9		0	0
184	pim0184	2	cls_141_9_9	uncharacterized protein	NCVOG0968	uncharacterized protein	0	0	0	0	0	0	0	0	0	0	0	0	0	0	0	0	0	0	1	1	1	0	0	1	0	1	1	1	1	0	0	0	0	0	1	0	0	0	0	9		0	0
185	pim0185	2	cls_261_9_5	HNH endonuclease			0	0	0	0	0	0	0	0	2	0	0	0	0	0	0	0	0	0	2	1	0	0	0	0	1	0	0	0	3	0	0	0	0	0	0	0	0	0	0	9		0	0
186	pim0186		cls_262_9_5	Ankyrin repeats protein	NCVOG4122	ankyrin repeat protein	0	0	0	0	0	0	0	0	0	4	1	1	2	1	0	0	0	0	0	0	0	0	0	0	0	0	0	0	0	0	0	0	0	0	0	0	0	0	0	9		0	0
187	pim0187	2	cls_263_9_5	putative DNA repair protien	NCVOG2668	uncharacterized protein	0	0	0	0	0	0	0	0	0	0	0	0	0	0	0	0	0	0	0	0	0	0	0	3	1	2	1	2	0	0	0	0	0	0	0	0	0	0	0	9		0	0
188	pim0188	2	cls_142_9_9	membrane protein	0		0	0	0	0	0	1	1	0	0	1	1	1	1	1	0	1	1	0	0	0	0	0	0	0	0	0	0	0	0	0	0	0	0	0	0	0	0	0	0	9		0	0
189	pim0189	2	cls_264_9_5	histone lysine methyltransferase	NCVOG0231	MORN repeat proteins and some others	0	0	0	0	0	0	0	0	0	0	0	0	0	0	0	0	0	0	0	0	0	0	0	2	2	1	2	2	0	0	0	0	0	0	0	0	0	0	0	9		0	0
190	pim0190	2	cls_145_9_9	Formamidopyrimidine-DNA glycosylase	NCVOG0562	uncharacterized protein	1	0	1	0	0	0	1	0	0	0	0	0	0	0	0	1	1	1	1	0	0	1	1	0	0	0	0	0	0	0	0	0	0	0	0	0	0	0	0	9		1	0
191	pim0191	2	cls_181_8_7	ubiquitin-protein ligase	NCVOG4379	uncharacterized protein	0	1	0	0	0	0	0	0	0	0	0	0	0	0	1	0	0	0	1	0	0	1	0	0	0	0	0	0	0	0	0	0	0	0	2	1	0	0	1	8		0	1
192	pim0192	2	cls_155_8_8	putative protein kinase	NCVOG0299	Serine/Threonine protein kinase	0	1	0	1	1	1	1	1	0	0	0	0	0	0	0	1	1	0	0	0	0	0	0	0	0	0	0	0	0	0	0	0	0	0	0	0	0	0	0	8		0	1
193	pim0193	2	cls_215_8_6	beta-sandwich protein, Cupredoxin_Fibrocystin-L_like (cd04217)	NCVOG4155	uncharacterized protein	0	0	0	0	0	1	1	1	1	0	0	0	0	0	0	0	0	0	0	0	0	2	2	0	0	0	0	0	0	0	0	0	0	0	0	0	0	0	0	8		0	0
194	pim0194	2	cls_216_8_6	glycosyltransferase	0		0	0	0	0	0	0	0	0	0	1	1	1	1	0	0	0	0	0	0	0	0	2	2	0	0	0	0	0	0	0	0	0	0	0	0	0	0	0	0	8		0	0
195	pim0195	2	cls_156_8_8	membrane protein	0		0	0	0	0	0	1	0	0	0	1	1	1	1	0	0	1	1	1	0	0	0	0	0	0	0	0	0	0	0	0	0	0	0	0	0	0	0	0	0	8		0	0
196	pim0196	2	cls_217_8_6	uncharacterized protein	0		0	1	0	0	0	1	1	1	1	0	0	0	0	0	0	0	0	3	0	0	0	0	0	0	0	0	0	0	0	0	0	0	0	0	0	0	0	0	0	8		0	1
197	pim0197	2	cls_157_8_8	uncharacterized protein	0		0	1	1	1	0	1	1	1	0	0	0	0	0	1	0	0	0	1	0	0	0	0	0	0	0	0	0	0	0	0	0	0	0	0	0	0	0	0	0	8		0	1
198	pim0198	2	cls_158_8_8	Double-stranded RNA binding motif-containing protein	NCVOG0527	Double-stranded RNA binding motif-containing protein	0	0	0	1	0	0	0	1	1	0	0	0	0	1	0	0	0	1	1	1	1	0	0	0	0	0	0	0	0	0	0	0	0	0	0	0	0	0	0	8		0	0
199	pim0199	2	cls_160_8_8	uncharacterized protein	0		0	0	0	0	0	0	0	0	0	0	0	0	0	0	0	0	0	0	1	1	1	0	0	1	1	1	1	1	0	0	0	0	0	0	0	0	0	0	0	8		0	0
200	pim0200	2	cls_161_8_8	HeH/LEM domain protein (pfam12949)			1	1	0	0	1	1	0	0	0	1	0	0	1	0	0	0	0	1	0	1	0	0	0	0	0	0	0	0	0	0	0	0	0	0	0	0	0	0	0	8		1	1
201	pim0201	2	cls_162_8_8	nucleotidyl transferase	0		0	0	1	0	0	0	0	0	1	1	1	1	1	0	0	0	0	1	0	0	0	0	1	0	0	0	0	0	0	0	0	0	0	0	0	0	0	0	0	8		0	0
202	pim0202	2	cls_182_8_7	Macro_Poa1p_like_SNF2; Macro domain, Poa1p_like family, SNF2 subfamily (cd03331)	0		0	1	0	0	0	0	0	0	0	0	0	0	0	1	0	0	0	0	1	1	2	1	0	0	0	0	0	0	0	0	1	0	0	0	0	0	0	0	0	8		0	1
203	pim0203		cls_391_8_4	ankyrin repeat protein	NCVOG0451	ankyrin repeat protein	0	0	0	0	0	0	0	0	0	2	3	2	1	0	0	0	0	0	0	0	0	0	0	0	0	0	0	0	0	0	0	0	0	0	0	0	0	0	0	8		0	0
204	pim0204	2	cls_392_8_4	Zn-finger protein	NCVOG1048	zinc finger protein	0	0	0	0	0	0	0	0	0	0	0	0	0	0	0	0	0	0	0	0	0	0	0	3	0	1	1	2	0	0	0	0	0	0	0	0	0	0	0	7		0	0
205	pim0205	2	cls_183_8_7	F-box family protein	NCVOG0056	Fbox domain protein	0	0	0	0	0	0	0	0	1	0	0	0	0	0	0	1	1	2	0	0	0	0	1	0	0	0	1	1	0	0	0	0	0	0	0	0	0	0	0	8		0	0
206	pim0206	2	cls_393_8_4	F-box family protein	0		0	0	0	0	0	0	0	0	0	2	3	2	1	0	0	0	0	0	0	0	0	0	0	0	0	0	0	0	0	0	0	0	0	0	0	0	0	0	0	8		0	0
207	pim0207	2	cls_164_8_8	ATP-dependent helicase HrpA	NCVOG0081	ATP-dependent helicase HrpA	1	1	1	1	1	1	1	0	1	0	0	0	0	0	0	0	0	0	0	0	0	0	0	0	0	0	0	0	0	0	0	0	0	0	0	0	0	0	0	8		1	1
208	pim0208	2	cls_165_8_8	uncharacterized protein	NCVOG2683	uncharacterized protein	0	0	0	0	0	0	0	0	1	0	0	1	1	1	0	0	0	1	1	1	1	0	0	0	0	0	0	0	0	0	0	0	0	0	0	0	0	0	0	8		0	0
209	pim0209	2	cls_394_8_4	uncharacterized marseilleviridae protein	NCVOG1113	uncharacterized protein	0	0	0	0	0	0	0	0	0	0	0	0	0	0	0	0	0	0	0	0	0	0	0	1	0	5	1	1	0	0	0	0	0	0	0	0	0	0	0	8		0	0
210	pim0210	2	cls_218_8_6	uncharacterized protein	NCVOG0166	uncharacterized protein	0	0	0	0	0	0	0	0	0	0	0	0	0	0	0	1	1	0	0	0	0	0	0	1	0	2	1	2	0	0	0	0	0	0	0	0	0	0	0	8		0	0
211	pim0211	2	cls_219_8_6	uncharacterized protein	0		1	1	1	0	1	2	2	0	0	0	0	0	0	0	0	0	0	0	0	0	0	0	0	0	0	0	0	0	0	0	0	0	0	0	0	0	0	0	0	8		1	1
212	pim0212	2	cls_167_8_8	RNA polymerases N/ 8 kDa subunit	NCVOG2216	putative DNA-directed RNA polymerase II subunit N	0	0	0	1	1	1	1	0	0	0	0	0	0	0	0	1	0	0	0	1	0	1	1	0	0	0	0	0	0	0	0	0	0	0	0	0	0	0	0	8		0	0
213	pim0213	2	cls_395_8_4	HNH endonuclease	NCVOG0072	HNH endonuclease	0	0	0	0	0	0	0	0	0	2	2	0	2	0	0	0	0	0	0	2	0	0	0	0	0	0	0	0	0	0	0	0	0	0	0	0	0	0	0	8		0	0
214	pim0214	2	cls_396_8_4	F-box family protein	0		0	2	0	0	0	0	0	2	0	0	0	0	0	0	0	0	0	3	0	0	0	1	0	0	0	0	0	0	0	0	0	0	0	0	0	0	0	0	0	8		0	1
215	pim0215	2	cls_169_8_8	uncharacterized protein	0		0	0	0	0	0	0	0	0	0	0	0	0	0	0	0	0	0	0	1	1	1	0	0	1	1	1	1	1	0	0	0	0	0	0	0	0	0	0	0	8		0	0
216	pim0216	2	cls_170_8_8	membrane protein	0		0	0	0	0	0	1	1	0	0	1	0	1	1	0	0	1	1	1	0	0	0	0	0	0	0	0	0	0	0	0	0	0	0	0	0	0	0	0	0	8		0	0
217	pim0217	2	cls_171_8_8	membrane protein	NCVOG2721	uncharacterized protein	0	0	0	0	0	0	0	0	0	0	0	0	0	0	0	0	0	0	1	1	1	0	0	1	1	1	1	1	0	0	0	0	0	0	0	0	0	0	0	8		0	0
218	pim0218	2	cls_172_8_8	uncharacterized protein	NCVOG2724	uncharacterized protein	0	0	0	0	0	0	0	0	0	0	0	0	0	0	0	0	0	0	1	1	1	0	0	1	1	1	1	1	0	0	0	0	0	0	0	0	0	0	0	8		0	0
219	pim0219	2	cls_265_7_5	F-box family protein	NCVOG0057	Fbox-containing protein	0	0	0	0	0	0	0	0	1	0	0	0	0	0	0	1	0	1	0	2	0	2	0	0	0	0	0	0	0	0	0	0	0	0	0	0	0	0	0	7		0	0
220	pim0220	2	cls_187_7_7	Helix-turn-helix domain protein	0		0	0	0	0	0	0	1	0	1	1	1	1	1	0	0	0	0	0	0	0	0	0	1	0	0	0	0	0	0	0	0	0	0	0	0	0	0	0	0	7		0	0
221	pim0221	2	cls_192_7_7	Glycosyl transferase family 90	NCVOG0044	uncharacterized protein	0	0	0	0	0	0	0	0	0	0	0	0	0	0	0	0	0	0	0	0	0	0	0	0	0	0	0	0	0	1	0	0	1	0	0	1	0	0	0	3		0	0
222	pim0222	2	cls_193_7_7	Protein of unknown function DUF72	NCVOG2750	uncharacterized protein	0	0	0	0	0	0	0	0	1	0	1	0	0	0	0	0	0	0	0	0	1	0	0	1	1	1	1	0	0	0	0	0	0	0	0	0	0	0	0	7		0	0
223	pim0223	2	cls_194_7_7	putative endonuclease	NCVOG2789	uncharacterized protein	0	1	0	0	0	0	0	0	0	0	0	0	0	0	0	0	1	0	0	0	0	0	0	1	1	1	1	1	0	0	0	0	0	0	0	0	0	0	0	7		0	1
224	pim0224	2	cls_195_7_7	thermonuclease/nuclease	NCVOG1023	uncharacterized protein	0	0	0	0	0	0	0	0	1	0	0	0	0	1	0	0	0	0	1	1	1	1	1	0	0	0	0	0	0	0	0	0	0	0	0	0	0	0	0	7		0	0
225	pim0225	2	cls_196_7_7	uncharacterized protein	0		0	0	0	0	0	1	1	0	0	1	1	1	1	0	0	0	0	1	0	0	0	0	0	0	0	0	0	0	0	0	0	0	0	0	0	0	0	0	0	7		0	0
226	pim0226	2	cls_267_7_5	MORN repeat protein	NCVOG0231	MORN repeat proteins and some others	0	0	0	0	0	0	0	0	0	0	0	0	0	0	0	0	0	0	0	0	0	0	0	2	1	1	2	1	0	0	0	0	0	0	0	0	0	0	0	7		0	0
227	pim0227	2	cls_199_7_7	SAP domain protein (pfam02037)	NCVOG1104	uncharacterized protein	0	0	0	0	0	0	0	0	0	0	0	0	0	0	0	0	0	0	0	0	0	1	1	0	0	0	0	0	1	1	1	1	1	0	0	0	0	0	0	7		0	0
228	pim0228	2	cls_200_7_7	Non-histone chromosomal protein MC1 (pfam05854)	NCVOG2726	uncharacterized protein	0	0	0	0	0	0	0	0	0	0	0	0	0	0	0	0	0	0	1	1	0	0	0	1	1	1	1	1	0	0	0	0	0	0	0	0	0	0	0	7		0	0
229	pim0229	2	cls_201_7_7	glycosyltransferase	NCVOG2687	glycosyltransferase	0	0	0	0	0	0	0	0	1	0	0	0	0	1	0	0	0	0	0	1	0	0	0	1	0	1	1	1	0	0	0	0	0	0	0	0	0	0	0	7		0	0
230	pim0230	2	cls_268_7_5	HNH endonuclease	NCVOG0072	HNH endonuclease	0	0	0	0	0	0	0	0	1	1	2	0	1	0	0	0	0	0	2	0	0	0	0	0	0	0	0	0	0	0	0	0	0	0	0	0	0	0	0	7		0	0
231	pim0231	2	cls_630_7_3	uncharacterized protein	0		0	0	0	0	0	0	0	0	0	3	3	0	1	0	0	0	0	0	0	0	0	0	0	0	0	0	0	0	0	0	0	0	0	0	0	0	0	0	0	7		0	0
232	pim0232	2	cls_203_7_7	uncharacterized protein	0		1	0	0	0	1	1	1	0	0	0	0	0	0	0	0	1	1	1	0	0	0	0	0	0	0	0	0	0	0	0	0	0	0	0	0	0	0	0	0	7		1	0
233	pim0233	2	cls_397_7_4	uncharacterized marseilleviridae protein	NCVOG5143	uncharacterized protein	0	0	0	0	0	0	0	0	0	0	0	0	0	0	0	0	0	0	0	0	0	0	0	1	0	1	3	2	0	0	0	0	0	0	0	0	0	0	0	7		0	0
234	pim0234	2	cls_204_7_7	uncharacterized protein	0		0	0	0	0	0	0	0	0	1	0	0	0	0	0	0	0	0	0	1	1	1	1	1	0	0	0	0	0	1	0	0	0	0	0	0	0	0	0	0	7		0	0
235	pim0235	2	cls_206_7_7	uncharacterized protein	0		0	1	1	0	0	1	1	0	1	0	0	0	0	0	0	1	0	1	0	0	0	0	0	0	0	0	0	0	0	0	0	0	0	0	0	0	0	0	0	7		0	1
236	pim0236	2	cls_207_7_7	uncharacterized protein	NCVOG1079	uncharacterized protein	0	0	0	0	0	0	0	0	0	0	0	0	0	0	0	0	0	0	0	0	0	0	0	0	0	0	0	0	1	1	1	1	1	0	1	1	0	0	0	7		0	0
237	pim0237	2	cls_222_7_6	Zn-finger protein	NCVOG1046	Zn-finger protein	0	0	0	0	0	0	0	0	1	2	1	0	1	0	0	0	0	0	1	0	0	0	1	0	0	0	0	0	0	0	0	0	0	0	0	0	0	0	0	7		0	0
238	pim0238	2	cls_208_7_7	Protein of unknown function (DUF2738)	NCVOG2762	uncharacterized protein	0	0	0	0	0	0	0	0	0	0	0	0	0	0	0	0	0	0	1	1	0	0	1	1	0	1	1	1	0	0	0	0	0	0	0	0	0	0	0	7		0	0
239	pim0239	2	cls_271_7_5	uncharacterized protein	0		0	0	0	0	0	2	2	0	0	1	1	0	1	0	0	0	0	0	0	0	0	0	0	0	0	0	0	0	0	0	0	0	0	0	0	0	0	0	0	7		0	0
240	pim0240	2	cls_223_6_6	uncharacterized protein	NCVOG1423	uncharacterized, C-terminal domain conserved in irido, asco, phycodna, mimi	0	0	0	0	0	0	0	0	0	0	0	0	1	1	0	0	0	0	0	0	0	0	0	0	0	0	0	0	0	1	0	1	1	1	0	0	0	0	0	6		0	0
241	pim0241	2	cls_272_6_5	uncharacterized marseilleviridae protein	NCVOG2797	uncharacterized protein	0	0	0	0	0	0	0	0	0	0	0	0	0	0	0	0	0	0	0	0	0	0	0	1	1	1	2	1	0	0	0	0	0	0	0	0	0	0	0	6		0	0
242	pim0242	2	cls_273_6_5	uncharacterized marseilleviridae protein	NCVOG2680	uncharacterized protein	0	0	0	0	0	0	0	0	0	0	0	0	0	0	0	0	0	0	0	0	0	0	0	1	2	1	1	1	0	0	0	0	0	0	0	0	0	0	0	6		0	0
243	pim0243	2	cls_224_6_6	uncharacterized protein	0		0	1	1	1	0	1	1	1	0	0	0	0	0	0	0	0	0	0	0	0	0	0	0	0	0	0	0	0	0	0	0	0	0	0	0	0	0	0	0	6		0	1
244	pim0244	2	cls_274_6_5	uncharacterized protein	0		1	0	0	0	0	0	0	0	0	1	1	2	0	0	0	0	0	1	0	0	0	0	0	0	0	0	0	0	0	0	0	0	0	0	0	0	0	0	0	6		1	0
245	pim0245	2	cls_226_6_6	beta-helix protein	0		1	0	0	0	1	1	1	0	0	0	0	0	0	0	0	1	1	0	0	0	0	0	0	0	0	0	0	0	0	0	0	0	0	0	0	0	0	0	0	6		1	0
246	pim0246	2	cls_227_6_6	putative oxidoreductase	0		0	0	0	1	0	1	1	0	1	1	1	0	0	0	0	0	0	0	0	0	0	0	0	0	0	0	0	0	0	0	0	0	0	0	0	0	0	0	0	6		0	0
247	pim0247	2	cls_228_6_6	exonuclease	NCVOG3005	uncharacterized protein	0	1	0	0	0	0	0	0	0	0	0	0	0	0	1	1	1	0	0	0	0	1	1	0	0	0	0	0	0	0	0	0	0	0	0	0	0	0	0	6		0	1
248	pim0248	2	cls_632_6_3	uncharacterized protein	NCVOG1056	uncharacterized protein	0	0	0	0	0	0	0	0	0	0	0	0	0	2	0	0	0	0	0	0	3	0	0	0	0	0	0	0	0	0	0	0	0	0	1	0	0	0	0	6		0	0
249	pim0249	2	cls_230_6_6	uncharacterized protein	0		0	0	0	1	1	1	0	0	0	0	0	0	0	0	0	0	0	1	1	0	0	0	1	0	0	0	0	0	0	0	0	0	0	0	0	0	0	0	0	6		0	0
250	pim0250	2	cls_231_6_6	putative methyltransferase	NCVOG3091	FkbM methyltransferase	0	0	0	1	0	1	0	1	0	0	1	0	0	0	0	1	0	0	0	1	0	0	0	0	0	0	0	0	0	0	0	0	0	0	0	0	0	0	0	6		0	0
251	pim0251	2	cls_634_6_3	uncharacterized protein	0		0	0	0	0	0	0	0	0	0	4	1	0	1	0	0	0	0	0	0	0	0	0	0	0	0	0	0	0	0	0	0	0	0	0	0	0	0	0	0	6		0	0
252	pim0252	2	cls_232_6_6	Zn-finger containing protein; similar to EGF-like domain containing protein	NCVOG0349	Zn-finger containing protein; similar to EGF-like domain containing protein	0	0	0	0	0	0	0	0	0	0	0	0	0	0	0	0	1	0	0	0	0	0	0	1	1	1	1	1	0	0	0	0	0	0	0	0	0	0	0	6		0	0
253	pim0253	2	cls_277_6_5	uncharacterized marseilleviridae protein	NCVOG0231	MORN repeat proteins and some others	0	0	0	0	0	0	0	0	0	0	0	0	0	0	0	0	0	0	0	0	0	0	0	1	1	2	1	1	0	0	0	0	0	0	0	0	0	0	0	6		0	0
254	pim0254	2	cls_233_6_6	uncharacterized marseilleviridae protein	NCVOG2743	uncharacterized protein	0	0	0	0	0	0	0	0	0	0	0	0	0	0	0	0	0	0	1	1	0	0	0	1	0	1	1	1	0	0	0	0	0	0	0	0	0	0	0	6		0	0
255	pim0255	2	cls_278_6_5	uncharacterized marseilleviridae protein	NCVOG1119	hypothetical protein	0	0	0	0	0	0	0	0	0	0	0	0	0	0	0	0	0	0	0	0	2	0	0	1	0	1	1	1	0	0	0	0	0	0	0	0	0	0	0	6		0	0
256	pim0256	2	cls_234_6_6	galactose binding lectin domain protein	NCVOG2806	galactose binding lectin domain protein	0	0	0	0	0	0	0	0	0	0	0	0	0	0	0	0	0	0	1	1	0	0	0	1	0	1	1	1	0	0	0	0	0	0	0	0	0	0	0	6		0	0
257	pim0257	2	cls_235_6_6	uncharacterized protein	0		1	0	1	0	0	1	1	1	1	0	0	0	0	0	0	0	0	0	0	0	0	0	0	0	0	0	0	0	0	0	0	0	0	0	0	0	0	0	0	6		1	0
258	pim0258	2	cls_236_6_6	uncharacterized protein	0		0	1	1	0	1	1	1	1	0	0	0	0	0	0	0	0	0	0	0	0	0	0	0	0	0	0	0	0	0	0	0	0	0	0	0	0	0	0	0	6		0	1
259	pim0259	2	cls_280_6_5	uncharacterized protein	0		0	0	0	0	0	0	0	0	2	0	1	0	0	0	0	0	0	0	1	0	0	1	0	0	0	0	0	0	1	0	0	0	0	0	0	0	0	0	0	6		0	0
260	pim0260	2	cls_237_6_6	putative metalloprotease	0		1	0	0	0	1	1	1	0	0	0	1	0	1	0	0	0	0	0	0	0	0	0	0	0	0	0	0	0	0	0	0	0	0	0	0	0	0	0	0	6		1	0
261	pim0261	2	cls_399_6_4	F-box family protein	0		0	0	0	0	0	0	0	0	0	1	3	1	1	0	0	0	0	0	0	0	0	0	0	0	0	0	0	0	0	0	0	0	0	0	0	0	0	0	0	6		0	0
262	pim0262	2	cls_281_6_5	Type I restriction-modification system methyltransferase	0		0	0	2	1	1	1	0	0	0	0	0	0	0	0	1	0	0	0	0	0	0	0	0	0	0	0	0	0	0	0	0	0	0	0	0	0	0	0	0	6		0	0
263	pim0263	2	cls_400_6_4	MORN repeat protein	NCVOG0231	MORN repeat proteins and some others	0	0	0	0	0	0	0	0	0	0	0	0	0	0	0	0	0	0	0	0	0	0	0	3	0	1	1	1	0	0	0	0	0	0	0	0	0	0	0	6		0	0
264	pim0264	2	cls_401_6_4	uncharacterized protein	NCVOG0168	uncharacterized protein	0	0	0	0	0	0	0	0	0	0	0	0	0	0	0	0	0	0	0	0	0	0	0	1	0	2	1	2	0	0	0	0	0	0	0	0	0	0	0	6		0	0
265	pim0265	2	cls_240_6_6	uncharacterized marseilleviridae protein	0		0	0	0	0	0	0	0	0	0	0	0	0	0	0	0	0	0	0	1	1	0	0	0	1	0	1	1	1	0	0	0	0	0	0	0	0	0	0	0	6		0	0
266	pim0266	2	cls_241_6_6	TspO/MBR family protein	NCVOG0938	uncharacterized protein	0	0	0	1	1	1	1	1	1	0	0	0	0	0	0	0	0	0	0	0	0	0	0	0	0	0	0	0	0	0	0	0	0	0	0	0	0	0	0	6		0	0
267	pim0267	2	cls_636_6_3	uncharacterized protein	0		0	0	0	0	0	0	0	0	0	4	1	0	1	0	0	0	0	0	0	0	0	0	0	0	0	0	0	0	0	0	0	0	0	0	0	0	0	0	0	6		0	0
268	pim0268	2	cls_403_6_4	Zn-finger protein	NCVOG1047	zinc finger protein	0	0	0	0	0	0	0	0	0	0	0	0	0	0	0	0	0	0	0	0	0	0	0	1	0	2	1	2	0	0	0	0	0	0	0	0	0	0	0	6		0	0
269	pim0269	2	cls_243_6_6	uncharacterized protein	NCVOG0689,NCVOG1423		1	1	0	0	1	0	0	1	1	0	0	0	0	0	0	0	0	1	0	0	0	0	0	0	0	0	0	0	0	0	0	0	0	0	0	0	0	0	0	6		1	1
270	pim0270	2	cls_244_6_6	uncharacterized protein	0		0	0	0	0	0	0	0	1	0	1	1	0	1	0	0	0	0	0	0	1	0	1	0	0	0	0	0	0	0	0	0	0	0	0	0	0	0	0	0	6		0	0
271	pim0271	2	cls_637_6_3	BRO-like protein	NCVOG0010,NCVOG5016		0	0	0	0	0	0	0	0	0	0	0	0	0	0	0	0	0	0	0	0	0	0	0	0	0	0	0	0	0	0	0	0	0	0	0	0	4	1	1	6		0	0
272	pim0272	2	cls_638_6_3	uncharacterized protein	NCVOG1057	uncharacterized protein	0	0	0	0	0	0	0	0	0	0	0	0	0	0	0	0	0	0	0	0	0	0	0	0	0	0	0	0	0	0	0	0	0	0	0	1	3	0	2	6		0	0
273	pim0273	2	cls_246_6_6	ASCH_PF0470_like; ASC-1 homology domain (a beta-barrel fold; cd065550)	0		0	0	0	0	0	1	1	0	0	1	0	1	1	0	0	0	0	0	1	0	0	0	0	0	0	0	0	0	0	0	0	0	0	0	0	0	0	0	0	6		0	0
274	pim0274	2	cls_405_6_4	uncharacterized marseilleviridae protein	NCVOG2678	uncharacterized protein	0	0	0	0	0	0	0	0	0	0	0	0	0	0	0	0	0	0	0	0	0	0	0	1	0	1	3	1	0	0	0	0	0	0	0	0	0	0	0	6		0	0
275	pim0275	2	cls_247_6_6	uncharacterized marseilleviridae protein	NCVOG4966	uncharacterized protein	0	0	0	0	0	0	0	0	0	0	0	0	0	0	0	0	0	0	0	0	0	1	1	1	0	1	1	1	0	0	0	0	0	0	0	0	0	0	0	6		0	0
276	pim0276	2	cls_283_6_5	Origin of replication binding protein			0	0	0	0	0	0	0	0	0	0	0	0	0	0	0	0	0	0	0	0	0	0	0	1	1	2	1	1	0	0	0	0	0	0	0	0	0	0	0	6		0	0
277	pim0277	2	cls_248_6_6	uncharacterized marseilleviridae protein	NCVOG2788	uncharacterized protein	0	0	0	0	0	0	0	0	0	0	0	0	0	0	0	0	0	0	1	0	0	0	0	1	1	1	1	1	0	0	0	0	0	0	0	0	0	0	0	6		0	0
278	pim0278	2	cls_284_6_5	uncharacterized marseilleviridae protein	NCVOG2666	uncharacterized protein	0	0	0	0	0	0	0	0	0	0	0	0	0	0	0	0	0	0	0	0	0	0	0	2	1	1	1	1	0	0	0	0	0	0	0	0	0	0	0	6		0	0
279	pim0279	2	cls_249_6_6	PAN domain protein	0		0	0	0	1	0	1	1	0	0	1	0	1	0	0	0	0	0	1	0	0	0	0	0	0	0	0	0	0	0	0	0	0	0	0	0	0	0	0	0	6		0	0
280	pim0280	2	cls_252_6_6	2-cysteine adaptor domain protein	0		0	0	0	0	0	0	0	0	0	0	0	0	0	0	0	0	0	0	1	0	0	0	0	1	1	1	1	1	0	0	0	0	0	0	0	0	0	0	0	6		0	0
281	pim0281	2	cls_288_5_5	methyltransferase	0		0	0	0	0	1	0	1	0	0	0	1	1	0	0	0	0	0	0	0	0	0	0	0	0	0	0	0	0	1	0	0	0	0	0	0	0	0	0	0	5		0	0
282	pim0282	2	cls_407_5_4	uncharacterized marseilleviridae protein	NCVOG2763	uncharacterized protein	0	0	0	0	0	0	0	0	0	0	0	0	0	0	0	0	0	0	0	0	0	0	0	1	0	1	1	2	0	0	0	0	0	0	0	0	0	0	0	5		0	0
283	pim0283	2	cls_408_5_4	uncharacterized marseilleviridae protein	NCVOG2682	uncharacterized protein	0	0	0	0	0	0	0	0	0	0	0	0	0	0	0	0	0	0	0	0	0	0	0	1	0	1	2	1	0	0	0	0	0	0	0	0	0	0	0	5		0	0
284	pim0284	2	cls_409_5_4	uncharacterized marseilleviridae protein	NCVOG0162	uncharacterized protein	0	0	0	0	0	0	0	0	0	0	0	0	0	0	0	0	0	0	0	0	0	0	0	1	2	1	0	1	0	0	0	0	0	0	0	0	0	0	0	5		0	0
285	pim0285	2	cls_290_5_5	uncharacterized marseilleviridae protein	NCVOG2804	uncharacterized protein	0	0	0	0	0	0	0	0	0	0	0	0	0	0	0	0	0	0	0	0	0	0	0	1	1	1	1	1	0	0	0	0	0	0	0	0	0	0	0	5		0	0
286	pim0286	2	cls_410_5_4	Cytidylyltransferase-like protein	0		0	0	0	0	0	0	0	0	1	0	0	0	0	0	0	0	0	0	0	1	0	2	1	0	0	0	0	0	0	0	0	0	0	0	0	0	0	0	0	5		0	0
287	pim0287	2	cls_293_5_5	uncharacterized marseilleviridae protein	0		0	0	0	0	0	0	0	0	0	0	0	0	0	0	0	0	0	0	0	0	0	0	0	1	1	1	1	1	0	0	0	0	0	0	0	0	0	0	0	5		0	0
288	pim0288	2	cls_294_5_5	cell division cycle 123 protein	NCVOG0351	cell division cycle 123 protein	0	0	0	0	0	0	0	0	0	0	0	0	0	0	0	1	0	1	0	0	0	0	0	1	0	1	1	0	0	0	0	0	0	0	0	0	0	0	0	5		0	0
289	pim0289	2	cls_295_5_5	uncharacterized marseilleviridae protein	NCVOG0971	uncharacterized protein	0	0	0	0	0	0	0	0	0	0	0	0	0	0	0	0	0	0	0	0	0	0	0	1	1	1	1	1	0	0	0	0	0	0	0	0	0	0	0	5		0	0
290	pim0290	2	cls_296_5_5	uncharacterized marseilleviridae protein	NCVOG2735	uncharacterized protein	0	0	0	0	0	0	0	0	0	0	0	0	0	0	0	0	0	0	0	0	0	0	0	1	1	1	1	1	0	0	0	0	0	0	0	0	0	0	0	5		0	0
291	pim0291	2	cls_297_5_5	F-box family protein	NCVOG1452	F-box domain protein	0	0	0	0	0	0	0	0	0	0	0	0	0	0	0	0	0	0	0	0	0	0	0	1	1	1	1	1	0	0	0	0	0	0	0	0	0	0	0	5		0	0
292	pim0292	2	cls_412_5_4	uncharacterized protein	0		0	0	0	0	0	0	0	0	0	1	1	1	2	0	0	0	0	0	0	0	0	0	0	0	0	0	0	0	0	0	0	0	0	0	0	0	0	0	0	5		0	0
293	pim0293	2	cls_413_5_4	uncharacterized protein	0		0	0	0	1	0	0	0	0	0	0	0	0	0	0	0	0	0	0	1	2	0	1	0	0	0	0	0	0	0	0	0	0	0	0	0	0	0	0	0	5		0	0
294	pim0294	2	cls_414_5_4	Hsp70 protein	NCVOG0074	Hsp70 protein	0	0	0	0	0	0	0	0	1	0	0	0	0	0	0	0	0	0	1	0	0	1	2	0	0	0	0	0	0	0	0	0	0	0	0	0	0	0	0	5		0	0
295	pim0295	2	cls_415_5_4	uncharacterized marseilleviridae protein	0		0	0	0	0	0	0	0	0	0	0	0	0	0	0	0	0	0	0	0	0	0	0	0	2	0	1	1	1	0	0	0	0	0	0	0	0	0	0	0	5		0	0
296	pim0296	2	cls_416_5_4	uncharacterized marseilleviridae protein	NCVOG0231	MORN repeat proteins and some others	0	0	0	0	0	0	0	0	0	0	0	0	0	0	0	0	0	0	0	0	0	0	0	1	0	2	1	1	0	0	0	0	0	0	0	0	0	0	0	5		0	0
297	pim0297	2	cls_328_5_5	HNH endonuclease	NCVOG0072	HNH endonuclease	0	0	0	0	0	0	0	0	0	0	0	0	0	0	0	0	0	0	0	0	0	0	0	1	0	1	1	1	0	0	0	0	0	0	0	0	0	0	0	4		0	0
298	pim0298	2	cls_417_5_4	uncharacterized protein	0		0	0	0	0	0	0	0	0	0	1	2	1	1	0	0	0	0	0	0	0	0	0	0	0	0	0	0	0	0	0	0	0	0	0	0	0	0	0	0	5		0	0
299	pim0299		cls_641_5_3	Ankyrin repeat protein	NCVOG4122	ankyrin repeat protein	0	0	0	0	3	0	0	1	0	0	0	0	0	0	0	0	0	1	0	0	0	0	0	0	0	0	0	0	0	0	0	0	0	0	0	0	0	0	0	5		0	0
300	pim0300	2	cls_418_5_4	mitochondrial carrier-like protein	NCVOG0546	mitochondrial carrier-like protein	0	0	0	0	0	0	0	1	2	0	0	0	0	0	0	0	1	1	0	0	0	0	0	0	0	0	0	0	0	0	0	0	0	0	0	0	0	0	0	5		0	0
301	pim0301	2	cls_329_5_5	uncharacterized marseilleviridae protein	NCVOG2736	uncharacterized protein	0	0	0	0	0	0	0	0	0	0	0	0	0	0	0	0	0	0	0	0	0	0	0	1	1	1	1	1	0	0	0	0	0	0	0	0	0	0	0	5		0	0
302	pim0302	2	cls_419_5_4	uncharacterized marseilleviridae protein	0		0	0	0	0	0	0	0	0	0	0	0	0	0	0	0	0	0	0	0	0	0	0	0	2	0	1	1	1	0	0	0	0	0	0	0	0	0	0	0	5		0	0
303	pim0303	2	cls_332_5_5	uncharacterized marseilleviridae protein	NCVOG2818	uncharacterized protein	0	0	0	0	0	0	0	0	0	0	0	0	0	0	0	0	0	0	0	0	0	0	0	1	1	1	1	1	0	0	0	0	0	0	0	0	0	0	0	5		0	0
304	pim0304	2	cls_333_5_5	uncharacterized marseilleviridae protein	NCVOG2700	uncharacterized protein	0	0	0	0	0	0	0	0	0	0	0	0	0	0	0	0	0	0	0	0	0	0	0	1	1	1	1	1	0	0	0	0	0	0	0	0	0	0	0	5		0	0
305	pim0305	2	cls_334_5_5	uncharacterized marseilleviridae protein	NCVOG2699	uncharacterized protein	0	0	0	0	0	0	0	0	0	0	0	0	0	0	0	0	0	0	0	0	0	0	0	1	1	1	1	1	0	0	0	0	0	0	0	0	0	0	0	5		0	0
306	pim0306	2	cls_335_5_5	uncharacterized marseilleviridae protein	NCVOG2771	uncharacterized protein	0	0	0	0	0	0	0	0	0	0	0	0	0	0	0	0	0	0	0	0	0	0	0	1	1	1	1	1	0	0	0	0	0	0	0	0	0	0	0	5		0	0
307	pim0307		cls_421_5_4	ankyrin repeat protein	NCVOG4122	ankyrin repeat protein	0	0	0	0	0	0	0	0	0	1	1	1	2	0	0	0	0	0	0	0	0	0	0	0	0	0	0	0	0	0	0	0	0	0	0	0	0	0	0	5		0	0
308	pim0308	2	cls_338_5_5	mannosyltransferase OCH1-like protein	NCVOG2674	mannosyltransferase OCH1-like protein	0	0	0	0	0	0	0	0	0	0	0	0	0	0	0	0	0	0	0	0	0	0	0	1	1	1	1	0	0	0	0	0	0	0	0	0	0	0	0	4		0	0
309	pim0309	2	cls_422_5_4	uncharacterized protein	0		0	0	0	0	0	0	0	0	0	2	1	1	1	0	0	0	0	0	0	0	0	0	0	0	0	0	0	0	0	0	0	0	0	0	0	0	0	0	0	5		0	0
310	pim0310	2	cls_423_5_4	uncharacterized marseilleviridae protein	NCVOG2180	uncharacterized protein	0	0	0	0	0	0	0	0	0	0	0	0	0	0	0	0	0	0	0	0	0	0	0	2	0	1	1	1	0	0	0	0	0	0	0	0	0	0	0	5		0	0
311	pim0311	2	cls_339_5_5	uncharacterized marseilleviridae protein	NCVOG2769	uncharacterized protein	0	0	0	0	0	0	0	0	0	0	0	0	0	0	0	0	0	0	0	0	0	0	0	1	1	1	1	1	0	0	0	0	0	0	0	0	0	0	0	5		0	0
312	pim0312		cls_425_5_4	ankyrin repeat protein	NCVOG4122	ankyrin repeat protein	0	0	0	0	0	0	0	0	0	1	0	0	1	0	0	0	0	0	0	0	0	0	0	0	0	0	0	0	0	0	0	0	0	0	0	0	0	0	0	2		0	0
313	pim0313	2	cls_426_5_4	uncharacterized marseilleviridae protein	NCVOG0165	uncharacterized protein	0	0	0	0	0	0	0	0	0	0	0	0	0	0	0	0	0	0	0	0	0	0	0	1	2	0	1	1	0	0	0	0	0	0	0	0	0	0	0	5		0	0
314	pim0314	2	cls_427_5_4	uncharacterized marseilleviridae protein	NCVOG0165	uncharacterized protein	0	0	0	0	0	0	0	0	0	0	0	0	0	0	0	0	0	0	0	0	0	0	0	1	0	1	1	2	0	0	0	0	0	0	0	0	0	0	0	5		0	0
315	pim0315	2	cls_642_5_3	uncharacterized protein	NCVOG1046	Zn-finger protein	0	0	0	0	0	0	0	0	0	0	1	2	2	0	0	0	0	0	0	0	0	0	0	0	0	0	0	0	0	0	0	0	0	0	0	0	0	0	0	5		0	0
316	pim0316	2	cls_342_5_5	ABC transporter	NCVOG0002	ABC transporter	1	0	0	0	0	0	0	0	1	0	0	0	0	0	0	0	0	0	1	0	1	0	1	0	0	0	0	0	0	0	0	0	0	0	0	0	0	0	0	5		1	0
317	pim0317	2	cls_428_5_4	uncharacterized protein	0		0	0	0	0	0	0	0	0	0	1	1	1	2	0	0	0	0	0	0	0	0	0	0	0	0	0	0	0	0	0	0	0	0	0	0	0	0	0	0	5		0	0
318	pim0318	2	cls_344_5_5	Mycolic acid cyclopropane synthetase	NCVOG1191	SAM dependent methyltransferase	0	0	0	1	0	1	1	0	1	0	0	0	0	0	0	0	0	1	0	0	0	0	0	0	0	0	0	0	0	0	0	0	0	0	0	0	0	0	0	5		0	0
319	pim0319	2	cls_429_5_4	uncharacterized marseilleviridae protein	NCVOG2707	uncharacterized protein	0	0	0	0	0	0	0	0	0	0	0	0	0	0	0	0	0	0	0	0	0	0	0	2	0	1	1	1	0	0	0	0	0	0	0	0	0	0	0	5		0	0
320	pim0320	2	cls_347_5_5	uncharacterized marseilleviridae protein	NCVOG2706	uncharacterized protein	0	0	0	0	0	0	0	0	0	0	0	0	0	0	0	0	0	0	0	0	0	0	0	1	1	1	1	1	0	0	0	0	0	0	0	0	0	0	0	5		0	0
321	pim0321	2	cls_348_5_5	uncharacterized marseilleviridae protein	NCVOG2662	uncharacterized protein	0	0	0	0	0	0	0	0	0	0	0	0	0	0	0	0	0	0	0	0	0	0	0	1	1	1	1	1	0	0	0	0	0	0	0	0	0	0	0	5		0	0
322	pim0322	2	cls_431_5_4	uncharacterized protein	NCVOG4477	uncharacterized protein	0	0	0	0	0	0	0	2	0	0	0	0	0	0	0	0	0	1	1	0	0	0	0	0	0	0	0	0	0	0	0	0	0	0	0	0	0	0	1	5		0	0
323	pim0323	2	cls_351_5_5	uncharacterized marseilleviridae protein	NCVOG0981	uncharacterized protein	0	0	0	0	0	0	0	0	0	0	0	0	0	0	0	0	0	0	0	0	0	0	0	1	1	1	1	1	0	0	0	0	0	0	0	0	0	0	0	5		0	0
324	pim0324	2	cls_432_5_4	MORN repeat protein	NCVOG0231	MORN repeat proteins and some others	0	0	0	0	0	0	0	0	0	0	0	0	0	0	0	0	0	0	0	0	0	0	0	1	1	1	2	0	0	0	0	0	0	0	0	0	0	0	0	5		0	0
325	pim0325	2	cls_352_5_5	uncharacterized marseilleviridae protein	NCVOG2715	uncharacterized protein	0	0	0	0	0	0	0	0	0	0	0	0	0	0	0	0	0	0	0	0	0	0	0	1	1	1	1	1	0	0	0	0	0	0	0	0	0	0	0	5		0	0
326	pim0326	2	cls_433_5_4	uncharacterized protein	0		0	0	0	0	0	0	0	0	0	2	1	1	1	0	0	0	0	0	0	0	0	0	0	0	0	0	0	0	0	0	0	0	0	0	0	0	0	0	0	5		0	0
327	pim0327	2	cls_434_5_4	uncharacterized marseilleviridae protein	0		0	0	0	0	0	0	0	0	0	0	0	0	0	0	0	0	0	0	0	0	0	0	0	1	1	0	2	1	0	0	0	0	0	0	0	0	0	0	0	5		0	0
328	pim0328	2	cls_353_5_5	uncharacterized marseilleviridae protein	NCVOG2739	uncharacterized protein	0	0	0	0	0	0	0	0	0	0	0	0	0	0	0	0	0	0	1	0	0	0	0	1	0	1	1	1	0	0	0	0	0	0	0	0	0	0	0	5		0	0
329	pim0329		cls_354_5_5	Ankyrin repeat protein	NCVOG4001	ankyrin repeat protein	0	0	0	0	0	0	0	0	0	0	0	0	0	0	0	0	0	0	0	0	0	0	0	1	1	1	1	1	0	0	0	0	0	0	0	0	0	0	0	5		0	0
330	pim0330	2	cls_435_5_4	uncharacterized marseilleviridae protein	NCVOG1113	uncharacterized protein	0	0	0	0	0	0	0	0	0	0	0	0	0	0	0	0	0	0	0	0	0	0	0	1	0	2	1	1	0	0	0	0	0	0	0	0	0	0	0	5		0	0
331	pim0331	2	cls_436_5_4	uncharacterized marseilleviridae protein	0		0	0	0	0	0	0	0	0	0	0	0	0	0	0	0	0	0	0	0	0	0	0	0	1	0	2	1	1	0	0	0	0	0	0	0	0	0	0	0	5		0	0
332	pim0332	2	cls_356_5_5	uncharacterized marseilleviridae protein	NCVOG2685	uncharacterized protein	0	0	0	0	0	0	0	0	0	0	0	0	0	0	0	0	0	0	0	0	0	0	0	1	1	1	1	1	0	0	0	0	0	0	0	0	0	0	0	5		0	0
333	pim0333	2	cls_357_5_5	uncharacterized marseilleviridae protein	NCVOG2688	uncharacterized protein	0	0	0	0	0	0	0	0	0	0	0	0	0	0	0	0	0	0	0	0	0	0	0	1	1	1	1	1	0	0	0	0	0	0	0	0	0	0	0	5		0	0
334	pim0334	2	cls_437_5_4	uncharacterized marseilleviridae protein	NCVOG2663	uncharacterized protein	0	0	0	0	0	0	0	0	0	0	0	0	0	0	0	0	0	0	0	0	0	0	0	1	1	2	1	0	0	0	0	0	0	0	0	0	0	0	0	5		0	0
335	pim0335	2	cls_359_5_5	uncharacterized marseilleviridae protein	NCVOG2796	uncharacterized protein	0	0	0	0	0	0	0	0	0	0	0	0	0	0	0	0	0	0	0	0	0	0	0	1	1	1	1	1	0	0	0	0	0	0	0	0	0	0	0	5		0	0
336	pim0336	2	cls_360_5_5	serine/threonine protein kinase	NCVOG0284	Serine/Threonine protein kinase	0	0	0	0	0	0	0	0	0	0	0	0	0	0	0	0	0	0	0	0	0	0	0	1	1	1	1	1	0	0	0	0	0	0	0	0	0	0	0	5		0	0
337	pim0337	2	cls_362_5_5	unclassified DEAD/SNF2-like helicases	NCVOG0031	unclassified DEAD/SNF2-like helicases	0	0	0	0	0	0	0	0	0	0	0	0	0	0	0	0	0	0	0	0	0	0	0	1	1	1	1	1	0	0	0	0	0	0	0	0	0	0	0	5		0	0
338	pim0338	2	cls_363_5_5	uncharacterized marseilleviridae protein	0		0	0	0	0	0	0	0	0	0	0	0	0	0	0	0	0	0	0	0	0	0	0	0	1	1	1	1	1	0	0	0	0	0	0	0	0	0	0	0	5		0	0
339	pim0339	2	cls_364_5_5	uncharacterized marseilleviridae protein	NCVOG1452	F-box domain protein	0	0	0	0	0	0	0	0	0	0	0	0	0	0	0	0	0	0	0	0	0	0	0	1	1	1	1	1	0	0	0	0	0	0	0	0	0	0	0	5		0	0
340	pim0340	2	cls_365_5_5	uncharacterized marseilleviridae protein	NCVOG2678	uncharacterized protein	0	0	0	0	0	0	0	0	0	0	0	0	0	0	0	0	0	0	0	0	0	0	0	1	1	1	1	1	0	0	0	0	0	0	0	0	0	0	0	5		0	0
341	pim0341	2	cls_438_5_4	uncharacterized protein	NCVOG0503	uncharacterized protein	0	0	0	0	0	1	0	0	0	0	0	0	0	0	2	0	0	0	0	1	0	1	0	0	0	0	0	0	0	0	0	0	0	0	0	0	0	0	0	5		0	0
342	pim0342	2	cls_366_5_5	uncharacterized marseilleviridae protein	NCVOG2753	uncharacterized protein	0	0	0	0	0	0	0	0	0	0	0	0	0	0	0	0	0	0	0	0	0	0	0	1	1	1	1	1	0	0	0	0	0	0	0	0	0	0	0	5		0	0
343	pim0343	2	cls_645_5_3	uncharacterized protein	0		1	0	0	0	0	1	2	0	0	0	0	0	0	0	0	0	0	0	0	0	0	0	0	0	0	0	0	0	0	0	0	0	0	0	0	0	0	0	0	4		1	0
344	pim0344	2	cls_367_5_5	Origin of replication binding protein			0	0	0	0	0	0	0	0	0	0	0	0	0	0	0	0	0	0	0	0	0	0	0	1	1	1	1	1	0	0	0	0	0	0	0	0	0	0	0	5		0	0
345	pim0345	2	cls_439_5_4	uncharacterized marseilleviridae protein	NCVOG2702	uncharacterized protein	0	0	0	0	0	0	0	0	0	0	0	0	0	0	0	0	0	0	0	0	0	0	0	1	0	1	1	2	0	0	0	0	0	0	0	0	0	0	0	5		0	0
346	pim0346	2	cls_368_5_5	uncharacterized marseilleviridae protein	NCVOG2719	uncharacterized protein	0	0	0	0	0	0	0	0	0	0	0	0	0	0	0	0	0	0	0	0	0	0	0	1	1	1	1	1	0	0	0	0	0	0	0	0	0	0	0	5		0	0
347	pim0347	2	cls_370_5_5	uncharacterized marseilleviridae protein	0		0	0	0	0	0	0	0	0	0	0	0	0	0	0	0	0	0	0	0	0	0	0	0	1	1	1	1	1	0	0	0	0	0	0	0	0	0	0	0	5		0	0
348	pim0348	2	cls_371_5_5	uncharacterized marseilleviridae protein	NCVOG2767	uncharacterized protein	0	0	0	0	0	0	0	0	0	0	0	0	0	0	0	0	0	0	0	0	0	0	0	1	1	1	1	1	0	0	0	0	0	0	0	0	0	0	0	5		0	0
349	pim0349	2	cls_373_5_5	uncharacterized marseilleviridae protein	0		0	0	0	0	0	0	0	0	0	0	0	0	0	0	0	0	0	0	0	0	0	0	0	1	1	1	1	1	0	0	0	0	0	0	0	0	0	0	0	5		0	0
350	pim0350	2	cls_374_5_5	uncharacterized marseilleviridae protein	NCVOG2713	uncharacterized protein	0	0	0	0	0	0	0	0	0	0	0	0	0	0	0	0	0	0	0	0	0	0	0	1	1	1	1	1	0	0	0	0	0	0	0	0	0	0	0	5		0	0
351	pim0351	2	cls_375_5_5	uncharacterized marseilleviridae protein	NCVOG2754	membrane protein	0	0	0	0	0	0	0	0	0	0	0	0	0	0	0	0	0	0	0	0	0	0	0	1	1	1	1	1	0	0	0	0	0	0	0	0	0	0	0	5		0	0
352	pim0352	2	cls_376_5_5	uncharacterized marseilleviridae protein	0		0	0	0	0	0	0	0	0	0	0	0	0	0	0	0	0	0	0	0	0	0	0	0	1	1	1	1	1	0	0	0	0	0	0	0	0	0	0	0	5		0	0
353	pim0353	2	cls_440_5_4	uncharacterized marseilleviridae protein	NCVOG2673	uncharacterized protein	0	0	0	0	0	0	0	0	0	0	0	0	0	0	0	0	0	0	0	0	0	0	0	2	1	1	1	0	0	0	0	0	0	0	0	0	0	0	0	5		0	0
354	pim0354	2	cls_379_5_5	early iridovirus protein	NCVOG1077	early iridovirus protein	0	0	0	0	0	0	0	0	0	0	0	0	0	0	0	0	0	0	0	0	0	0	0	0	0	0	0	0	0	1	0	1	1	1	1	0	0	0	0	5		0	0
355	pim0355	2	cls_441_5_4	uncharacterized protein	0		0	2	1	0	0	1	1	0	0	0	0	0	0	0	0	0	0	0	0	0	0	0	0	0	0	0	0	0	0	0	0	0	0	0	0	0	0	0	0	5		0	1
356	pim0356	2	cls_381_5_5	Endonuclease/Exonuclease/phosphatase family protein	0		0	0	0	0	0	0	0	0	0	0	0	0	0	1	0	0	0	0	1	1	0	1	1	0	0	0	0	0	0	0	0	0	0	0	0	0	0	0	0	5		0	0
357	pim0357	2	cls_646_5_3	BRO-like protein	NCVOG0010,NCVOG5016		0	0	0	0	0	0	0	0	0	0	0	0	0	0	0	0	0	0	0	0	0	0	0	0	0	0	0	0	0	0	0	0	0	0	0	0	2	1	1	4		0	0
358	pim0358	2	cls_382_5_5	GIY-YIG-like endonuclease	0		0	0	0	0	0	0	0	0	0	0	0	0	0	0	0	0	0	0	0	0	0	0	1	0	0	0	0	0	0	0	0	0	0	0	1	1	0	1	1	5		0	0
359	pim0359	2	cls_383_5_5	RNA ligase 2	NCVOG4132	RNA ligase 2	0	0	0	0	0	0	0	0	0	1	0	0	0	1	0	1	0	0	1	0	1	0	0	0	0	0	0	0	0	0	0	0	0	0	0	0	0	0	0	5		0	0
360	pim0360	2	cls_384_5_5	uncharacterized marseilleviridae protein	0		0	0	0	0	0	0	0	0	0	0	0	0	0	0	0	0	0	0	0	0	0	0	0	1	1	1	1	1	0	0	0	0	0	0	0	0	0	0	0	5		0	0
361	pim0361	2	cls_385_5_5	uncharacterized marseilleviridae protein	NCVOG2703	uncharacterized protein	0	0	0	0	0	0	0	0	0	0	0	0	0	0	0	0	0	0	0	0	0	0	0	1	1	1	1	1	0	0	0	0	0	0	0	0	0	0	0	5		0	0
362	pim0362	2	cls_386_5_5	uncharacterized marseilleviridae protein	NCVOG2698	uncharacterized protein	0	0	0	0	0	0	0	0	0	0	0	0	0	0	0	0	0	0	0	0	0	0	0	1	1	1	1	1	0	0	0	0	0	0	0	0	0	0	0	5		0	0
363	pim0363	2	cls_647_4_3	uncharacterized protein	NCVOG2808	uncharacterized protein	0	0	0	0	0	0	0	0	0	0	0	0	0	0	0	0	0	0	0	0	0	0	0	1	0	0	1	2	0	0	0	0	0	0	0	0	0	0	0	4		0	0
364	pim0364	2	cls_442_4_4	uncharacterized marseilleviridae protein	NCVOG4964	uncharacterized protein	0	0	0	0	0	0	0	0	0	0	0	0	0	0	0	0	0	0	0	0	0	0	0	1	0	1	1	1	0	0	0	0	0	0	0	0	0	0	0	4		0	0
365	pim0365	2	cls_443_4_4	uncharacterized marseilleviridae protein	NCVOG2677	uncharacterized protein	0	0	0	0	0	0	0	0	0	0	0	0	0	0	0	0	0	0	0	0	0	0	0	1	0	1	1	1	0	0	0	0	0	0	0	0	0	0	0	4		0	0
366	pim0366	2	cls_444_4_4	uncharacterized marseilleviridae protein	0		0	0	0	0	0	0	0	0	0	0	0	0	0	0	0	0	0	0	0	0	0	0	0	1	0	1	1	1	0	0	0	0	0	0	0	0	0	0	0	4		0	0
367	pim0367	2	cls_445_4_4	uncharacterized marseilleviridae protein	NCVOG2660	uncharacterized protein	0	0	0	0	0	0	0	0	0	0	0	0	0	0	0	0	0	0	0	0	0	0	0	1	1	0	1	1	0	0	0	0	0	0	0	0	0	0	0	4		0	0
368	pim0368	2	cls_446_4_4	uncharacterized protein	NCVOG4460	uncharacterized protein	0	0	0	0	0	0	0	0	0	1	1	1	0	0	0	0	0	1	0	0	0	0	0	0	0	0	0	0	0	0	0	0	0	0	0	0	0	0	0	4		0	0
369	pim0369	2	cls_447_4_4	uncharacterized protein	0		0	0	0	0	0	0	0	0	0	1	1	1	1	0	0	0	0	0	0	0	0	0	0	0	0	0	0	0	0	0	0	0	0	0	0	0	0	0	0	4		0	0
370	pim0370	2	cls_448_4_4	uncharacterized marseilleviridae protein	NCVOG2792	uncharacterized protein	0	0	0	0	0	0	0	0	0	0	0	0	0	0	0	0	0	0	0	0	0	0	0	1	0	1	1	1	0	0	0	0	0	0	0	0	0	0	0	4		0	0
371	pim0371	2	cls_449_4_4	uncharacterized marseilleviridae protein	NCVOG2791	uncharacterized protein	0	0	0	0	0	0	0	0	0	0	0	0	0	0	0	0	0	0	0	0	0	0	0	1	1	0	1	1	0	0	0	0	0	0	0	0	0	0	0	4		0	0
372	pim0372	2	cls_648_4_3	uncharacterized protein	0		0	0	0	0	0	0	0	0	0	0	0	0	0	0	0	0	0	0	0	0	0	0	0	1	0	2	0	1	0	0	0	0	0	0	0	0	0	0	0	4		0	0
373	pim0373	2	cls_450_4_4	von Willebrand factor type A domain	0		0	0	0	0	0	0	0	0	0	1	1	1	1	0	0	0	0	0	0	0	0	0	0	0	0	0	0	0	0	0	0	0	0	0	0	0	0	0	0	4		0	0
374	pim0374	2	cls_451_4_4	uncharacterized marseilleviridae protein	0		0	0	0	0	0	0	0	0	0	0	0	0	0	0	0	0	0	0	0	0	0	0	0	1	0	1	1	1	0	0	0	0	0	0	0	0	0	0	0	4		0	0
375	pim0375	2	cls_452_4_4	uncharacterized marseilleviridae protein	NCVOG2770	uncharacterized protein	0	0	0	0	0	0	0	0	0	0	0	0	0	0	0	0	0	0	0	0	0	0	0	1	1	0	1	1	0	0	0	0	0	0	0	0	0	0	0	4		0	0
376	pim0376	2	cls_453_4_4	uncharacterized protein	0		0	0	0	0	0	0	0	0	0	1	1	1	1	0	0	0	0	0	0	0	0	0	0	0	0	0	0	0	0	0	0	0	0	0	0	0	0	0	0	4		0	0
377	pim0377	2	cls_454_4_4	uncharacterized marseilleviridae protein	NCVOG2812	uncharacterized protein	0	0	0	0	0	0	0	0	0	0	0	0	0	0	0	0	0	0	0	0	0	0	0	1	0	1	1	1	0	0	0	0	0	0	0	0	0	0	0	4		0	0
378	pim0378	2	cls_455_4_4	DEAD-like helicase family protein	0		0	1	0	0	0	0	0	0	1	0	0	0	0	1	0	0	0	0	1	0	0	0	0	0	0	0	0	0	0	0	0	0	0	0	0	0	0	0	0	4		0	1
379	pim0379	2	cls_456_4_4	3'-5' exonuclease	NCVOG0620	3'-5' exonuclease	0	1	1	1	0	0	0	0	0	0	0	0	0	0	0	0	1	0	0	0	0	0	0	0	0	0	0	0	0	0	0	0	0	0	0	0	0	0	0	4		0	1
380	pim0381	2	cls_459_4_4	uncharacterized protein	0		0	0	0	0	0	0	0	0	0	1	1	1	1	0	0	0	0	0	0	0	0	0	0	0	0	0	0	0	0	0	0	0	0	0	0	0	0	0	0	4		0	0
381	pim0382	2	cls_460_4_4	uncharacterized protein	NCVOG1092	uncharacterized protein	0	0	0	0	0	0	0	0	0	0	0	0	0	0	0	0	0	0	0	0	0	0	0	0	0	0	0	0	0	1	1	1	1	0	0	0	0	0	0	4		0	0
382	pim0383	2	cls_461_4_4	uncharacterized marseilleviridae protein	NCVOG5089	uncharacterized protein	0	0	0	0	0	0	0	0	0	0	0	0	0	0	0	0	0	0	0	0	0	0	0	1	0	1	1	1	0	0	0	0	0	0	0	0	0	0	0	4		0	0
383	pim0384	2	cls_463_4_4	glycosyltransferase	NCVOG0068	glycosyltransferase	0	0	0	0	0	0	0	0	0	1	1	0	1	0	0	0	0	0	1	0	0	0	0	0	0	0	0	0	0	0	0	0	0	0	0	0	0	0	0	4		0	0
384	pim0385	2	cls_464_4_4	aminopeptidase	NCVOG4251	aminopeptidase	0	0	0	0	0	0	0	1	0	1	1	0	1	0	0	0	0	0	0	0	0	0	0	0	0	0	0	0	0	0	0	0	0	0	0	0	0	0	0	4		0	0
1570	pim0553	3	cls_54_19_16	uncharacterized transmembrane protein (Pithoviridae)	NCVOG5216	uncharacterized protein	1	1	1	0	1	1	1	1	1	1	1	0	1	1	1	1	2	3	0	0	0	0	0	0	0	0	0	0	0	0	0	0	0	0	0	0	0	0	0	19		1	1
1569	pim0551	2	cls_107_11_10	protein kinase	NCVOG0305	Serine/Threonine or Tyrosine protein kinase (tandem-duplicated in Mimi- and Marseilleviridae)	0	0	1	1	1	1	1	0	1	0	0	0	0	1	0	1	2	1	0	0	0	0	0	0	0	0	0	0	0	0	0	0	0	0	0	0	0	0	0	11		0	0
1568	pim0541	2	cls_129_10_9	Cyclin homolog, Cell division protein	0		0	0	1	1	1	1	1	0	1	0	0	0	0	0	0	1	2	1	0	0	0	0	0	0	0	0	0	0	0	0	0	0	0	0	0	0	0	0	0	10		0	0
	pim0523	2		N-terminal domain of AP (apurinic) endonuclease family 2				1				1	1									1	1		1	1			1																	8			1
1567	pim0441	2	cls_190_7_7	uncharacterized pithoviridae protein	0		0	0	0	1	0	1	1	0	0	1	1	0	1	0	0	0	0	1	0	0	0	0	0	0	0	0	0	0	0	0	0	0	0	0	0	0	0	0	0	7		0	0
717	pim0723		cls_298_5_5	unannotated cluster (Ascoviridae)	NCVOG1086	uncharacterized protein	0	0	0	0	0	0	0	0	0	0	0	0	0	0	0	0	0	0	0	0	0	0	0	0	0	0	0	0	0	0	0	0	0	0	1	1	1	1	1	5		0	0
718	pim0724		cls_317_5_5	unannotated cluster (Ascoviridae)	NCVOG0071	uncharacterized protein	0	0	0	0	0	0	0	0	0	0	0	0	0	0	0	0	0	0	0	0	0	0	0	0	0	0	0	0	0	0	0	0	0	0	1	1	1	1	1	5		0	0
732	pim0738	2	cls_305_5_5	unannotated cluster (Marseilleviridae)	NCVOG2772	uncharacterized protein	0	0	0	0	0	0	0	0	0	0	0	0	0	0	0	0	0	0	1	0	0	0	0	1	0	1	1	1	0	0	0	0	0	0	0	0	0	0	0	5		0	0
733	pim0739	2	cls_306_5_5	unannotated cluster (Marseilleviridae)	0		0	0	0	0	0	0	0	0	0	0	0	0	0	0	0	0	0	0	0	0	0	0	0	1	1	1	1	1	0	0	0	0	0	0	0	0	0	0	0	5		0	0
734	pim0740	2	cls_309_5_5	unannotated cluster (Marseilleviridae)	0		0	0	0	0	0	0	0	0	0	0	0	0	0	0	0	0	0	0	0	0	0	0	0	1	1	1	1	1	0	0	0	0	0	0	0	0	0	0	0	5		0	0
735	pim0741	2	cls_310_5_5	unannotated cluster (Marseilleviridae)	0		0	0	0	0	0	0	0	0	0	0	0	0	0	0	0	0	0	0	0	0	0	0	0	1	1	1	1	1	0	0	0	0	0	0	0	0	0	0	0	5		0	0
736	pim0742	2	cls_312_5_5	unannotated cluster (Marseilleviridae)	NCVOG0167	uncharacterized protein	0	0	0	0	0	0	0	0	0	0	0	0	0	0	0	0	0	0	0	0	0	0	0	1	1	1	1	1	0	0	0	0	0	0	0	0	0	0	0	5		0	0
737	pim0743	2	cls_318_5_5	unannotated cluster (Marseilleviridae)	NCVOG4963	uncharacterized protein	0	0	0	0	0	0	0	0	0	0	0	0	0	0	0	0	0	0	0	0	0	0	0	1	1	1	1	1	0	0	0	0	0	0	0	0	0	0	0	5		0	0
738	pim0744	2	cls_319_5_5	unannotated cluster (Marseilleviridae)	NCVOG2730	uncharacterized protein	0	0	0	0	0	0	0	0	0	0	0	0	0	0	0	0	0	0	0	0	0	0	0	1	1	1	1	1	0	0	0	0	0	0	0	0	0	0	0	5		0	0
739	pim0745	2	cls_320_5_5	unannotated cluster (Marseilleviridae)	0		0	0	0	0	0	0	0	0	0	0	0	0	0	0	0	0	0	0	0	0	0	0	0	1	1	1	1	1	0	0	0	0	0	0	0	0	0	0	0	5		0	0
740	pim0746	2	cls_321_5_5	unannotated cluster (Marseilleviridae)	NCVOG2692	uncharacterized protein	0	0	0	0	0	0	0	0	0	0	0	0	0	0	0	0	0	0	0	0	0	0	0	1	1	1	1	1	0	0	0	0	0	0	0	0	0	0	0	5		0	0
741	pim0747	2	cls_322_5_5	unannotated cluster (Marseilleviridae)	0		0	0	0	0	0	0	0	0	0	0	0	0	0	0	0	0	0	0	0	0	0	0	0	1	1	1	1	1	0	0	0	0	0	0	0	0	0	0	0	5		0	0
742	pim0748	2	cls_337_5_5	unannotated cluster (Marseilleviridae)	NCVOG4122	ankyrin repeat protein	0	0	0	0	0	0	0	0	0	0	0	0	0	0	0	0	0	0	0	0	0	0	0	1	1	1	1	1	0	0	0	0	0	0	0	0	0	0	0	5		0	0
743	pim0749	2	cls_358_5_5	unannotated cluster (Marseilleviridae)	0		0	0	0	0	0	0	0	0	0	0	0	0	0	0	0	0	0	0	0	0	0	0	0	1	1	1	1	1	0	0	0	0	0	0	0	0	0	0	0	5		0	0
1115	pim1121	2	cls_300_5_5	unannotated cluster	0		0	0	0	0	0	0	0	0	1	0	0	0	0	0	0	0	0	0	1	0	0	1	1	0	0	0	0	0	1	0	0	0	0	0	0	0	0	0	0	5		0	0
1116	pim1122	2	cls_313_5_5	unannotated cluster	NCVOG0167	uncharacterized protein	0	0	0	0	0	0	0	0	0	0	0	0	0	0	0	0	1	0	0	0	0	0	0	1	0	1	1	1	0	0	0	0	0	0	0	0	0	0	0	5		0	0
1117	pim1123	2	cls_323_5_5	unannotated cluster	NCVOG0064	GTP binding translation elongation factor	0	0	0	0	0	0	0	0	0	0	0	0	0	0	0	0	1	0	0	0	0	0	0	1	0	1	1	1	0	0	0	0	0	0	0	0	0	0	0	5		0	0
1118	pim1124	2	cls_324_5_5	unannotated cluster	NCVOG0507	uncharacterized protein	0	0	0	0	0	0	0	0	0	0	0	0	0	0	0	0	1	0	0	0	0	0	0	1	0	1	1	1	0	0	0	0	0	0	0	0	0	0	0	5		0	0
1119	pim1125	2	cls_325_5_5	unannotated cluster	NCVOG1347	uncharacterized protein	0	0	0	1	0	0	0	0	0	0	0	0	0	0	0	0	0	0	0	0	0	0	1	1	0	0	1	1	0	0	0	0	0	0	0	0	0	0	0	5		0	0
1120	pim1126	2	cls_327_5_5	unannotated cluster	0		0	0	0	0	0	0	0	0	0	0	0	1	0	0	0	0	0	0	1	1	1	0	1	0	0	0	0	0	0	0	0	0	0	0	0	0	0	0	0	5		0	0
1121	pim1127	2	cls_336_5_5	unannotated cluster	NCVOG2727	uncharacterized protein	0	0	0	0	0	0	0	0	0	0	0	0	0	0	0	1	0	0	0	1	1	0	0	1	0	0	1	0	0	0	0	0	0	0	0	0	0	0	0	5		0	0
1201	pim1207	2	cls_275_6_5	translation protein	0		0	0	0	0	0	0	0	0	1	0	0	0	0	0	0	0	0	1	2	0	0	1	1	0	0	0	0	0	0	0	0	0	0	0	0	0	0	0	0	6		0	0
1202	pim1208	2	cls_350_5_5	unannotated cluster	NCVOG4504	uncharacterized protein	0	1	0	0	0	0	0	0	0	0	0	0	0	0	0	0	0	1	1	0	1	0	0	0	0	0	0	0	0	0	1	0	0	0	0	0	0	0	0	5		0	1
1556	pim1562	2	cls_254_31_5	unannotated cluster	0		0	0	0	0	0	0	0	0	0	6	1	22	1	0	0	0	0	0	0	0	0	1	0	0	0	0	0	0	0	0	0	0	0	0	0	0	0	0	0	31		0	0
1562	pim1568	2	cls_266_7_5	unannotated cluster (Pithoviridae)	NCVOG4122	ankyrin repeat protein	2	0	1	0	0	0	1	0	2	0	0	0	0	1	0	0	0	0	0	0	0	0	0	0	0	0	0	0	0	0	0	0	0	0	0	0	0	0	0	7		1	0
1563	pim1569	2	cls_326_5_5	unannotated cluster (Pithoviridae)	0		0	0	0	1	0	1	1	1	0	0	0	0	0	0	0	1	0	0	0	0	0	0	0	0	0	0	0	0	0	0	0	0	0	0	0	0	0	0	0	5		0	0
1564	pim1570	2	cls_355_5_5	unannotated cluster (Pithoviridae)	0		0	0	0	0	0	0	0	0	0	1	1	1	1	0	0	0	1	0	0	0	0	0	0	0	0	0	0	0	0	0	0	0	0	0	0	0	0	0	0	5		0	0
1565	pim1571	2	cls_361_5_5	unannotated cluster (Pithoviridae)	0		0	0	0	0	0	0	0	0	0	1	1	1	1	0	0	0	0	1	0	0	0	0	0	0	0	0	0	0	0	0	0	0	0	0	0	0	0	0	0	5		0	0
1566	pim0380	2	cls_380_5_5	unannotated cluster (Pithoviridae)	0		0	0	0	0	0	0	0	0	1	1	1	1	1	0	0	0	0	0	0	0	0	0	0	0	0	0	0	0	0	0	0	0	0	0	0	0	0	0	0	5		0	0
404	pim0405	2	cls_481_4_4	uncharacterized protein	NCVOG1085	uncharacterized protein	0	0	0	0	0	0	0	0	0	0	0	0	0	0	0	0	0	0	0	0	0	0	0	0	0	0	0	0	0	0	0	0	0	0	0	1	1	1	1	4		0	0
414	pim0415	2	cls_494_4_4	Acyltransferase	NCVOG0340	acetyltransferase	0	0	0	0	0	0	0	0	0	0	0	0	0	0	0	0	0	0	0	0	0	0	0	0	0	0	0	0	0	0	0	0	0	0	0	1	1	1	1	4		0	0
386	pim0387	2	cls_465_4_4	uncharacterized marseilleviridae protein	NCVOG2676	uncharacterized protein	0	0	0	0	0	0	0	0	0	0	0	0	0	0	0	0	0	0	0	0	0	0	0	1	0	1	1	1	0	0	0	0	0	0	0	0	0	0	0	4		0	0
387	pim0388	2	cls_466_4_4	Glycosyltransferase family 25	0		1	1	0	0	0	1	1	0	0	0	0	0	0	0	0	0	0	0	0	0	0	0	0	0	0	0	0	0	0	0	0	0	0	0	0	0	0	0	0	4		1	1
390	pim0391	2	cls_467_4_4	uncharacterized marseilleviridae protein	NCVOG2711	uncharacterized protein	0	0	0	0	0	0	0	0	0	0	0	0	0	0	0	0	0	0	0	0	0	0	0	1	1	0	1	1	0	0	0	0	0	0	0	0	0	0	0	4		0	0
391	pim0392	2	cls_468_4_4	uncharacterized marseilleviridae protein	NCVOG0162	uncharacterized protein	0	0	0	0	0	0	0	0	0	0	0	0	0	0	0	0	0	0	0	0	0	0	0	1	1	1	1	0	0	0	0	0	0	0	0	0	0	0	0	4		0	0
392	pim0393	2	cls_469_4_4	uncharacterized protein	NCVOG0542	uncharacterized protein	0	1	1	0	0	0	0	0	0	0	0	0	0	0	0	1	0	1	0	0	0	0	0	0	0	0	0	0	0	0	0	0	0	0	0	0	0	0	0	4		0	1
393	pim0394	2	cls_471_4_4	uncharacterized marseilleviridae protein	NCVOG2731	uncharacterized protein	0	0	0	0	0	0	0	0	0	0	0	0	0	0	0	0	0	0	0	0	0	0	0	1	0	1	1	1	0	0	0	0	0	0	0	0	0	0	0	4		0	0
394	pim0395	2	cls_472_4_4	uncharacterized marseilleviridae protein	0		0	0	0	0	0	0	0	0	0	0	0	0	0	0	0	0	0	0	0	0	0	0	0	1	0	1	1	1	0	0	0	0	0	0	0	0	0	0	0	4		0	0
395	pim0396	2	cls_473_4_4	uncharacterized protein	0		0	0	0	0	0	0	0	0	0	1	1	1	1	0	0	0	0	0	0	0	0	0	0	0	0	0	0	0	0	0	0	0	0	0	0	0	0	0	0	4		0	0
396	pim0397	2	cls_474_4_4	uncharacterized marseilleviridae protein	0		0	0	0	0	0	0	0	0	0	0	0	0	0	0	0	0	0	0	0	0	0	0	0	1	0	1	1	1	0	0	0	0	0	0	0	0	0	0	0	4		0	0
397	pim0398	2	cls_475_4_4	uncharacterized marseilleviridae protein	NCVOG2744	uncharacterized protein	0	0	0	0	0	0	0	0	0	0	0	0	0	0	0	0	0	0	0	0	0	0	0	1	1	0	1	1	0	0	0	0	0	0	0	0	0	0	0	4		0	0
398	pim0399	2	cls_476_4_4	Dihydroorotate dehydrogenase	0		0	0	0	0	0	0	0	0	1	0	0	0	0	0	0	0	0	0	1	0	0	1	1	0	0	0	0	0	0	0	0	0	0	0	0	0	0	0	0	4		0	0
399	pim0400	2	cls_477_4_4	uncharacterized protein	0		0	0	0	0	0	0	0	0	0	0	0	0	0	0	0	0	0	0	1	1	0	1	1	0	0	0	0	0	0	0	0	0	0	0	0	0	0	0	0	4		0	0
401	pim0402	2	cls_478_4_4	uncharacterized protein	0		0	0	0	0	0	0	0	0	0	1	1	1	1	0	0	0	0	0	0	0	0	0	0	0	0	0	0	0	0	0	0	0	0	0	0	0	0	0	0	4		0	0
402	pim0403	2	cls_479_4_4	uncharacterized protein	0		0	0	0	0	0	0	0	0	0	1	1	1	1	0	0	0	0	0	0	0	0	0	0	0	0	0	0	0	0	0	0	0	0	0	0	0	0	0	0	4		0	0
403	pim0404	2	cls_480_4_4	uncharacterized protein	0		0	0	1	0	0	1	1	0	0	0	0	0	0	0	0	0	1	0	0	0	0	0	0	0	0	0	0	0	0	0	0	0	0	0	0	0	0	0	0	4		0	0
405	pim0406	2	cls_482_4_4	uncharacterized marseilleviridae protein	NCVOG2271	nucleoside deaminase	0	0	0	0	0	0	0	0	0	0	0	0	0	0	0	0	0	0	0	0	0	0	0	1	1	0	1	1	0	0	0	0	0	0	0	0	0	0	0	4		0	0
406	pim0407	2	cls_483_4_4	uncharacterized marseilleviridae protein	NCVOG4965	uncharacterized protein	0	0	0	0	0	0	0	0	0	0	0	0	0	0	0	0	0	0	0	0	0	0	0	1	0	1	1	1	0	0	0	0	0	0	0	0	0	0	0	4		0	0
407	pim0408	2	cls_484_4_4	uncharacterized protein	0		0	0	0	0	0	0	0	0	0	1	1	1	1	0	0	0	0	0	0	0	0	0	0	0	0	0	0	0	0	0	0	0	0	0	0	0	0	0	0	4		0	0
408	pim0409	2	cls_486_4_4	uncharacterized marseilleviridae protein	NCVOG2790	uncharacterized protein	0	0	0	0	0	0	0	0	0	0	0	0	0	0	0	0	0	0	0	0	0	0	0	1	0	1	1	1	0	0	0	0	0	0	0	0	0	0	0	4		0	0
409	pim0410	2	cls_487_4_4	uncharacterized marseilleviridae protein	NCVOG2658	uncharacterized protein	0	0	0	0	0	0	0	0	0	0	0	0	0	0	0	0	0	0	0	0	0	0	0	1	0	1	1	1	0	0	0	0	0	0	0	0	0	0	0	4		0	0
410	pim0411	2	cls_489_4_4	uncharacterized marseilleviridae protein	NCVOG2694	uncharacterized protein	0	0	0	0	0	0	0	0	0	0	0	0	0	0	0	0	0	0	0	0	0	0	0	1	0	1	1	1	0	0	0	0	0	0	0	0	0	0	0	4		0	0
411	pim0412	2	cls_490_4_4	uncharacterized marseilleviridae protein	NCVOG2709	uncharacterized protein	0	0	0	0	0	0	0	0	0	0	0	0	0	0	0	0	0	0	0	0	0	0	0	1	0	1	1	1	0	0	0	0	0	0	0	0	0	0	0	4		0	0
412	pim0413	2	cls_491_4_4	uncharacterized marseilleviridae protein	NCVOG2803	uncharacterized protein	0	0	0	0	0	0	0	0	0	0	0	0	0	0	0	0	0	0	0	0	0	0	0	1	0	1	1	1	0	0	0	0	0	0	0	0	0	0	0	4		0	0
413	pim0414	2	cls_492_4_4	uncharacterized marseilleviridae protein	NCVOG2787	putative P-loop kinase	0	0	0	0	0	0	0	0	0	0	0	0	0	0	0	0	0	0	0	0	0	0	0	1	0	1	1	1	0	0	0	0	0	0	0	0	0	0	0	4		0	0
415	pim0416	2	cls_495_4_4	uncharacterized marseilleviridae protein	NCVOG1056	uncharacterized protein	0	0	0	0	0	0	0	0	0	0	0	0	0	0	0	0	0	0	0	0	0	0	0	0	1	1	1	1	0	0	0	0	0	0	0	0	0	0	0	4		0	0
416	pim0417	2	cls_496_4_4	uncharacterized marseilleviridae protein	0		0	0	0	0	0	0	0	0	0	0	0	0	0	0	0	0	0	0	0	0	0	0	0	1	1	1	1	0	0	0	0	0	0	0	0	0	0	0	0	4		0	0
417	pim0418	2	cls_497_4_4	DEAD/SNF2-like helicase	NCVOG0031	unclassified DEAD/SNF2-like helicases	0	0	0	0	0	0	0	0	0	0	0	0	0	0	0	0	0	0	0	0	0	0	0	1	0	1	1	1	0	0	0	0	0	0	0	0	0	0	0	4		0	0
418	pim0419	2	cls_498_4_4	uncharacterized protein	NCVOG4533	collagen triple helix repeat motif-containing protein	0	0	0	0	0	0	0	0	0	1	1	1	1	0	0	0	0	0	0	0	0	0	0	0	0	0	0	0	0	0	0	0	0	0	0	0	0	0	0	4		0	0
419	pim0420	2	cls_501_4_4	uncharacterized protein	0		0	0	0	0	0	0	0	0	0	1	0	1	1	0	0	0	0	0	0	0	1	0	0	0	0	0	0	0	0	0	0	0	0	0	0	0	0	0	0	4		0	0
420	pim0421	2	cls_503_4_4	uncharacterized marseilleviridae protein	NCVOG0436	uncharacterized protein	0	0	0	0	0	0	0	0	0	0	0	0	0	0	0	0	0	0	0	0	0	0	0	1	1	0	1	1	0	0	0	0	0	0	0	0	0	0	0	4		0	0
421	pim0422	2	cls_504_4_4	uncharacterized protein	0		0	0	0	0	0	0	0	0	1	0	0	0	0	0	0	0	0	0	1	0	0	1	1	0	0	0	0	0	0	0	0	0	0	0	0	0	0	0	0	4		0	0
422	pim0423	2	cls_505_4_4	uncharacterized protein	0		0	0	0	0	0	0	0	0	0	1	1	1	1	0	0	0	0	0	0	0	0	0	0	0	0	0	0	0	0	0	0	0	0	0	0	0	0	0	0	4		0	0
423	pim0424	2	cls_506_4_4	uncharacterized marseilleviridae protein	NCVOG2681	uncharacterized protein	0	0	0	0	0	0	0	0	0	0	0	0	0	0	0	0	0	0	0	0	0	0	0	1	0	1	1	1	0	0	0	0	0	0	0	0	0	0	0	4		0	0
424	pim0425	2	cls_507_4_4	uncharacterized protein	NCVOG1024	uncharacterized protein	0	0	0	0	0	0	0	0	0	1	1	1	1	0	0	0	0	0	0	0	0	0	0	0	0	0	0	0	0	0	0	0	0	0	0	0	0	0	0	4		0	0
426	pim0427	2	cls_509_4_4	uncharacterized marseilleviridae protein	NCVOG2819	uncharacterized protein	0	0	0	0	0	0	0	0	0	0	0	0	0	0	0	0	0	0	0	0	0	0	0	1	0	1	1	1	0	0	0	0	0	0	0	0	0	0	0	4		0	0
427	pim0428	2	cls_510_4_4	uncharacterized marseilleviridae protein	0		0	0	0	0	0	0	0	0	0	0	0	0	0	0	0	0	0	0	0	0	0	0	0	1	0	1	1	1	0	0	0	0	0	0	0	0	0	0	0	4		0	0
428	pim0429	2	cls_511_4_4	Thymidylate synthase complementing protein	NCVOG1346	FAD-dependent thymidylate synthase	0	0	0	0	0	0	0	0	1	0	0	0	0	0	0	1	1	1	0	0	0	0	0	0	0	0	0	0	0	0	0	0	0	0	0	0	0	0	0	4		0	0
429	pim0430	2	cls_512_4_4	Trypsin-like peptidase	0		0	0	0	0	0	1	1	1	0	0	0	0	0	0	0	1	0	0	0	0	0	0	0	0	0	0	0	0	0	0	0	0	0	0	0	0	0	0	0	4		0	0
430	pim0431	2	cls_515_4_4	uncharacterized marseilleviridae protein	NCVOG2723	uncharacterized protein	0	0	0	0	0	0	0	0	0	0	0	0	0	0	0	0	0	0	0	0	0	0	0	1	1	0	1	1	0	0	0	0	0	0	0	0	0	0	0	4		0	0
431	pim0432	2	cls_518_4_4	uncharacterized protein	0		0	0	0	0	0	0	0	0	0	1	1	1	1	0	0	0	0	0	0	0	0	0	0	0	0	0	0	0	0	0	0	0	0	0	0	0	0	0	0	4		0	0
439	pim0440	2	cls_522_4_4	uncharacterized protein	0		0	0	0	0	0	0	0	0	0	1	1	1	1	0	0	0	0	0	0	0	0	0	0	0	0	0	0	0	0	0	0	0	0	0	0	0	0	0	0	4		0	0
440	pim0442	2	cls_523_4_4	Animal haem peroxidase	0		0	0	0	0	0	1	1	0	0	0	0	1	0	0	0	0	0	1	0	0	0	0	0	0	0	0	0	0	0	0	0	0	0	0	0	0	0	0	0	4		0	0
442	pim0444	2	cls_524_4_4	MORN repeat protein	NCVOG0231	MORN repeat proteins and some others	0	0	0	0	0	0	0	0	0	0	0	0	0	0	0	0	0	0	0	0	0	0	0	1	0	1	1	1	0	0	0	0	0	0	0	0	0	0	0	4		0	0
443	pim0445	2	cls_525_4_4	uncharacterized marseilleviridae protein	NCVOG0231	MORN repeat proteins and some others	0	0	0	0	0	0	0	0	0	0	0	0	0	0	0	0	0	0	0	0	0	0	0	1	0	1	1	1	0	0	0	0	0	0	0	0	0	0	0	4		0	0
444	pim0446	2	cls_526_4_4	Cytidylyltransferase family protein	0		0	0	0	0	0	0	0	0	0	1	0	0	1	0	0	0	0	0	0	1	1	0	0	0	0	0	0	0	0	0	0	0	0	0	0	0	0	0	0	4		0	0
445	pim0447	2	cls_527_4_4	uncharacterized protein	NCVOG1119	hypothetical protein	0	0	0	0	0	0	0	0	0	0	0	0	0	0	0	0	0	0	0	0	0	0	0	1	0	1	1	1	0	0	0	0	0	0	0	0	0	0	0	4		0	0
446	pim0448	2	cls_528_4_4	Transcription factor S-II (TFIIS)	NCVOG0272	Transcription factor S-II (TFIIS)	0	0	0	0	0	0	0	0	0	0	0	0	0	0	0	0	0	0	0	0	0	0	0	0	0	0	0	0	0	1	0	1	1	0	0	0	0	0	1	4		0	0
449	pim0451	2	cls_529_4_4	uncharacterized marseilleviridae protein	0		0	0	0	0	0	0	0	0	0	0	0	0	0	0	0	0	0	0	0	0	0	0	0	1	0	1	1	1	0	0	0	0	0	0	0	0	0	0	0	4		0	0
450	pim0452	2	cls_530_4_4	uncharacterized protein	NCVOG1056	uncharacterized protein	0	0	0	0	0	0	0	0	1	0	0	0	0	0	0	0	0	0	0	0	0	0	0	0	0	0	0	0	0	1	0	0	1	0	1	0	0	0	0	4		0	0
451	pim0453	2	cls_531_4_4	uncharacterized protein	NCVOG0758	uncharacterized protein	0	0	0	0	0	1	0	1	1	0	0	0	0	0	0	0	1	0	0	0	0	0	0	0	0	0	0	0	0	0	0	0	0	0	0	0	0	0	0	4		0	0
452	pim0454	2	cls_532_4_4	Flavin-containing amine oxidoreductase	NCVOG0058	Flavin-containing amine oxidoreductase	0	0	0	0	0	0	0	0	0	0	0	0	0	0	0	0	0	0	0	0	0	0	0	1	0	1	1	1	0	0	0	0	0	0	0	0	0	0	0	4		0	0
453	pim0455	2	cls_533_4_4	uncharacterized protein	0		0	0	0	0	0	0	0	0	0	1	1	1	1	0	0	0	0	0	0	0	0	0	0	0	0	0	0	0	0	0	0	0	0	0	0	0	0	0	0	4		0	0
454	pim0456	2	cls_534_4_4	uncharacterized marseilleviridae protein	NCVOG2800	uncharacterized protein	0	0	0	0	0	0	0	0	0	0	0	0	0	0	0	0	0	0	0	0	0	0	0	1	0	1	1	1	0	0	0	0	0	0	0	0	0	0	0	4		0	0
455	pim0457	2	cls_535_4_4	uncharacterized protein	0		0	0	0	0	0	0	0	0	0	1	1	1	1	0	0	0	0	0	0	0	0	0	0	0	0	0	0	0	0	0	0	0	0	0	0	0	0	0	0	4		0	0
457	pim0459	2	cls_536_4_4	uncharacterized marseilleviridae protein	NCVOG2672	uncharacterized protein	0	0	0	0	0	0	0	0	0	0	0	0	0	0	0	0	0	0	0	0	0	0	0	1	1	0	1	1	0	0	0	0	0	0	0	0	0	0	0	4		0	0
458	pim0460	2	cls_539_4_4	uncharacterized marseilleviridae protein	NCVOG2179	uncharacterized protein	0	0	0	0	0	0	0	0	0	0	0	0	0	0	0	0	0	0	0	0	0	0	0	1	0	1	1	1	0	0	0	0	0	0	0	0	0	0	0	4		0	0
459	pim0461	2	cls_540_4_4	uncharacterized protein	NCVOG4154	uncharacterized protein	0	1	0	0	0	0	0	0	0	0	0	0	0	0	0	0	0	0	0	0	0	1	1	0	1	0	0	0	0	0	0	0	0	0	0	0	0	0	0	4		0	1
461	pim0463	2	cls_542_4_4	uncharacterized marseilleviridae protein	NCVOG2689	uncharacterized protein	0	0	0	0	0	0	0	0	0	0	0	0	0	0	0	0	0	0	0	0	0	0	0	1	0	1	1	1	0	0	0	0	0	0	0	0	0	0	0	4		0	0
462	pim0464	2	cls_543_4_4	uncharacterized marseilleviridae protein	NCVOG0165	uncharacterized protein	0	0	0	0	0	0	0	0	0	0	0	0	0	0	0	0	0	0	0	0	0	0	0	1	1	0	1	1	0	0	0	0	0	0	0	0	0	0	0	4		0	0
465	pim0467	2	cls_548_4_4	uncharacterized protein	0		0	0	0	0	0	1	1	0	1	0	0	0	0	0	0	1	0	0	0	0	0	0	0	0	0	0	0	0	0	0	0	0	0	0	0	0	0	0	0	4		0	0
466	pim0468	2	cls_549_4_4	uncharacterized marseilleviridae protein	NCVOG2684	uncharacterized protein	0	0	0	0	0	0	0	0	0	0	0	0	0	0	0	0	0	0	0	0	0	0	0	1	1	1	1	0	0	0	0	0	0	0	0	0	0	0	0	4		0	0
467	pim0469	2	cls_550_4_4	uncharacterized protein	0		0	0	0	0	0	1	1	0	1	0	0	1	0	0	0	0	0	0	0	0	0	0	0	0	0	0	0	0	0	0	0	0	0	0	0	0	0	0	0	4		0	0
468	pim0470	2	cls_552_4_4	Collagen triple helix repeat protein	NCVOG1226	glycoprotein repeat protein	0	0	0	0	0	0	0	0	0	1	1	1	0	0	0	1	0	0	0	0	0	0	0	0	0	0	0	0	0	0	0	0	0	0	0	0	0	0	0	4		0	0
469	pim0471	2	cls_554_4_4	F-box-like family protein	0		0	0	0	0	0	0	0	0	0	1	1	1	1	0	0	0	0	0	0	0	0	0	0	0	0	0	0	0	0	0	0	0	0	0	0	0	0	0	0	4		0	0
474	pim0476	2	cls_555_4_4	uncharacterized marseilleviridae protein	NCVOG0815	uncharacterized protein	0	0	0	0	0	0	0	0	0	0	0	0	0	0	0	0	0	0	0	0	0	0	0	1	0	1	1	1	0	0	0	0	0	0	0	0	0	0	0	4		0	0
475	pim0477	2	cls_556_4_4	Glycosyl transferase family 2	0		1	0	0	1	0	1	1	0	0	0	0	0	0	0	0	0	0	0	0	0	0	0	0	0	0	0	0	0	0	0	0	0	0	0	0	0	0	0	0	4		1	0
476	pim0478	2	cls_557_4_4	uncharacterized protein	NCVOG4894,NCVOG5103		0	0	0	0	0	0	0	0	0	1	1	1	1	0	0	0	0	0	0	0	0	0	0	0	0	0	0	0	0	0	0	0	0	0	0	0	0	0	0	4		0	0
477	pim0479	2	cls_558_4_4	uncharacterized protein	0		0	0	0	0	0	0	0	0	0	1	0	1	1	0	0	0	0	0	0	0	0	0	0	0	0	0	0	0	1	0	0	0	0	0	0	0	0	0	0	4		0	0
480	pim0482	2	cls_559_4_4	uncharacterized marseilleviridae protein	NCVOG5146	uncharacterized protein	0	0	0	0	0	0	0	0	0	0	0	0	0	0	0	0	0	0	0	0	0	0	0	1	0	1	1	1	0	0	0	0	0	0	0	0	0	0	0	4		0	0
482	pim0484	2	cls_560_4_4	Ubiquitin carboxyl-terminal hydrolase	NCVOG0331	Ubiquitin carboxyl-terminal hydrolase	0	0	0	0	0	0	0	0	0	1	1	1	1	0	0	0	0	0	0	0	0	0	0	0	0	0	0	0	0	0	0	0	0	0	0	0	0	0	0	4		0	0
483	pim0485	2	cls_563_4_4	uncharacterized marseilleviridae protein	0		1	0	0	0	0	0	0	0	0	1	1	1	0	0	0	0	0	0	0	0	0	0	0	0	0	0	0	0	0	0	0	0	0	0	0	0	0	0	0	4		1	0
484	pim0486	2	cls_565_4_4	HNH endonuclease	NCVOG0072	HNH endonuclease	0	0	0	0	0	0	0	0	0	1	1	1	1	0	0	0	0	0	0	0	0	0	0	0	0	0	0	0	0	0	0	0	0	0	0	0	0	0	0	4		0	0
485	pim0487	2	cls_566_4_4	uncharacterized protein	0		0	0	0	0	0	0	0	0	0	0	0	0	0	1	0	0	0	0	0	1	0	0	1	0	0	0	0	0	1	0	0	0	0	0	0	0	0	0	0	4		0	0
487	pim0489	2	cls_568_4_4	uncharacterized marseilleviridae protein	NCVOG2807	uncharacterized protein	0	0	0	0	0	0	0	0	0	0	0	0	0	0	0	0	0	0	0	0	0	0	0	1	0	1	1	1	0	0	0	0	0	0	0	0	0	0	0	4		0	0
488	pim0490	2	cls_569_4_4	uncharacterized marseilleviridae protein	NCVOG4989	uncharacterized protein	0	0	0	0	0	0	0	0	0	0	0	0	0	0	0	1	0	0	0	0	0	0	0	1	0	0	1	1	0	0	0	0	0	0	0	0	0	0	0	4		0	0
489	pim0491	2	cls_570_4_4	uncharacterized marseilleviridae protein	0		0	0	0	0	0	0	0	0	0	0	0	0	0	0	0	0	0	0	0	0	0	0	0	1	1	0	1	1	0	0	0	0	0	0	0	0	0	0	0	4		0	0
491	pim0493	2	cls_572_4_4	uncharacterized marseilleviridae protein	0		0	0	0	0	0	0	0	0	0	0	0	0	0	0	0	0	0	0	0	0	0	0	0	1	1	0	1	1	0	0	0	0	0	0	0	0	0	0	0	4		0	0
492	pim0494	2	cls_573_4_4	uncharacterized protein	0		0	0	0	0	0	0	0	0	0	1	1	1	1	0	0	0	0	0	0	0	0	0	0	0	0	0	0	0	0	0	0	0	0	0	0	0	0	0	0	4		0	0
493	pim0495	2	cls_575_4_4	Cupin domain protein	NCVOG0717	mannose-6P isomerase	0	1	0	0	0	1	1	0	0	0	0	0	0	0	0	0	0	1	0	0	0	0	0	0	0	0	0	0	0	0	0	0	0	0	0	0	0	0	0	4		0	1
494	pim0496	2	cls_578_4_4	uncharacterized marseilleviridae protein	NCVOG2816	uncharacterized protein	0	0	0	0	0	0	0	0	0	0	0	0	0	0	0	0	0	0	0	0	0	0	0	1	0	1	1	1	0	0	0	0	0	0	0	0	0	0	0	4		0	0
495	pim0497	2	cls_579_4_4	uncharacterized marseilleviridae protein	NCVOG2686	uncharacterized protein	0	0	0	0	0	0	0	0	0	0	0	0	0	0	0	0	0	0	0	0	0	0	0	1	0	1	1	1	0	0	0	0	0	0	0	0	0	0	0	4		0	0
496	pim0498	2	cls_581_4_4	uncharacterized marseilleviridae protein	0		0	0	0	0	0	0	0	0	0	0	0	0	0	0	0	0	0	1	0	0	0	0	0	1	0	1	0	1	0	0	0	0	0	0	0	0	0	0	0	4		0	0
498	pim0500	2	cls_582_4_4	uncharacterized marseilleviridae protein	NCVOG1118	uncharacterized protein	0	0	0	0	0	0	0	0	0	0	0	0	0	0	0	0	0	0	0	0	0	0	0	1	0	1	1	1	0	0	0	0	0	0	0	0	0	0	0	4		0	0
499	pim0501	2	cls_583_4_4	ankyrin repeat protein	NCVOG2777	ankyrin repeat protein	0	0	0	0	0	0	0	0	0	0	0	0	0	0	0	0	0	0	0	0	0	0	0	1	0	1	1	1	0	0	0	0	0	0	0	0	0	0	0	4		0	0
500	pim0502	2	cls_585_4_4	uncharacterized marseilleviridae protein	NCVOG2663	uncharacterized protein	0	0	0	0	0	0	0	0	0	0	0	0	0	0	0	0	0	0	0	0	0	0	0	0	1	1	1	1	0	0	0	0	0	0	0	0	0	0	0	4		0	0
501	pim0503	2	cls_586_4_4	protein kinase	NCVOG0284	Serine/Threonine protein kinase	0	0	0	0	0	0	0	1	0	0	0	0	0	0	0	0	0	1	0	0	0	1	1	0	0	0	0	0	0	0	0	0	0	0	0	0	0	0	0	4		0	0
502	pim0504	2	cls_587_4_4	uncharacterized protein	NCVOG0031,NCVOG0106		1	1	1	0	0	0	0	0	0	0	0	0	0	0	1	0	0	0	0	0	0	0	0	0	0	0	0	0	0	0	0	0	0	0	0	0	0	0	0	4		1	1
503	pim0505	2	cls_590_4_4	uncharacterized protein	0		0	0	0	0	0	0	0	0	0	1	1	1	1	0	0	0	0	0	0	0	0	0	0	0	0	0	0	0	0	0	0	0	0	0	0	0	0	0	0	4		0	0
504	pim0506	2	cls_591_4_4	uncharacterized protein	0		0	0	0	0	0	0	0	0	0	1	1	1	1	0	0	0	0	0	0	0	0	0	0	0	0	0	0	0	0	0	0	0	0	0	0	0	0	0	0	4		0	0
505	pim0507	2	cls_592_4_4	uncharacterized protein	NCVOG0743	uncharacterized protein	0	1	0	0	0	0	0	0	0	0	0	0	0	0	0	0	0	1	1	0	0	0	0	0	0	0	0	0	0	0	0	0	0	0	0	0	0	0	1	4		0	1
506	pim0508	2	cls_593_4_4	uncharacterized marseilleviridae protein	NCVOG5161	uncharacterized protein	0	0	0	0	0	0	0	0	0	0	0	0	0	0	0	0	0	0	0	0	0	0	0	1	1	1	0	1	0	0	0	0	0	0	0	0	0	0	0	4		0	0
507	pim0509	2	cls_594_4_4	Origin of replication binding protein	NCVOG0024,NCVOG2824		0	0	0	0	0	0	0	0	0	0	0	0	0	0	0	0	0	0	0	0	0	0	0	1	1	0	1	1	0	0	0	0	0	0	0	0	0	0	0	4		0	0
508	pim0510	2	cls_596_4_4	uncharacterized protein	NCVOG4940	uncharacterized protein	0	0	0	0	0	0	0	0	0	0	0	0	0	0	0	0	0	0	1	1	0	1	1	0	0	0	0	0	0	0	0	0	0	0	0	0	0	0	0	4		0	0
509	pim0511	2	cls_597_4_4	2OG-Fe(II) oxygenase family protein	NCVOG1166	uncharacterized protein	0	0	0	0	0	0	0	1	1	0	0	0	0	0	0	0	0	0	0	1	0	0	0	0	0	0	0	0	1	0	0	0	0	0	0	0	0	0	0	4		0	0
510	pim0512	2	cls_598_4_4	uncharacterized protein	0		1	0	0	0	0	0	1	1	0	0	0	0	0	0	0	0	0	1	0	0	0	0	0	0	0	0	0	0	0	0	0	0	0	0	0	0	0	0	0	4		1	0
511	pim0513	2	cls_599_4_4	uncharacterized protein	0		0	0	1	0	0	0	0	0	0	1	1	0	1	0	0	0	0	0	0	0	0	0	0	0	0	0	0	0	0	0	0	0	0	0	0	0	0	0	0	4		0	0
512	pim0514	2	cls_600_4_4	HhH-GPD superfamily base excision DNA repair protein	0		0	0	0	0	0	0	0	0	0	1	1	1	1	0	0	0	0	0	0	0	0	0	0	0	0	0	0	0	0	0	0	0	0	0	0	0	0	0	0	4		0	0
513	pim0515	2	cls_602_4_4	uncharacterized marseilleviridae protein	NCVOG0055	F-box and Morn-repeat proteins	0	0	0	0	0	0	0	0	0	0	0	0	0	0	0	0	0	0	0	0	0	0	0	1	0	1	1	1	0	0	0	0	0	0	0	0	0	0	0	4		0	0
514	pim0516	2	cls_603_4_4	uncharacterized protein	0		0	0	0	0	0	0	0	0	0	1	1	0	1	0	0	0	0	0	0	0	1	0	0	0	0	0	0	0	0	0	0	0	0	0	0	0	0	0	0	4		0	0
515	pim0517	2	cls_604_4_4	uncharacterized protein	0		0	0	0	0	0	0	0	1	0	0	0	0	0	0	0	0	0	0	1	1	1	0	0	0	0	0	0	0	0	0	0	0	0	0	0	0	0	0	0	4		0	0
516	pim0518	2	cls_606_4_4	uncharacterized marseilleviridae protein	NCVOG2176	uncharacterized protein	0	0	0	0	0	0	0	0	0	0	0	0	0	0	0	0	0	0	0	0	0	0	0	1	0	1	1	1	0	0	0	0	0	0	0	0	0	0	0	4		0	0
519	pim0521	2	cls_609_4_4	uncharacterized marseilleviridae protein	NCVOG2695	uncharacterized protein	0	0	0	0	0	0	0	0	0	0	0	0	0	0	0	0	0	0	0	0	0	0	0	1	0	1	1	1	0	0	0	0	0	0	0	0	0	0	0	4		0	0
520	pim0522	2	cls_610_4_4	uncharacterized marseilleviridae protein	NCVOG2786	uncharacterized protein	0	0	0	0	0	0	0	0	0	0	0	0	0	0	0	0	0	0	0	0	0	0	0	1	1	0	1	1	0	0	0	0	0	0	0	0	0	0	0	4		0	0
521	pim0524	2	cls_612_4_4	uncharacterized protein	0		0	0	0	0	0	0	0	0	0	1	1	1	1	0	0	0	0	0	0	0	0	0	0	0	0	0	0	0	0	0	0	0	0	0	0	0	0	0	0	4		0	0
522	pim0525	2	cls_613_4_4	uncharacterized marseilleviridae protein	0		0	0	0	1	0	0	0	0	0	0	0	0	0	0	0	0	0	0	0	1	0	0	0	1	0	0	0	1	0	0	0	0	0	0	0	0	0	0	0	4		0	0
523	pim0526	2	cls_614_4_4	uncharacterized protein	0		0	0	0	0	0	0	0	0	1	0	0	0	0	0	0	0	0	0	0	0	1	1	1	0	0	0	0	0	0	0	0	0	0	0	0	0	0	0	0	4		0	0
524	pim0527	2	cls_615_4_4	uncharacterized marseilleviridae protein	NCVOG2793	uncharacterized protein	0	0	0	0	0	0	0	0	0	0	0	0	0	0	0	0	0	0	0	0	0	0	0	1	0	1	1	1	0	0	0	0	0	0	0	0	0	0	0	4		0	0
526	pim0529	2	cls_616_4_4	uncharacterized marseilleviridae protein	NCVOG2742	uncharacterized protein	0	0	0	0	0	0	0	0	0	0	0	0	0	0	0	0	0	0	0	0	0	0	0	1	0	1	1	1	0	0	0	0	0	0	0	0	0	0	0	4		0	0
527	pim0530	2	cls_617_4_4	polynucleotide kinase-3'-phosphatase	NCVOG0243	polynucleotide kinase-3'-phosphatase	0	0	0	0	0	0	0	0	0	1	1	0	0	1	0	0	0	0	1	0	0	0	0	0	0	0	0	0	0	0	0	0	0	0	0	0	0	0	0	4		0	0
528	pim0531	2	cls_618_4_4	uncharacterized marseilleviridae protein	0		0	0	0	0	0	0	0	0	0	0	0	0	0	0	0	0	0	0	0	0	0	0	0	1	1	1	0	1	0	0	0	0	0	0	0	0	0	0	0	4		0	0
529	pim0532	2	cls_619_4_4	uncharacterized protein	0		0	0	0	0	0	0	0	0	0	1	0	1	1	0	0	0	0	0	0	0	1	0	0	0	0	0	0	0	0	0	0	0	0	0	0	0	0	0	0	4		0	0
530	pim0533	2	cls_620_4_4	asparagine synthase	NCVOG0061	asparagine synthase	0	0	0	0	0	0	0	0	0	0	0	0	0	0	0	0	0	1	0	0	1	1	1	0	0	0	0	0	0	0	0	0	0	0	0	0	0	0	0	4		0	0
532	pim0535	2	cls_622_4_4	uncharacterized protein	NCVOG4997	prominin	0	1	1	0	0	1	1	0	0	0	0	0	0	0	0	0	0	0	0	0	0	0	0	0	0	0	0	0	0	0	0	0	0	0	0	0	0	0	0	4		0	1
533	pim0536	2	cls_623_4_4	uncharacterized protein	0		0	0	0	0	0	0	0	0	0	0	0	0	0	1	0	0	0	0	1	1	1	0	0	0	0	0	0	0	0	0	0	0	0	0	0	0	0	0	0	4		0	0
716	pim0722	2	cls_179_10_7|cls_192_7_7	Glycosyl transferase family 90 and serine/threonine-protein kinase domain protein	NCVOG0044	uncharacterized protein	0	0	0	0	0	0	0	0	0	0	0	0	0	0	0	0	0	0	0	0	0	0	0	0	0	0	0	0	1	0	1	1	0	0	1	0	0	0	0	4		0	0
730	pim0736		cls_500_4_4	translation protein (Marseilleviridae)	NCVOG0979	Eukaryotic peptide chain release (translation termination) factor 1	0	0	0	0	0	0	0	0	0	0	0	0	0	0	0	0	0	0	0	0	1	0	0	1	0	1	1	0	0	0	0	0	0	0	0	0	0	0	0	4		0	0
731	pim0737	2	cls_621_4_4	unannotated cluster (Marseilleviridae)	0		0	0	0	0	0	0	0	0	0	0	0	0	0	0	0	0	0	0	0	0	0	0	0	1	0	1	1	1	0	0	0	0	0	0	0	0	0	0	0	4		0	0
1122	pim1128	2	cls_589_4_4	translation protein	NCVOG0314	Translation initiation factor SUI1	0	0	0	0	0	0	0	0	0	0	0	0	0	0	0	0	0	1	0	0	0	0	1	0	0	1	0	1	0	0	0	0	0	0	0	0	0	0	0	4		0	0
1542	pim1548	2	cls_420_5_4	unannotated cluster	NCVOG4590	ankyrin repeat protein	0	0	0	1	0	0	0	0	0	0	0	0	0	0	0	0	1	2	1	0	0	0	0	0	0	0	0	0	0	0	0	0	0	0	0	0	0	0	0	5		0	0
1557	pim1563	2	cls_402_6_4	unannotated cluster (Pithoviridae)	0		0	0	0	0	0	0	0	0	0	2	2	1	1	0	0	0	0	0	0	0	0	0	0	0	0	0	0	0	0	0	0	0	0	0	0	0	0	0	0	6		0	0
1558	pim1564	2	cls_406_6_4	unannotated cluster (Pithoviridae)	0		0	0	0	0	0	0	0	0	0	2	1	1	2	0	0	0	0	0	0	0	0	0	0	0	0	0	0	0	0	0	0	0	0	0	0	0	0	0	0	6		0	0
1559	pim1565	2	cls_561_4_4	unannotated cluster (Pithoviridae)	NCVOG0305	Serine/Threonine or Tyrosine protein kinase (tandem-duplicated in Mimi- and Marseilleviridae)	0	0	0	0	0	0	0	0	0	1	1	1	1	0	0	0	0	0	0	0	0	0	0	0	0	0	0	0	0	0	0	0	0	0	0	0	0	0	0	4		0	0
1560	pim1566	2	cls_584_4_4	unannotated cluster (Pithoviridae)	0		0	0	0	0	0	0	0	0	0	1	1	1	1	0	0	0	0	0	0	0	0	0	0	0	0	0	0	0	0	0	0	0	0	0	0	0	0	0	0	4		0	0
1561	pim1567	2	cls_608_4_4	unannotated cluster (Pithoviridae)	0		0	0	0	0	0	0	0	0	0	1	1	1	1	0	0	0	0	0	0	0	0	0	0	0	0	0	0	0	0	0	0	0	0	0	0	0	0	0	0	4		0	0
1571	pim1572		NCVOG0036	DNA topoisomerase IB	NCVOG0036	DNA topoisomerase I																			1			1	1								1									4
555	pim0561		cls_727_3_3	uncharacterized protein	NCVOG4927	uncharacterized protein	0	0	0	0	0	0	0	0	0	0	0	0	0	0	0	0	0	0	0	0	0	0	0	0	0	0	0	0	1	0	0	0	0	0	1	1	0	0	0	3		0	0
593	pim0599		cls_779_3_3	uncharacterized protein	NCVOG0380	uncharacterized protein	0	0	0	0	0	0	0	0	0	0	0	0	0	0	0	0	0	0	0	0	0	0	0	0	0	0	0	0	0	0	0	0	0	0	0	1	1	0	1	3		0	0
664	pim0670		cls_874_3_3	fatty acid elongase	NCVOG1337	Fatty acid elongase	0	0	0	0	0	0	0	0	0	0	0	0	0	0	0	0	0	0	0	0	0	0	0	0	0	0	0	0	0	0	0	0	0	0	0	1	1	1	0	3		0	0
388	pim0389		cls_650_4_3	uncharacterized protein	0		0	0	0	0	0	0	0	0	0	0	0	0	0	0	0	0	0	0	2	1	1	0	0	0	0	0	0	0	0	0	0	0	0	0	0	0	0	0	0	4		0	0
389	pim0390		cls_651_4_3	ankyrin repeat protein	NCVOG1013	hypothetical protein, similar to ankyrin	0	0	0	0	0	0	0	0	0	0	0	0	0	0	0	2	0	1	0	0	0	0	0	0	1	0	0	0	0	0	0	0	0	0	0	0	0	0	0	4		0	0
400	pim0401		cls_653_4_3	uncharacterized protein	0		0	0	0	0	0	0	0	0	0	0	0	0	0	0	0	0	0	0	0	0	0	0	0	1	0	0	2	1	0	0	0	0	0	0	0	0	0	0	0	4		0	0
425	pim0426		cls_657_4_3	uncharacterized protein	0		0	0	0	0	0	0	0	0	0	0	0	0	0	1	0	0	0	0	0	0	1	0	0	0	0	0	0	0	0	0	0	0	1	0	0	0	0	0	0	3		0	0
432	pim0433		cls_519_4_4	uncharacterized protein	NCVOG0021	collagen triple helix repeat containing protein	1	0	0	0	1	0	0	0	0	0	0	0	0	0	0	0	0	0	0	0	0	0	1	0	0	0	0	0	0	0	0	0	0	0	0	0	0	0	0	3		1	0
433	pim0434		cls_658_4_3	uncharacterized protein	0		0	0	0	0	0	0	0	0	0	1	1	0	2	0	0	0	0	0	0	0	0	0	0	0	0	0	0	0	0	0	0	0	0	0	0	0	0	0	0	4		0	0
434	pim0435		cls_659_4_3	uncharacterized protein	0		0	0	0	0	0	0	0	0	0	0	1	2	1	0	0	0	0	0	0	0	0	0	0	0	0	0	0	0	0	0	0	0	0	0	0	0	0	0	0	4		0	0
435	pim0436		cls_660_4_3	F-box-like family protein	0		0	0	0	0	0	0	0	0	0	1	1	0	2	0	0	0	0	0	0	0	0	0	0	0	0	0	0	0	0	0	0	0	0	0	0	0	0	0	0	4		0	0
436	pim0437		cls_661_4_3	uncharacterized protein	0		0	0	0	0	0	0	0	0	0	1	2	0	1	0	0	0	0	0	0	0	0	0	0	0	0	0	0	0	0	0	0	0	0	0	0	0	0	0	0	4		0	0
437	pim0438		cls_662_4_3	uncharacterized protein	0		0	0	0	0	0	0	0	0	0	1	1	0	2	0	0	0	0	0	0	0	0	0	0	0	0	0	0	0	0	0	0	0	0	0	0	0	0	0	0	4		0	0
438	pim0439		cls_663_4_3	F-box-like family protein	0		0	0	0	0	0	0	0	0	0	0	0	0	0	0	0	0	0	0	0	0	0	0	0	1	0	2	0	1	0	0	0	0	0	0	0	0	0	0	0	4		0	0
447	pim0449		cls_668_4_3	uncharacterized protein	0		0	0	0	0	0	0	0	0	0	2	1	0	1	0	0	0	0	0	0	0	0	0	0	0	0	0	0	0	0	0	0	0	0	0	0	0	0	0	0	4		0	0
448	pim0450		cls_669_4_3	uncharacterized protein	NCVOG5084	uncharacterized protein	0	0	0	0	0	0	0	0	0	0	0	0	0	0	0	0	0	0	0	0	0	0	0	1	0	1	0	2	0	0	0	0	0	0	0	0	0	0	0	4		0	0
456	pim0458		cls_670_4_3	uncharacterized protein	0		0	0	0	0	0	0	0	0	0	2	0	1	1	0	0	0	0	0	0	0	0	0	0	0	0	0	0	0	0	0	0	0	0	0	0	0	0	0	0	4		0	0
460	pim0462		cls_541_4_4	macrocin o-methyltransferase	NCVOG5100	macrocin o-methyltransferase	0	0	0	0	1	0	0	1	0	0	0	0	0	0	0	0	1	0	0	0	0	0	0	0	0	0	0	0	0	0	0	0	0	0	0	0	0	0	0	3		0	0
463	pim0465		cls_671_4_3	uncharacterized protein	0		0	0	0	0	0	0	0	0	0	0	0	0	0	0	0	0	0	0	2	1	0	1	0	0	0	0	0	0	0	0	0	0	0	0	0	0	0	0	0	4		0	0
464	pim0466		cls_672_4_3	uncharacterized protein	NCVOG1113	uncharacterized protein	0	0	0	0	0	0	0	0	0	0	0	0	0	0	0	0	0	0	0	0	0	0	0	0	0	1	1	2	0	0	0	0	0	0	0	0	0	0	0	4		0	0
470	pim0472		cls_678_4_3	uncharacterized protein	0		0	0	0	0	0	0	0	0	0	2	1	1	0	0	0	0	0	0	0	0	0	0	0	0	0	0	0	0	0	0	0	0	0	0	0	0	0	0	0	4		0	0
471	pim0473		cls_679_4_3	uncharacterized protein	0		0	0	0	0	0	0	0	0	0	2	1	0	1	0	0	0	0	0	0	0	0	0	0	0	0	0	0	0	0	0	0	0	0	0	0	0	0	0	0	4		0	0
472	pim0474		cls_680_4_3	F-box-like family protein	0		0	0	0	0	0	0	0	0	0	1	2	0	1	0	0	0	0	0	0	0	0	0	0	0	0	0	0	0	0	0	0	0	0	0	0	0	0	0	0	4		0	0
473	pim0475		cls_681_4_3	F-box-like family protein	0		0	0	0	0	0	0	0	0	0	0	1	1	2	0	0	0	0	0	0	0	0	0	0	0	0	0	0	0	0	0	0	0	0	0	0	0	0	0	0	4		0	0
478	pim0480		cls_682_4_3	uncharacterized protein	0		0	0	0	0	0	0	0	0	0	1	2	0	1	0	0	0	0	0	0	0	0	0	0	0	0	0	0	0	0	0	0	0	0	0	0	0	0	0	0	4		0	0
479	pim0481		cls_683_4_3	uncharacterized protein	0		0	0	0	0	0	0	0	0	0	1	2	0	1	0	0	0	0	0	0	0	0	0	0	0	0	0	0	0	0	0	0	0	0	0	0	0	0	0	0	4		0	0
481	pim0483		cls_684_4_3	uncharacterized protein	0		0	0	0	0	0	0	0	0	0	1	0	1	2	0	0	0	0	0	0	0	0	0	0	0	0	0	0	0	0	0	0	0	0	0	0	0	0	0	0	4		0	0
486	pim0488		cls_686_4_3	uncharacterized protein	0		0	0	0	0	0	0	0	0	0	0	0	0	0	0	0	0	0	1	2	0	0	0	1	0	0	0	0	0	0	0	0	0	0	0	0	0	0	0	0	4		0	0
490	pim0492		cls_571_4_4	uncharacterized marseilleviridae protein	NCVOG0024	Superfamily II helicase related to herpesvirus replicative helicase	0	0	0	0	0	0	0	0	0	0	0	0	0	0	0	0	0	0	0	0	0	0	0	0	0	1	1	1	0	0	0	0	0	0	0	0	0	0	0	3		0	0
497	pim0499		cls_687_4_3	F-box-like family protein	NCVOG1452	F-box domain protein	0	0	0	0	0	0	0	0	0	0	0	0	0	0	0	0	0	0	0	0	0	0	0	2	0	1	1	0	0	0	0	0	0	0	0	0	0	0	0	4		0	0
517	pim0519		cls_689_4_3	uncharacterized protein	NCVOG1113,NCVOG2656		0	0	0	0	0	0	0	0	0	0	0	0	0	0	0	0	0	0	0	0	0	0	0	0	0	2	1	1	0	0	0	0	0	0	0	0	0	0	0	4		0	0
518	pim0520		cls_690_4_3	uncharacterized protein	0		0	0	0	0	0	0	0	0	0	0	0	0	0	0	0	0	0	1	0	0	0	0	0	0	0	0	0	0	2	0	0	0	0	0	0	0	0	0	1	4		0	0
525	pim0528		cls_691_4_3	Collagen triple helix repeat protein	NCVOG4533	collagen triple helix repeat motif-containing protein	0	0	0	0	0	0	0	0	0	2	1	0	1	0	0	0	0	0	0	0	0	0	0	0	0	0	0	0	0	0	0	0	0	0	0	0	0	0	0	4		0	0
531	pim0534		cls_692_4_3	uncharacterized protein	0		2	0	0	0	0	1	1	0	0	0	0	0	0	0	0	0	0	0	0	0	0	0	0	0	0	0	0	0	0	0	0	0	0	0	0	0	0	0	0	4		1	0
534	pim0537		cls_695_3_3	uncharacterized protein	0		0	0	0	0	0	0	0	0	0	1	1	0	1	0	0	0	0	0	0	0	0	0	0	0	0	0	0	0	0	0	0	0	0	0	0	0	0	0	0	3		0	0
535	pim0538		cls_696_3_3	uncharacterized protein	0		0	0	0	0	0	0	0	0	0	1	1	0	1	0	0	0	0	0	0	0	0	0	0	0	0	0	0	0	0	0	0	0	0	0	0	0	0	0	0	3		0	0
536	pim0539		cls_697_3_3	uncharacterized protein	0		0	0	0	0	0	0	0	0	0	0	0	0	0	0	0	0	0	0	1	1	1	0	0	0	0	0	0	0	0	0	0	0	0	0	0	0	0	0	0	3		0	0
537	pim0540		cls_698_3_3	uncharacterized protein	0		0	0	0	0	0	0	0	0	0	1	1	0	1	0	0	0	0	0	0	0	0	0	0	0	0	0	0	0	0	0	0	0	0	0	0	0	0	0	0	3		0	0
538	pim0542		cls_700_3_3	uncharacterized protein	NCVOG1051	uncharacterized protein	0	0	0	0	0	0	0	0	0	0	0	0	0	0	0	0	0	0	0	0	0	0	0	0	0	0	0	0	0	0	0	0	0	0	0	0	1	1	1	3		0	0
539	pim0543		cls_701_3_3	uncharacterized protein	NCVOG5121	uncharacterized protein	0	0	0	0	0	0	0	0	0	0	0	0	0	0	0	0	0	0	1	1	0	1	0	0	0	0	0	0	0	0	0	0	0	0	0	0	0	0	0	3		0	0
540	pim0544		cls_702_3_3	uncharacterized protein	0		0	0	0	0	0	0	0	0	0	1	1	0	1	0	0	0	0	0	0	0	0	0	0	0	0	0	0	0	0	0	0	0	0	0	0	0	0	0	0	3		0	0
541	pim0545		cls_703_3_3	uncharacterized protein	0		1	0	0	0	0	0	0	0	0	0	0	0	0	0	0	0	0	0	1	1	0	0	0	0	0	0	0	0	0	0	0	0	0	0	0	0	0	0	0	3		1	0
542	pim0546		cls_705_3_3	uncharacterized protein	NCVOG5370	uncharacterized protein	0	0	0	0	0	1	1	0	1	0	0	0	0	0	0	0	0	0	0	0	0	0	0	0	0	0	0	0	0	0	0	0	0	0	0	0	0	0	0	3		0	0
543	pim0547		cls_706_3_3	uncharacterized protein	NCVOG1109	uncharacterized protein	0	0	0	0	0	0	0	0	0	0	0	0	0	0	0	0	0	0	0	0	0	0	0	0	0	0	0	0	0	1	0	1	1	0	0	0	0	0	0	3		0	0
544	pim0548		cls_708_3_3	uncharacterized protein	NCVOG2664	uncharacterized protein	0	0	0	0	0	0	0	0	0	0	0	0	0	0	0	0	0	0	0	0	0	0	0	0	0	1	1	1	0	0	0	0	0	0	0	0	0	0	0	3		0	0
545	pim0549		cls_709_3_3	uncharacterized protein	0		0	0	0	0	0	0	0	0	0	0	0	0	0	0	0	0	0	0	0	0	1	1	1	0	0	0	0	0	0	0	0	0	0	0	0	0	0	0	0	3		0	0
546	pim0550		cls_710_3_3	adenine-specific DNA methyltransferase	NCVOG0232	adenine-specific DNA methyltransferase	0	0	0	0	0	0	0	0	0	0	0	0	0	0	0	0	0	0	0	0	0	0	0	0	0	1	0	1	1	0	0	0	0	0	0	0	0	0	0	3		0	0
547	pim0552		cls_716_3_3	uncharacterized protein	NCVOG2708	uncharacterized protein	0	0	0	0	0	0	0	0	0	0	0	0	0	0	0	0	0	0	0	0	0	0	0	0	1	1	1	0	0	0	0	0	0	0	0	0	0	0	0	3		0	0
548	pim0554		cls_718_3_3	uncharacterized protein	NCVOG0162	uncharacterized protein	0	0	0	0	0	0	0	0	0	0	0	0	0	0	0	0	0	0	0	0	0	0	0	1	1	1	0	0	0	0	0	0	0	0	0	0	0	0	0	3		0	0
549	pim0555		cls_719_3_3	uncharacterized protein	0		0	0	0	0	0	0	0	0	0	0	0	0	0	0	0	0	0	0	1	1	1	0	0	0	0	0	0	0	0	0	0	0	0	0	0	0	0	0	0	3		0	0
551	pim0557		cls_721_3_3	uncharacterized protein	NCVOG4403	uncharacterized protein	0	0	0	0	0	0	0	0	1	0	0	0	0	0	0	0	0	0	0	0	0	1	1	0	0	0	0	0	0	0	0	0	0	0	0	0	0	0	0	3		0	0
552	pim0558		cls_722_3_3	uncharacterized protein	NCVOG2813	uncharacterized protein	0	0	0	0	0	0	0	0	0	0	0	0	0	0	0	0	0	0	0	0	0	0	0	1	0	0	1	1	0	0	0	0	0	0	0	0	0	0	0	3		0	0
553	pim0559		cls_723_3_3	uncharacterized protein	0		0	0	0	0	0	0	0	0	0	0	0	0	0	0	0	0	0	0	1	1	0	0	1	0	0	0	0	0	0	0	0	0	0	0	0	0	0	0	0	3		0	0
554	pim0560		cls_724_3_3	uncharacterized protein	NCVOG2693	uncharacterized protein	0	0	0	0	0	0	0	0	0	0	0	0	0	0	0	0	0	0	0	0	0	0	0	0	0	1	1	1	0	0	0	0	0	0	0	0	0	0	0	3		0	0
556	pim0562		cls_728_3_3	uncharacterized protein	0		0	0	0	0	0	0	0	0	0	0	0	0	0	0	0	0	0	0	1	1	1	0	0	0	0	0	0	0	0	0	0	0	0	0	0	0	0	0	0	3		0	0
557	pim0563		cls_729_3_3	uncharacterized protein	NCVOG0231	MORN repeat proteins and some others	0	0	0	0	0	0	0	0	0	0	0	0	0	0	0	0	0	0	0	0	0	0	0	1	1	0	1	0	0	0	0	0	0	0	0	0	0	0	0	3		0	0
558	pim0564		cls_730_3_3	Acyltransferase	NCVOG3079	uncharacterized protein	0	0	0	0	0	1	1	0	1	0	0	0	0	0	0	0	0	0	0	0	0	0	0	0	0	0	0	0	0	0	0	0	0	0	0	0	0	0	0	3		0	0
559	pim0565		cls_731_3_3	uncharacterized protein	0		0	0	0	0	0	0	0	0	0	1	1	0	1	0	0	0	0	0	0	0	0	0	0	0	0	0	0	0	0	0	0	0	0	0	0	0	0	0	0	3		0	0
560	pim0566		cls_732_3_3	uncharacterized protein	0		0	0	0	0	0	0	0	0	0	0	0	0	0	1	0	0	0	0	1	1	0	0	0	0	0	0	0	0	0	0	0	0	0	0	0	0	0	0	0	3		0	0
561	pim0567		cls_733_3_3	uncharacterized protein	0		0	0	0	0	0	0	0	0	0	0	0	0	0	0	0	1	0	0	0	0	0	0	0	0	0	0	0	0	0	0	1	0	0	1	0	0	0	0	0	3		0	0
562	pim0568		cls_737_3_3	uncharacterized protein	NCVOG1052	uncharacterized protein	0	0	0	0	0	0	0	0	0	0	0	0	0	0	0	0	0	0	0	0	0	0	0	0	0	0	0	0	0	0	0	0	0	0	0	0	1	1	1	3		0	0
563	pim0569		cls_739_3_3	uncharacterized protein	0		0	0	0	0	0	0	0	0	0	1	1	0	1	0	0	0	0	0	0	0	0	0	0	0	0	0	0	0	0	0	0	0	0	0	0	0	0	0	0	3		0	0
564	pim0570		cls_740_3_3	uncharacterized protein	0		0	0	0	0	0	0	0	0	0	1	1	0	1	0	0	0	0	0	0	0	0	0	0	0	0	0	0	0	0	0	0	0	0	0	0	0	0	0	0	3		0	0
565	pim0571		cls_742_3_3	uncharacterized protein	0		0	0	0	0	0	0	0	0	0	0	0	0	0	0	0	0	0	0	1	1	1	0	0	0	0	0	0	0	0	0	0	0	0	0	0	0	0	0	0	3		0	0
566	pim0572		cls_743_3_3	uncharacterized protein	0		0	0	0	0	0	0	0	0	0	0	0	0	0	0	0	0	0	0	1	1	0	0	0	0	0	0	0	0	1	0	0	0	0	0	0	0	0	0	0	3		0	0
567	pim0573		cls_744_3_3	Caspase recruitment domain	NCVOG1090	CARD, Caspase recruitment domain	0	0	0	0	0	0	0	0	0	0	0	0	0	0	0	0	0	0	0	0	0	0	0	0	0	0	0	0	0	1	0	1	1	0	0	0	0	0	0	3		0	0
568	pim0574		cls_745_3_3	uncharacterized protein	0		0	0	0	0	0	0	0	0	0	0	0	0	0	0	0	0	0	0	0	1	0	1	1	0	0	0	0	0	0	0	0	0	0	0	0	0	0	0	0	3		0	0
569	pim0575		cls_746_3_3	uncharacterized protein	0		0	0	0	0	0	0	0	0	0	0	0	0	0	0	0	0	0	0	0	0	0	0	0	1	1	0	1	0	0	0	0	0	0	0	0	0	0	0	0	3		0	0
570	pim0576		cls_747_3_3	uncharacterized protein	NCVOG0955	uncharacterized protein	0	0	0	0	0	0	0	0	0	0	0	0	0	0	0	0	0	0	0	0	0	0	0	0	0	0	0	0	0	0	0	0	0	0	0	0	1	1	1	3		0	0
571	pim0577		cls_748_3_3	uncharacterized protein	NCVOG1423	uncharacterized, C-terminal domain conserved in irido, asco, phycodna, mimi	0	0	0	0	0	0	0	0	0	1	1	1	0	0	0	0	0	0	0	0	0	0	0	0	0	0	0	0	0	0	0	0	0	0	0	0	0	0	0	3		0	0
572	pim0578		cls_749_3_3	FkbM methyltransferase	NCVOG3091	FkbM methyltransferase	0	1	1	0	0	1	0	0	0	0	0	0	0	0	0	0	0	0	0	0	0	0	0	0	0	0	0	0	0	0	0	0	0	0	0	0	0	0	0	3		0	1
573	pim0579		cls_750_3_3	uncharacterized protein	0		0	0	0	0	0	0	0	0	0	0	0	0	0	0	0	0	0	0	1	1	0	1	0	0	0	0	0	0	0	0	0	0	0	0	0	0	0	0	0	3		0	0
574	pim0580		cls_751_3_3	uncharacterized protein	0		0	0	0	0	0	0	0	0	0	0	0	0	0	1	0	0	0	0	0	1	1	0	0	0	0	0	0	0	0	0	0	0	0	0	0	0	0	0	0	3		0	0
575	pim0581		cls_752_3_3	uncharacterized protein	NCVOG2704	uncharacterized protein	0	0	0	0	0	0	0	0	0	0	0	0	0	0	0	0	0	0	0	0	0	0	0	0	0	1	1	1	0	0	0	0	0	0	0	0	0	0	0	3		0	0
576	pim0582		cls_753_3_3	uncharacterized protein	0		0	0	0	0	0	0	0	0	0	1	1	0	1	0	0	0	0	0	0	0	0	0	0	0	0	0	0	0	0	0	0	0	0	0	0	0	0	0	0	3		0	0
577	pim0583		cls_754_3_3	uncharacterized protein	NCVOG1113	uncharacterized protein	0	0	0	0	0	0	0	0	0	0	0	0	0	0	0	0	0	0	0	0	0	0	0	1	0	1	1	0	0	0	0	0	0	0	0	0	0	0	0	3		0	0
578	pim0584		cls_756_3_3	uncharacterized protein	0		0	0	0	0	0	0	0	0	0	1	1	0	1	0	0	0	0	0	0	0	0	0	0	0	0	0	0	0	0	0	0	0	0	0	0	0	0	0	0	3		0	0
579	pim0585		cls_757_3_3	uncharacterized protein	0		0	0	0	0	0	0	0	0	0	0	0	0	0	0	0	0	0	0	0	0	0	0	0	1	0	1	0	1	0	0	0	0	0	0	0	0	0	0	0	3		0	0
580	pim0586		cls_758_3_3	uncharacterized protein	0		0	0	0	0	1	1	1	0	0	0	0	0	0	0	0	0	0	0	0	0	0	0	0	0	0	0	0	0	0	0	0	0	0	0	0	0	0	0	0	3		0	0
581	pim0587		cls_760_3_3	uncharacterized protein	0		0	0	0	0	0	0	0	0	0	0	0	0	0	0	0	0	0	0	0	0	0	0	0	1	0	0	1	1	0	0	0	0	0	0	0	0	0	0	0	3		0	0
582	pim0588		cls_761_3_3	uncharacterized protein	0		0	0	0	0	0	0	0	0	0	1	1	0	1	0	0	0	0	0	0	0	0	0	0	0	0	0	0	0	0	0	0	0	0	0	0	0	0	0	0	3		0	0
583	pim0589		cls_762_3_3	uncharacterized protein	NCVOG1023	uncharacterized protein	0	0	0	0	1	0	0	0	0	0	0	1	0	1	0	0	0	0	0	0	0	0	0	0	0	0	0	0	0	0	0	0	0	0	0	0	0	0	0	3		0	0
584	pim0590		cls_763_3_3	uncharacterized protein	0		0	0	0	0	0	0	0	0	0	1	1	0	1	0	0	0	0	0	0	0	0	0	0	0	0	0	0	0	0	0	0	0	0	0	0	0	0	0	0	3		0	0
585	pim0591		cls_764_3_3	uncharacterized protein	NCVOG4944	uncharacterized protein	0	0	0	0	0	0	0	0	0	0	0	0	0	0	0	0	0	0	0	0	0	0	0	0	0	0	0	0	0	0	0	0	0	0	0	0	1	1	1	3		0	0
586	pim0592		cls_769_3_3	uncharacterized protein	NCVOG0170	ankyrin repeat protein	0	1	1	0	0	0	0	1	0	0	0	0	0	0	0	0	0	0	0	0	0	0	0	0	0	0	0	0	0	0	0	0	0	0	0	0	0	0	0	3		0	1
587	pim0593		cls_770_3_3	uncharacterized protein	0		0	0	0	0	0	0	0	0	0	1	1	0	0	0	0	0	0	1	0	0	0	0	0	0	0	0	0	0	0	0	0	0	0	0	0	0	0	0	0	3		0	0
589	pim0595		cls_775_3_3	uncharacterized protein	NCVOG2716	uncharacterized protein	0	0	0	0	0	0	0	0	0	0	0	0	0	0	0	0	0	0	0	0	0	0	0	1	0	0	1	1	0	0	0	0	0	0	0	0	0	0	0	3		0	0
590	pim0596		cls_776_3_3	uncharacterized protein	0		0	0	0	0	0	0	0	0	0	0	0	0	0	0	0	0	0	0	0	0	0	0	0	1	0	0	1	1	0	0	0	0	0	0	0	0	0	0	0	3		0	0
591	pim0597		cls_777_3_3	uncharacterized protein	0		0	0	0	0	0	0	0	0	0	1	1	0	1	0	0	0	0	0	0	0	0	0	0	0	0	0	0	0	0	0	0	0	0	0	0	0	0	0	0	3		0	0
592	pim0598		cls_778_3_3	uncharacterized protein	0		0	0	0	0	0	0	0	0	0	0	0	0	0	0	0	0	0	0	0	1	1	1	0	0	0	0	0	0	0	0	0	0	0	0	0	0	0	0	0	3		0	0
594	pim0600		cls_781_3_3	uncharacterized protein	0		0	0	0	0	0	0	0	0	0	0	0	0	0	0	0	0	0	0	1	1	0	1	0	0	0	0	0	0	0	0	0	0	0	0	0	0	0	0	0	3		0	0
595	pim0601		cls_782_3_3	uncharacterized protein	0		0	0	0	0	0	0	0	0	0	0	0	0	0	0	0	0	0	0	0	0	1	1	1	0	0	0	0	0	0	0	0	0	0	0	0	0	0	0	0	3		0	0
596	pim0602		cls_785_3_3	uncharacterized protein	NCVOG5087	uncharacterized protein	0	0	0	0	0	0	0	0	0	0	0	0	0	0	0	0	0	0	0	0	0	0	0	0	0	1	1	1	0	0	0	0	0	0	0	0	0	0	0	3		0	0
597	pim0603		cls_786_3_3	uncharacterized protein	0		0	0	0	0	0	0	0	0	1	0	0	0	0	0	0	0	0	0	1	0	0	1	0	0	0	0	0	0	0	0	0	0	0	0	0	0	0	0	0	3		0	0
598	pim0604		cls_788_3_3	uncharacterized protein	0		0	0	0	0	0	0	0	0	0	0	0	0	0	0	0	0	0	0	1	1	1	0	0	0	0	0	0	0	0	0	0	0	0	0	0	0	0	0	0	3		0	0
599	pim0605		cls_792_3_3	DEAD/SNF2-like helicase	NCVOG0031	unclassified DEAD/SNF2-like helicases	0	0	0	0	0	0	0	0	0	1	0	1	1	0	0	0	0	0	0	0	0	0	0	0	0	0	0	0	0	0	0	0	0	0	0	0	0	0	0	3		0	0
600	pim0606		cls_793_3_3	uncharacterized protein	NCVOG0077	putative sensor histidine kinase	0	0	0	0	0	0	0	0	0	0	0	0	0	0	0	0	0	0	1	1	0	1	0	0	0	0	0	0	0	0	0	0	0	0	0	0	0	0	0	3		0	0
601	pim0607		cls_794_3_3	uncharacterized protein	0		0	1	0	0	1	0	1	0	0	0	0	0	0	0	0	0	0	0	0	0	0	0	0	0	0	0	0	0	0	0	0	0	0	0	0	0	0	0	0	3		0	1
602	pim0608		cls_795_3_3	uncharacterized protein	NCVOG5086	uncharacterized protein	0	0	0	0	0	0	0	0	0	0	0	0	0	0	0	0	0	0	0	0	0	0	0	1	1	1	0	0	0	0	0	0	0	0	0	0	0	0	0	3		0	0
603	pim0609		cls_796_3_3	uncharacterized protein	NCVOG0966	uncharacterized protein	0	0	0	0	0	0	0	0	0	1	1	0	1	0	0	0	0	0	0	0	0	0	0	0	0	0	0	0	0	0	0	0	0	0	0	0	0	0	0	3		0	0
604	pim0610		cls_797_3_3	uncharacterized protein	NCVOG0385	uncharacterized protein	0	0	0	0	0	0	0	0	0	0	0	0	0	0	0	0	0	0	0	0	0	0	0	0	0	0	0	0	0	0	0	0	0	0	0	0	1	1	1	3		0	0
605	pim0611		cls_798_3_3	uncharacterized protein	0		0	0	0	0	0	0	0	0	0	0	0	1	0	0	0	0	0	0	0	0	1	0	1	0	0	0	0	0	0	0	0	0	0	0	0	0	0	0	0	3		0	0
606	pim0612		cls_799_3_3	uncharacterized protein	NCVOG0031	unclassified DEAD/SNF2-like helicases	0	0	0	0	0	1	1	0	0	0	0	0	0	1	0	0	0	0	0	0	0	0	0	0	0	0	0	0	0	0	0	0	0	0	0	0	0	0	0	3		0	0
607	pim0613		cls_800_3_3	uncharacterized protein	NCVOG0231	MORN repeat proteins and some others	0	0	0	0	0	0	0	0	1	0	0	0	0	0	0	0	0	0	0	0	0	0	0	1	0	0	1	0	0	0	0	0	0	0	0	0	0	0	0	3		0	0
608	pim0614		cls_802_3_3	uncharacterized protein	NCVOG0820	ankyrin repeat protein	0	0	0	0	0	0	0	0	0	1	1	0	1	0	0	0	0	0	0	0	0	0	0	0	0	0	0	0	0	0	0	0	0	0	0	0	0	0	0	3		0	0
609	pim0615		cls_803_3_3	uncharacterized protein	0		0	0	0	0	0	0	0	0	0	1	1	0	1	0	0	0	0	0	0	0	0	0	0	0	0	0	0	0	0	0	0	0	0	0	0	0	0	0	0	3		0	0
610	pim0616		cls_806_3_3	uncharacterized protein	0		0	0	0	0	0	0	0	0	0	0	0	0	0	0	0	0	0	0	0	0	0	0	0	1	0	0	1	1	0	0	0	0	0	0	0	0	0	0	0	3		0	0
611	pim0617		cls_807_3_3	uncharacterized protein	NCVOG1113	uncharacterized protein	0	0	0	0	0	0	0	0	0	0	0	0	0	0	0	0	0	0	0	0	0	0	0	0	0	1	1	1	0	0	0	0	0	0	0	0	0	0	0	3		0	0
612	pim0618		cls_809_3_3	uncharacterized protein	0		0	0	0	1	0	0	1	0	0	0	0	0	0	0	0	0	0	0	1	0	0	0	0	0	0	0	0	0	0	0	0	0	0	0	0	0	0	0	0	3		0	0
613	pim0619		cls_810_3_3	uncharacterized protein	NCVOG1055	uncharacterized protein	0	0	0	0	0	0	0	0	0	0	0	0	0	0	0	0	0	0	0	0	0	0	0	0	0	0	0	0	0	0	0	0	0	0	0	0	1	1	1	3		0	0
614	pim0620		cls_811_3_3	uncharacterized protein	0		0	0	0	0	0	0	0	0	0	1	1	0	1	0	0	0	0	0	0	0	0	0	0	0	0	0	0	0	0	0	0	0	0	0	0	0	0	0	0	3		0	0
615	pim0621		cls_812_3_3	F-box-like family protein	NCVOG1452	F-box domain protein	0	0	0	0	0	0	0	0	0	0	0	0	0	0	0	0	0	0	0	0	0	0	0	1	0	1	1	0	0	0	0	0	0	0	0	0	0	0	0	3		0	0
616	pim0622		cls_813_3_3	uncharacterized protein	0		0	0	0	0	0	0	0	0	0	1	1	0	1	0	0	0	0	0	0	0	0	0	0	0	0	0	0	0	0	0	0	0	0	0	0	0	0	0	0	3		0	0
617	pim0623		cls_814_3_3	uncharacterized protein	0		0	0	0	0	0	0	0	0	0	1	1	0	1	0	0	0	0	0	0	0	0	0	0	0	0	0	0	0	0	0	0	0	0	0	0	0	0	0	0	3		0	0
618	pim0624		cls_815_3_3	uncharacterized protein	NCVOG0374	uncharacterized protein	0	0	0	0	0	0	0	0	0	0	0	0	0	0	0	0	0	0	0	0	0	0	0	0	0	0	0	0	0	0	0	0	0	0	0	0	1	1	1	3		0	0
619	pim0625		cls_816_3_3	uncharacterized protein	NCVOG1417	uncharacterized protein	0	0	0	0	0	0	0	0	0	0	0	0	0	0	0	0	0	0	0	0	0	0	0	0	0	0	0	0	0	0	0	0	0	0	0	0	1	1	1	3		0	0
620	pim0626		cls_817_3_3	uncharacterized protein	0		0	0	0	0	0	0	0	0	0	0	0	0	0	0	0	0	0	0	1	1	0	1	0	0	0	0	0	0	0	0	0	0	0	0	0	0	0	0	0	3		0	0
621	pim0627		cls_818_3_3	uncharacterized protein	NCVOG0231	MORN repeat proteins and some others	0	0	0	0	0	0	0	0	0	0	0	0	0	0	0	0	0	0	0	0	0	0	0	1	1	0	1	0	0	0	0	0	0	0	0	0	0	0	0	3		0	0
622	pim0628		cls_820_3_3	uncharacterized protein	NCVOG1119	hypothetical protein	0	0	0	0	0	0	0	0	0	0	0	0	0	0	0	0	0	0	0	0	0	0	0	1	1	0	1	0	0	0	0	0	0	0	0	0	0	0	0	3		0	0
623	pim0629		cls_821_3_3	uncharacterized protein	NCVOG2804	uncharacterized protein	0	0	0	0	0	0	0	0	0	0	0	0	0	0	0	0	0	0	1	1	1	0	0	0	0	0	0	0	0	0	0	0	0	0	0	0	0	0	0	3		0	0
624	pim0630		cls_822_3_3	uncharacterized protein	0		0	0	0	0	0	0	0	0	0	1	1	0	1	0	0	0	0	0	0	0	0	0	0	0	0	0	0	0	0	0	0	0	0	0	0	0	0	0	0	3		0	0
625	pim0631		cls_823_3_3	uncharacterized protein	NCVOG5084	uncharacterized protein	0	0	0	0	0	0	0	0	0	0	0	0	0	0	0	0	0	0	0	0	0	0	0	1	0	1	0	1	0	0	0	0	0	0	0	0	0	0	0	3		0	0
626	pim0632		cls_824_3_3	uncharacterized protein	NCVOG0375	uncharacterized protein	0	0	0	0	0	0	0	0	0	0	0	0	0	0	0	0	0	0	0	0	0	0	0	0	0	0	0	0	0	0	0	0	0	0	0	0	1	1	1	3		0	0
627	pim0633		cls_825_3_3	uncharacterized protein	NCVOG2801	uncharacterized protein	0	0	0	0	0	0	0	0	0	0	0	0	0	0	0	0	0	0	0	0	0	0	0	1	0	1	1	0	0	0	0	0	0	0	0	0	0	0	0	3		0	0
628	pim0634		cls_827_3_3	uncharacterized protein	NCVOG0213	uncharacterized protein	1	1	0	0	0	0	0	0	0	0	0	0	0	0	0	0	0	0	0	0	0	0	0	0	0	0	0	0	0	0	0	0	0	1	0	0	0	0	0	3		1	1
629	pim0635		cls_828_3_3	uncharacterized protein	NCVOG0662	uncharacterized protein	0	0	0	0	0	0	0	0	0	0	1	1	1	0	0	0	0	0	0	0	0	0	0	0	0	0	0	0	0	0	0	0	0	0	0	0	0	0	0	3		0	0
630	pim0636		cls_829_3_3	uncharacterized protein	0		0	0	0	0	0	0	0	0	0	1	1	0	1	0	0	0	0	0	0	0	0	0	0	0	0	0	0	0	0	0	0	0	0	0	0	0	0	0	0	3		0	0
631	pim0637		cls_830_3_3	uncharacterized protein	NCVOG2738	uncharacterized protein	0	0	0	0	0	0	0	0	0	0	0	0	0	0	0	0	0	0	0	0	0	0	0	1	0	0	1	1	0	0	0	0	0	0	0	0	0	0	0	3		0	0
632	pim0638		cls_831_3_3	uncharacterized protein	NCVOG4122	ankyrin repeat protein	1	1	0	0	0	0	0	0	0	0	0	0	0	0	0	0	0	1	0	0	0	0	0	0	0	0	0	0	0	0	0	0	0	0	0	0	0	0	0	3		1	1
633	pim0639		cls_832_3_3	uncharacterized protein	NCVOG0764,NCVOG0772		0	0	0	0	0	0	0	0	0	0	1	1	0	0	0	0	0	0	0	0	1	0	0	0	0	0	0	0	0	0	0	0	0	0	0	0	0	0	0	3		0	0
634	pim0640		cls_833_3_3	uncharacterized protein	NCVOG1046	Zn-finger protein	0	0	0	0	0	0	0	0	0	1	1	0	1	0	0	0	0	0	0	0	0	0	0	0	0	0	0	0	0	0	0	0	0	0	0	0	0	0	0	3		0	0
635	pim0641		cls_834_3_3	uncharacterized protein	NCVOG1046	Zn-finger protein	0	0	0	0	0	0	0	0	0	1	1	0	1	0	0	0	0	0	0	0	0	0	0	0	0	0	0	0	0	0	0	0	0	0	0	0	0	0	0	3		0	0
636	pim0642		cls_836_3_3	Domain of unknown function (DUF4397)	0		0	1	1	0	0	0	0	0	1	0	0	0	0	0	0	0	0	0	0	0	0	0	0	0	0	0	0	0	0	0	0	0	0	0	0	0	0	0	0	3		0	1
637	pim0643		cls_837_3_3	uncharacterized protein	NCVOG5085	uncharacterized protein	0	0	0	0	0	0	0	0	0	0	0	0	0	0	0	0	0	0	0	0	0	0	0	1	0	0	1	1	0	0	0	0	0	0	0	0	0	0	0	3		0	0
638	pim0644		cls_838_3_3	uncharacterized protein	NCVOG4845	Fad-linked oxidase	0	0	0	0	0	0	0	0	1	1	1	0	0	0	0	0	0	0	0	0	0	0	0	0	0	0	0	0	0	0	0	0	0	0	0	0	0	0	0	3		0	0
639	pim0645		cls_839_3_3	uncharacterized protein	0		0	0	0	0	0	0	0	0	0	1	1	0	1	0	0	0	0	0	0	0	0	0	0	0	0	0	0	0	0	0	0	0	0	0	0	0	0	0	0	3		0	0
640	pim0646		cls_840_3_3	uncharacterized protein	NCVOG5144	uncharacterized protein	0	0	0	0	0	0	0	0	0	0	0	0	0	0	0	0	0	0	0	0	0	0	0	1	0	0	1	1	0	0	0	0	0	0	0	0	0	0	0	3		0	0
641	pim0647		cls_842_3_3	uncharacterized protein	NCVOG0231	MORN repeat proteins and some others	0	0	0	0	0	0	0	0	0	0	0	0	0	0	0	0	0	0	0	0	0	0	0	0	0	1	1	1	0	0	0	0	0	0	0	0	0	0	0	3		0	0
642	pim0648		cls_843_3_3	uncharacterized protein	0		0	0	0	0	0	0	0	0	0	0	0	0	0	0	0	0	0	0	0	0	0	0	0	0	0	0	0	0	0	0	0	0	0	0	0	0	1	1	1	3		0	0
643	pim0649		cls_846_3_3	uncharacterized protein	NCVOG0231	MORN repeat proteins and some others	0	0	0	0	0	0	0	0	0	0	0	0	0	0	0	0	0	0	0	0	0	0	0	1	0	1	1	0	0	0	0	0	0	0	0	0	0	0	0	3		0	0
644	pim0650		cls_847_3_3	uncharacterized protein	NCVOG2876	uncharacterized protein	0	0	0	0	0	0	0	0	0	0	0	0	0	0	0	0	0	0	1	1	1	0	0	0	0	0	0	0	0	0	0	0	0	0	0	0	0	0	0	3		0	0
645	pim0651		cls_848_3_3	uncharacterized protein	0		0	0	0	0	0	0	0	0	0	0	0	0	0	1	0	0	0	0	1	1	0	0	0	0	0	0	0	0	0	0	0	0	0	0	0	0	0	0	0	3		0	0
646	pim0652		cls_850_3_3	uncharacterized protein	0		0	0	0	0	0	0	0	0	0	1	1	0	1	0	0	0	0	0	0	0	0	0	0	0	0	0	0	0	0	0	0	0	0	0	0	0	0	0	0	3		0	0
647	pim0653		cls_851_3_3	uncharacterized protein	NCVOG0966	uncharacterized protein	0	0	1	0	1	0	0	0	1	0	0	0	0	0	0	0	0	0	0	0	0	0	0	0	0	0	0	0	0	0	0	0	0	0	0	0	0	0	0	3		0	0
648	pim0654		cls_852_3_3	uncharacterized protein	0		0	0	0	0	0	0	0	0	0	1	1	1	0	0	0	0	0	0	0	0	0	0	0	0	0	0	0	0	0	0	0	0	0	0	0	0	0	0	0	3		0	0
649	pim0655		cls_853_3_3	uncharacterized protein	NCVOG0064	GTP binding translation elongation factor	0	0	0	0	0	0	0	0	0	0	0	0	0	0	0	0	0	0	1	0	0	1	1	0	0	0	0	0	0	0	0	0	0	0	0	0	0	0	0	3		0	0
650	pim0656		cls_854_3_3	uncharacterized protein	NCVOG2706	uncharacterized protein	0	0	0	0	0	0	0	0	0	0	0	0	0	0	0	0	0	0	0	0	0	0	0	1	1	1	0	0	0	0	0	0	0	0	0	0	0	0	0	3		0	0
651	pim0657		cls_855_3_3	uncharacterized protein	0		0	0	0	0	0	0	0	0	0	0	0	0	0	0	0	0	0	0	0	0	0	0	0	1	0	1	0	1	0	0	0	0	0	0	0	0	0	0	0	3		0	0
652	pim0658		cls_856_3_3	uncharacterized protein	NCVOG0338	uncharacterized protein	0	0	0	0	0	0	0	0	0	0	0	0	0	0	0	0	0	0	0	0	0	0	0	0	0	0	0	0	0	0	0	0	0	0	0	0	1	1	1	3		0	0
653	pim0659		cls_857_3_3	uncharacterized protein	0		0	0	0	0	0	0	0	0	0	0	0	0	0	0	0	1	1	0	0	0	0	0	1	0	0	0	0	0	0	0	0	0	0	0	0	0	0	0	0	3		0	0
654	pim0660		cls_859_3_3	uncharacterized protein	NCVOG1113	uncharacterized protein	0	0	0	0	0	0	0	0	0	0	0	0	0	0	0	0	0	0	0	0	0	0	0	0	0	1	1	1	0	0	0	0	0	0	0	0	0	0	0	3		0	0
655	pim0661		cls_860_3_3	uncharacterized protein	NCVOG1113	uncharacterized protein	0	0	0	0	0	0	0	0	0	0	0	0	0	0	0	0	0	0	0	0	0	0	0	0	1	1	0	1	0	0	0	0	0	0	0	0	0	0	0	3		0	0
656	pim0662		cls_861_3_3	uncharacterized protein	NCVOG5117	uncharacterized protein	0	0	0	0	0	0	0	0	0	0	0	0	0	1	0	0	0	0	1	1	0	0	0	0	0	0	0	0	0	0	0	0	0	0	0	0	0	0	0	3		0	0
657	pim0663		cls_862_3_3	uncharacterized protein	NCVOG4122	ankyrin repeat protein	0	0	0	0	0	0	0	0	0	1	1	0	1	0	0	0	0	0	0	0	0	0	0	0	0	0	0	0	0	0	0	0	0	0	0	0	0	0	0	3		0	0
658	pim0664		cls_864_3_3	uncharacterized protein	NCVOG0285	Serine/Threonine protein kinases	0	0	0	0	0	0	0	0	0	0	0	0	0	0	1	0	0	1	0	0	0	0	0	0	0	0	0	0	0	0	0	0	0	0	1	0	0	0	0	3		0	0
659	pim0665		cls_867_3_3	uncharacterized protein	0		0	0	0	0	0	0	0	0	0	1	1	0	0	0	0	0	0	0	0	0	1	0	0	0	0	0	0	0	0	0	0	0	0	0	0	0	0	0	0	3		0	0
660	pim0666		cls_868_3_3	Domain of unknown function (DUF2828)	NCVOG0778	uncharacterized protein	0	0	0	0	0	0	0	0	1	0	0	0	0	0	0	0	0	0	1	0	0	0	1	0	0	0	0	0	0	0	0	0	0	0	0	0	0	0	0	3		0	0
661	pim0667		cls_869_3_3	uncharacterized protein	NCVOG2745	uncharacterized protein	0	0	0	0	0	0	0	0	0	0	0	0	0	0	0	0	0	0	0	0	0	0	0	0	1	0	1	1	0	0	0	0	0	0	0	0	0	0	0	3		0	0
662	pim0668		cls_872_3_3	uncharacterized protein	0		0	0	0	0	0	0	0	0	0	0	0	0	0	0	0	0	0	0	0	0	0	0	0	0	0	0	0	0	0	0	0	0	0	0	0	0	1	1	1	3		0	0
663	pim0669		cls_873_3_3	uncharacterized protein	0		0	0	0	0	0	0	0	0	0	1	1	1	0	0	0	0	0	0	0	0	0	0	0	0	0	0	0	0	0	0	0	0	0	0	0	0	0	0	0	3		0	0
665	pim0671		cls_875_3_3	uncharacterized protein	NCVOG2675	uncharacterized protein	0	0	0	0	0	0	0	0	0	0	0	0	0	0	0	0	0	0	0	0	0	0	0	1	0	0	1	1	0	0	0	0	0	0	0	0	0	0	0	3		0	0
666	pim0672		cls_876_3_3	uncharacterized protein	0		0	0	0	0	0	0	0	0	0	1	1	0	1	0	0	0	0	0	0	0	0	0	0	0	0	0	0	0	0	0	0	0	0	0	0	0	0	0	0	3		0	0
667	pim0673		cls_877_3_3	uncharacterized protein	NCVOG0339	uncharacterized protein	0	0	0	0	0	0	0	0	0	0	0	0	0	0	0	0	0	0	0	0	0	0	0	0	0	0	0	0	0	0	0	0	0	0	0	0	1	1	1	3		0	0
668	pim0674		cls_878_3_3	uncharacterized protein	0		0	0	0	0	0	0	0	0	0	0	0	0	0	0	0	0	0	0	1	1	1	0	0	0	0	0	0	0	0	0	0	0	0	0	0	0	0	0	0	3		0	0
669	pim0675		cls_879_3_3	uncharacterized protein	NCVOG1113	uncharacterized protein	0	0	0	0	0	0	0	0	0	0	0	0	0	0	0	0	0	0	0	0	0	0	0	0	0	1	1	1	0	0	0	0	0	0	0	0	0	0	0	3		0	0
670	pim0676		cls_880_3_3	uncharacterized protein	NCVOG1113	uncharacterized protein	0	0	0	0	0	0	0	0	0	0	0	0	0	0	0	0	0	0	0	0	0	0	0	0	0	1	1	1	0	0	0	0	0	0	0	0	0	0	0	3		0	0
671	pim0677		cls_881_3_3	uncharacterized protein	0		0	0	0	1	0	0	0	0	1	0	0	0	0	0	0	0	0	0	0	1	0	0	0	0	0	0	0	0	0	0	0	0	0	0	0	0	0	0	0	3		0	0
672	pim0678		cls_882_3_3	uncharacterized protein	NCVOG0987	WD repeat protein	0	0	0	1	0	0	1	0	0	0	0	0	0	0	0	0	0	1	0	0	0	0	0	0	0	0	0	0	0	0	0	0	0	0	0	0	0	0	0	3		0	0
673	pim0679		cls_885_3_3	BTB family protein	NCVOG0206	BTB family protein	0	1	1	0	0	0	0	0	0	0	0	0	0	0	0	0	0	0	0	1	0	0	0	0	0	0	0	0	0	0	0	0	0	0	0	0	0	0	0	3		0	1
674	pim0680		cls_886_3_3	uncharacterized protein	0		0	0	0	0	0	0	0	0	0	0	0	0	0	0	0	0	0	0	0	0	0	0	0	1	0	0	1	1	0	0	0	0	0	0	0	0	0	0	0	3		0	0
675	pim0681		cls_887_3_3	uncharacterized protein	0		0	0	0	0	0	0	0	0	0	0	1	1	1	0	0	0	0	0	0	0	0	0	0	0	0	0	0	0	0	0	0	0	0	0	0	0	0	0	0	3		0	0
676	pim0682		cls_888_3_3	uncharacterized protein	NCVOG1113	uncharacterized protein	0	0	0	0	0	0	0	0	0	0	0	0	0	0	0	0	0	0	0	0	0	0	0	0	0	1	1	1	0	0	0	0	0	0	0	0	0	0	0	3		0	0
677	pim0683		cls_889_3_3	uncharacterized protein	NCVOG0072,NCVOG4158		0	0	0	0	0	0	0	0	1	0	1	0	0	0	0	0	0	0	1	0	0	0	0	0	0	0	0	0	0	0	0	0	0	0	0	0	0	0	0	3		0	0
678	pim0684		cls_894_3_3	uncharacterized protein	NCVOG5143	uncharacterized protein	0	0	0	0	0	0	0	0	0	0	0	0	0	0	0	0	0	0	0	0	0	0	0	1	0	0	1	1	0	0	0	0	0	0	0	0	0	0	0	3		0	0
679	pim0685		cls_897_3_3	uncharacterized protein	NCVOG5159	uncharacterized protein	0	1	1	0	0	1	0	0	0	0	0	0	0	0	0	0	0	0	0	0	0	0	0	0	0	0	0	0	0	0	0	0	0	0	0	0	0	0	0	3		0	1
680	pim0686		cls_898_3_3	F-box domain protein	NCVOG1452	F-box domain protein	0	0	0	0	0	0	0	0	0	0	0	0	0	0	0	0	0	0	0	0	0	0	0	0	0	1	1	1	0	0	0	0	0	0	0	0	0	0	0	3		0	0
681	pim0687		cls_900_3_3	ankyrin repeat protein	NCVOG4122	ankyrin repeat protein	0	0	0	0	0	0	0	0	0	1	0	1	1	0	0	0	0	0	0	0	0	0	0	0	0	0	0	0	0	0	0	0	0	0	0	0	0	0	0	3		0	0
682	pim0688		cls_901_3_3	uncharacterized protein	NCVOG2656	uncharacterized protein	0	0	0	0	0	0	0	0	0	0	0	0	0	0	0	0	0	0	0	0	0	0	0	1	0	1	1	0	0	0	0	0	0	0	0	0	0	0	0	3		0	0
683	pim0689		cls_902_3_3	uncharacterized protein	0		0	0	0	0	0	0	0	0	0	0	0	0	0	0	0	0	0	0	1	1	1	0	0	0	0	0	0	0	0	0	0	0	0	0	0	0	0	0	0	3		0	0
684	pim0690		cls_903_3_3	uncharacterized protein	NCVOG1107	uncharacterized protein	0	0	0	0	0	0	0	0	0	0	0	0	0	0	0	0	0	0	0	0	0	0	0	0	0	0	0	0	0	0	0	1	1	0	0	0	0	1	0	3		0	0
685	pim0691		cls_904_3_3	uncharacterized protein	0		0	0	0	0	0	0	0	0	0	1	1	0	1	0	0	0	0	0	0	0	0	0	0	0	0	0	0	0	0	0	0	0	0	0	0	0	0	0	0	3		0	0
686	pim0692		cls_905_3_3	uncharacterized protein	NCVOG2817	toxin of RelE/StbE family	0	0	0	0	0	0	0	0	0	0	0	0	0	0	0	0	0	0	0	0	0	0	0	1	0	1	1	0	0	0	0	0	0	0	0	0	0	0	0	3		0	0
687	pim0693		cls_906_3_3	uncharacterized protein	0		0	0	0	0	0	0	0	0	0	0	0	0	0	0	0	0	0	0	0	0	0	0	0	1	1	0	1	0	0	0	0	0	0	0	0	0	0	0	0	3		0	0
688	pim0694		cls_907_3_3	uncharacterized protein	0		0	0	0	0	0	0	0	0	0	0	0	0	0	0	0	0	0	0	0	1	0	0	1	0	0	0	0	0	1	0	0	0	0	0	0	0	0	0	0	3		0	0
689	pim0695		cls_908_3_3	uncharacterized protein	NCVOG0451	ankyrin repeat protein	0	0	0	0	0	0	0	0	0	1	1	0	1	0	0	0	0	0	0	0	0	0	0	0	0	0	0	0	0	0	0	0	0	0	0	0	0	0	0	3		0	0
690	pim0696		cls_909_3_3	uncharacterized protein	0		0	0	0	0	0	0	0	0	0	1	1	0	1	0	0	0	0	0	0	0	0	0	0	0	0	0	0	0	0	0	0	0	0	0	0	0	0	0	0	3		0	0
691	pim0697		cls_910_3_3	fatty acid hydroxylase family protein	NCVOG5095	uncharacterized protein	0	0	0	1	0	0	0	0	1	0	0	0	0	0	0	0	0	1	0	0	0	0	0	0	0	0	0	0	0	0	0	0	0	0	0	0	0	0	0	3		0	0
692	pim0698		cls_911_3_3	Double-stranded RNA binding motif	0		0	0	0	0	1	0	0	0	0	0	0	0	0	0	0	0	0	0	0	0	0	0	0	0	0	0	0	0	0	0	1	0	0	0	1	0	0	0	0	3		0	0
693	pim0699		cls_912_3_3	uncharacterized protein	0		0	0	0	0	0	0	0	0	0	0	0	0	0	0	0	0	0	0	1	1	1	0	0	0	0	0	0	0	0	0	0	0	0	0	0	0	0	0	0	3		0	0
694	pim0700		cls_913_3_3	uncharacterized protein	0		0	0	0	0	0	0	0	0	0	1	0	1	1	0	0	0	0	0	0	0	0	0	0	0	0	0	0	0	0	0	0	0	0	0	0	0	0	0	0	3		0	0
695	pim0701		cls_914_3_3	uncharacterized protein	NCVOG2761	uncharacterized protein	0	0	0	0	0	0	0	0	0	0	0	0	0	0	0	0	0	0	0	0	0	0	0	0	1	0	1	1	0	0	0	0	0	0	0	0	0	0	0	3		0	0
696	pim0702		cls_917_3_3	uncharacterized protein	0		0	0	0	0	0	0	0	0	0	0	0	0	0	1	0	0	0	0	1	1	0	0	0	0	0	0	0	0	0	0	0	0	0	0	0	0	0	0	0	3		0	0
697	pim0703		cls_918_3_3	uncharacterized protein	NCVOG2487	Numod4 NHN endonuclease	0	0	0	0	0	0	0	0	0	0	0	0	0	1	0	0	0	0	1	1	0	0	0	0	0	0	0	0	0	0	0	0	0	0	0	0	0	0	0	3		0	0
698	pim0704		cls_919_3_3	uncharacterized protein	0		0	0	0	0	0	0	0	0	0	0	0	0	0	0	0	0	0	0	1	1	1	0	0	0	0	0	0	0	0	0	0	0	0	0	0	0	0	0	0	3		0	0
699	pim0705		cls_920_3_3	uncharacterized protein	0		0	0	0	0	0	0	0	0	0	1	1	0	1	0	0	0	0	0	0	0	0	0	0	0	0	0	0	0	0	0	0	0	0	0	0	0	0	0	0	3		0	0
700	pim0706		cls_921_3_3	uncharacterized protein	0		0	0	0	0	0	0	0	0	0	0	0	0	0	0	0	0	0	0	1	1	1	0	0	0	0	0	0	0	0	0	0	0	0	0	0	0	0	0	0	3		0	0
701	pim0707		cls_922_3_3	uncharacterized protein	0		0	0	0	0	0	0	0	0	0	1	0	0	1	0	0	0	0	0	0	0	1	0	0	0	0	0	0	0	0	0	0	0	0	0	0	0	0	0	0	3		0	0
702	pim0708		cls_923_3_3	uncharacterized protein	0		1	0	0	0	0	1	0	0	1	0	0	0	0	0	0	0	0	0	0	0	0	0	0	0	0	0	0	0	0	0	0	0	0	0	0	0	0	0	0	3		1	0
703	pim0709		cls_924_3_3	uncharacterized protein	NCVOG2177	uncharacterized protein	0	0	0	0	0	0	0	0	0	0	0	0	0	0	0	0	0	0	0	0	0	0	0	1	1	1	0	0	0	0	0	0	0	0	0	0	0	0	0	3		0	0
704	pim0710		cls_925_3_3	uncharacterized protein	NCVOG2176	uncharacterized protein	0	0	0	0	0	0	0	0	0	0	0	0	0	0	0	0	0	0	0	0	0	0	0	1	1	1	0	0	0	0	0	0	0	0	0	0	0	0	0	3		0	0
705	pim0711		cls_926_3_3	uncharacterized protein	NCVOG0072	HNH endonuclease	0	0	0	0	0	0	0	0	0	1	1	1	0	0	0	0	0	0	0	0	0	0	0	0	0	0	0	0	0	0	0	0	0	0	0	0	0	0	0	3		0	0
706	pim0712		cls_927_3_3	uncharacterized protein	0		0	0	0	0	0	0	0	0	0	1	1	1	0	0	0	0	0	0	0	0	0	0	0	0	0	0	0	0	0	0	0	0	0	0	0	0	0	0	0	3		0	0
707	pim0713		cls_930_3_3	uncharacterized protein	0		0	0	0	0	0	0	0	0	0	0	0	0	0	0	0	0	0	0	1	1	1	0	0	0	0	0	0	0	0	0	0	0	0	0	0	0	0	0	0	3		0	0
708	pim0714		cls_931_3_3	uncharacterized protein	NCVOG4170	guanosine monophosphate reductase	0	0	0	0	0	0	0	0	0	0	0	0	0	0	0	0	0	0	0	0	1	1	1	0	0	0	0	0	0	0	0	0	0	0	0	0	0	0	0	3		0	0
709	pim0715		cls_932_3_3	uncharacterized protein	0		0	0	0	0	0	0	0	0	0	0	1	1	1	0	0	0	0	0	0	0	0	0	0	0	0	0	0	0	0	0	0	0	0	0	0	0	0	0	0	3		0	0
710	pim0716		cls_934_3_3	uncharacterized protein	NCVOG0575	uncharacterized protein	0	0	0	0	0	0	0	0	0	0	0	0	0	0	0	0	0	0	1	0	0	1	1	0	0	0	0	0	0	0	0	0	0	0	0	0	0	0	0	3		0	0
711	pim0717		cls_935_3_3	uncharacterized protein	0		0	0	0	0	0	0	0	0	0	0	0	0	0	0	0	0	0	0	0	0	0	0	0	1	1	0	1	0	0	0	0	0	0	0	0	0	0	0	0	3		0	0
712	pim0718		cls_936_3_3	uncharacterized protein	0		0	0	0	0	0	0	0	0	0	0	0	0	0	0	0	1	0	0	0	0	0	0	0	1	0	0	0	1	0	0	0	0	0	0	0	0	0	0	0	3		0	0
713	pim0719		cls_937_3_3	uncharacterized protein	0		0	0	0	0	0	0	0	0	0	1	1	0	1	0	0	0	0	0	0	0	0	0	0	0	0	0	0	0	0	0	0	0	0	0	0	0	0	0	0	3		0	0
714	pim0720		cls_938_3_3	uncharacterized protein	NCVOG2799	uncharacterized protein	0	0	0	0	0	0	0	0	0	0	0	0	0	0	0	0	0	0	0	0	0	0	0	1	0	0	1	1	0	0	0	0	0	0	0	0	0	0	0	3		0	0
715	pim0721		cls_940_3_3	uncharacterized protein	NCVOG1106	uncharacterized protein	0	0	0	0	0	0	0	0	0	0	0	0	0	0	0	0	0	0	0	0	0	0	0	0	0	0	0	0	0	1	0	1	1	0	0	0	0	0	0	3		0	0
719	pim0725		cls_804_3_3	unannotated cluster (Ascoviridae)	NCVOG0044	uncharacterized protein	0	0	0	0	0	0	0	0	0	0	0	0	0	0	0	0	0	0	0	0	0	0	0	0	0	0	0	0	0	0	0	0	0	0	0	0	1	1	1	3		0	0
720	pim0726		cls_835_3_3	unannotated cluster (Ascoviridae)	NCVOG0341	uncharacterized protein	0	0	0	0	0	0	0	0	0	0	0	0	0	0	0	0	0	0	0	0	0	0	0	0	0	0	0	0	0	0	0	0	0	0	0	0	1	1	1	3		0	0
721	pim0727		cls_899_3_3	unannotated cluster (Ascoviridae)	NCVOG0160	uncharacterized protein	0	0	0	0	0	0	0	0	0	0	0	0	0	0	0	0	0	0	0	0	0	0	0	0	0	0	0	0	0	0	0	0	0	0	0	0	1	1	1	3		0	0
722	pim0728		cls_928_3_3	unannotated cluster (Ascoviridae)	NCVOG4003	uncharacterized protein	0	0	0	0	0	0	0	0	0	0	0	0	0	0	0	0	0	0	0	0	0	0	0	0	0	0	0	0	0	0	0	0	0	0	0	0	1	1	1	3		0	0
723	pim0729		cls_773_3_3	translation protein (Marseilleviridae)	0		0	0	0	0	0	0	0	0	0	0	0	0	0	0	0	0	0	0	0	0	1	1	1	0	0	0	0	0	0	0	0	0	0	0	0	0	0	0	0	3		0	0
724	pim0730		cls_774_3_3	unannotated cluster (Marseilleviridae)	NCVOG0613	nucleoside diphosphate kinase	0	0	0	0	0	0	0	0	0	0	0	0	0	0	0	0	0	0	1	0	0	1	1	0	0	0	0	0	0	0	0	0	0	0	0	0	0	0	0	3		0	0
725	pim0731		cls_789_3_3	unannotated cluster (Marseilleviridae)	NCVOG1326	superoxide dismutase	0	0	0	0	0	0	0	0	0	0	0	0	0	0	0	0	0	0	1	1	0	0	1	0	0	0	0	0	0	0	0	0	0	0	0	0	0	0	0	3		0	0
726	pim0732		cls_631_6_3	unannotated cluster (Marseilleviridae)	NCVOG2678	uncharacterized protein	0	0	0	0	0	0	0	0	0	0	0	0	0	0	0	0	0	0	0	0	0	0	0	3	0	0	1	2	0	0	0	0	0	0	0	0	0	0	0	6		0	0
727	pim0733		cls_673_4_3	unannotated cluster (Marseilleviridae)	NCVOG0231	MORN repeat proteins and some others	0	0	0	0	0	0	0	0	0	0	0	0	0	0	0	0	0	0	0	0	0	0	0	1	2	0	0	1	0	0	0	0	0	0	0	0	0	0	0	4		0	0
728	pim0734		cls_755_3_3	unannotated cluster (Marseilleviridae)	0		0	0	0	0	0	0	0	0	0	0	0	0	0	0	0	0	0	0	0	0	0	0	0	1	1	1	0	0	0	0	0	0	0	0	0	0	0	0	0	3		0	0
729	pim0735		cls_865_3_3	unannotated cluster (Marseilleviridae)	NCVOG1047	zinc finger protein	0	0	0	0	0	0	0	0	0	0	0	0	0	0	0	0	0	0	0	0	0	0	0	0	1	1	0	1	0	0	0	0	0	0	0	0	0	0	0	3		0	0
1123	pim1129		cls_627_9_3	unannotated cluster	NCVOG4001	ankyrin repeat protein	0	0	0	0	0	0	0	0	3	0	0	0	0	0	0	0	0	0	5	0	0	1	0	0	0	0	0	0	0	0	0	0	0	0	0	0	0	0	0	9		0	0
1124	pim1130		cls_633_6_3	unannotated cluster	0		0	0	0	0	0	0	0	0	0	0	0	1	0	0	0	0	0	0	0	0	0	3	2	0	0	0	0	0	0	0	0	0	0	0	0	0	0	0	0	6		0	0
1125	pim1131		cls_772_3_3	translation protein	NCVOG2980	asparaginyl t-RNA synthetase	1	0	0	0	0	0	0	0	0	0	0	0	0	0	0	0	0	0	1	0	0	0	1	0	0	0	0	0	0	0	0	0	0	0	0	0	0	0	0	3		1	0
1126	pim1132		cls_784_3_3	unannotated cluster	NCVOG5434	NAD-dependent DNA ligase	0	0	0	0	0	1	0	0	0	0	0	0	0	0	0	0	0	0	0	0	0	1	0	0	0	0	0	0	0	0	0	0	0	0	1	0	0	0	0	3		0	0
1127	pim1133		cls_841_3_3	translation protein	0		0	0	0	0	0	0	0	0	1	0	0	0	0	0	0	0	0	0	0	0	0	1	1	0	0	0	0	0	0	0	0	0	0	0	0	0	0	0	0	3		0	0
1128	pim1134		cls_849_3_3	translation protein	NCVOG0486	tyrosyl-tRNA synthetase	0	0	0	0	0	0	0	0	0	0	0	0	0	0	0	0	0	1	0	0	0	1	1	0	0	0	0	0	0	0	0	0	0	0	0	0	0	0	0	3		0	0
1203	pim1209		cls_676_4_3	unannotated cluster	0		0	0	0	0	0	0	0	0	0	1	0	0	2	0	0	0	0	0	1	0	0	0	0	0	0	0	0	0	0	0	0	0	0	0	0	0	0	0	0	4		0	0
1204	pim1210		cls_844_3_3	unannotated cluster	0		0	0	0	0	0	0	0	0	1	0	0	0	0	0	0	0	0	1	1	0	0	0	0	0	0	0	0	0	0	0	0	0	0	0	0	0	0	0	0	3		0	0
1205	pim1211		cls_896_3_3	unannotated cluster	NCVOG1354	Ribonuclease III	0	0	0	0	0	0	0	0	0	0	0	0	0	0	0	0	1	1	0	0	0	1	0	0	0	0	0	0	0	0	0	0	0	0	0	0	0	0	0	3		0	0
1543	pim1549		cls_635_6_3	unannotated cluster (Pithoviridae)	0		0	0	0	0	0	0	1	0	3	0	0	0	0	0	0	0	0	2	0	0	0	0	0	0	0	0	0	0	0	0	0	0	0	0	0	0	0	0	0	6		0	0
1544	pim1550		cls_654_4_3	unannotated cluster (Pithoviridae)	0		0	0	0	0	0	0	0	0	0	1	1	2	0	0	0	0	0	0	0	0	0	0	0	0	0	0	0	0	0	0	0	0	0	0	0	0	0	0	0	4		0	0
1545	pim1551		cls_655_4_3	unannotated cluster (Pithoviridae)	NCVOG0227	lipocalin family protein	0	1	0	0	0	0	0	0	0	0	0	0	0	0	0	0	1	2	0	0	0	0	0	0	0	0	0	0	0	0	0	0	0	0	0	0	0	0	0	4		0	1
1546	pim1552		cls_677_4_3	unannotated cluster (Pithoviridae)	0		0	0	0	0	0	0	0	0	0	1	1	0	2	0	0	0	0	0	0	0	0	0	0	0	0	0	0	0	0	0	0	0	0	0	0	0	0	0	0	4		0	0
1547	pim1553		cls_685_4_3	unannotated cluster (Pithoviridae)	NCVOG4122	ankyrin repeat protein	0	0	0	0	0	0	0	2	0	0	0	0	0	1	0	0	0	1	0	0	0	0	0	0	0	0	0	0	0	0	0	0	0	0	0	0	0	0	0	4		0	0
1548	pim1554		cls_688_4_3	unannotated cluster (Pithoviridae)	0		0	0	0	0	0	0	0	0	0	1	1	0	2	0	0	0	0	0	0	0	0	0	0	0	0	0	0	0	0	0	0	0	0	0	0	0	0	0	0	4		0	0
1549	pim1555		cls_704_3_3	unannotated cluster (Pithoviridae)	NCVOG4607	uncharacterized protein	0	0	0	1	0	1	1	0	0	0	0	0	0	0	0	0	0	0	0	0	0	0	0	0	0	0	0	0	0	0	0	0	0	0	0	0	0	0	0	3		0	0
1550	pim1556		cls_712_3_3	unannotated cluster (Pithoviridae)	0		0	0	0	0	0	0	0	0	0	1	1	0	1	0	0	0	0	0	0	0	0	0	0	0	0	0	0	0	0	0	0	0	0	0	0	0	0	0	0	3		0	0
1551	pim1557		cls_725_3_3	unannotated cluster (Pithoviridae)	NCVOG2645	uncharacterized protein	0	0	1	0	0	1	1	0	0	0	0	0	0	0	0	0	0	0	0	0	0	0	0	0	0	0	0	0	0	0	0	0	0	0	0	0	0	0	0	3		0	0
1552	pim1558		cls_791_3_3	unannotated cluster (Pithoviridae)	0		0	0	0	0	0	0	0	0	0	1	1	0	1	0	0	0	0	0	0	0	0	0	0	0	0	0	0	0	0	0	0	0	0	0	0	0	0	0	0	3		0	0
1553	pim1559		cls_884_3_3	unannotated cluster (Pithoviridae)	0		0	0	0	0	0	0	0	0	0	1	1	0	1	0	0	0	0	0	0	0	0	0	0	0	0	0	0	0	0	0	0	0	0	0	0	0	0	0	0	3		0	0
1554	pim1560		cls_916_3_3	unannotated cluster (Pithoviridae)	0		0	0	0	0	0	0	0	0	0	1	0	1	1	0	0	0	0	0	0	0	0	0	0	0	0	0	0	0	0	0	0	0	0	0	0	0	0	0	0	3		0	0
1555	pim1561		cls_939_3_3	unannotated cluster (Pithoviridae)	0		0	0	0	0	0	1	1	0	1	0	0	0	0	0	0	0	0	0	0	0	0	0	0	0	0	0	0	0	0	0	0	0	0	0	0	0	0	0	0	3		0	0
748	pim0754		cls_985_4_2	unannotated cluster	NCVOG0010	BRO-like protein	0	0	0	0	0	0	0	0	0	0	0	0	0	0	0	0	0	0	0	0	0	0	0	0	0	0	0	0	0	0	0	0	0	0	0	1	3	0	0	4		0	0
876	pim0882		cls_1356_2_2	unannotated cluster	0		0	0	0	0	0	0	0	0	0	0	0	0	0	0	0	0	0	0	1	0	0	0	0	0	0	0	0	0	0	0	0	0	0	0	0	1	0	0	0	2		0	0
969	pim0975		cls_1630_2_2	unannotated cluster	NCVOG2420	putative dehydrogenase	0	0	0	0	0	0	0	0	0	0	0	0	0	0	0	0	0	0	0	0	0	0	0	0	0	0	0	0	0	0	0	0	0	0	0	1	0	0	1	2		0	0
1104	pim1110		cls_1995_2_2	unannotated cluster	NCVOG4380	uncharacterized protein	0	0	0	0	0	0	0	0	0	0	0	0	0	0	0	0	0	0	0	0	0	0	0	0	0	0	0	0	0	0	0	0	0	0	1	1	0	0	0	2		0	0
1105	pim1111		cls_1996_2_2	unannotated cluster	NCVOG0010	BRO-like protein	0	0	0	0	0	0	0	0	0	0	0	0	0	0	0	0	0	0	0	0	0	0	0	0	0	0	0	0	0	0	0	0	0	0	1	1	0	0	0	2		0	0
1162	pim1168		cls_1301_2_2	unannotated cluster	NCVOG1056	uncharacterized protein	0	0	0	0	0	0	0	0	0	0	0	0	0	0	0	1	0	0	0	0	0	0	0	0	0	0	0	0	0	0	0	0	0	0	0	1	0	0	0	2		0	0
385	pim0386		cls_649_4_3	Collagen triple helix repeat protein			0	0	1	0	1	0	0	0	0	0	0	0	0	0	0	0	0	0	0	0	0	0	0	0	0	0	0	0	0	0	0	0	0	0	0	0	0	0	0	2		0	0
441	pim0443		cls_665_4_3	uncharacterized protein	NCVOG1343	Zn-finger protein	0	0	0	0	0	0	0	0	0	0	0	0	0	0	0	1	0	0	0	0	0	1	0	0	0	0	0	0	0	0	0	0	0	0	0	0	0	0	0	2		0	0
550	pim0556		cls_720_3_3	uncharacterized protein	NCVOG2822	uncharacterized protein	0	0	0	0	0	0	0	0	0	0	0	0	0	0	0	0	0	0	0	0	0	0	0	1	0	0	1	0	0	0	0	0	0	0	0	0	0	0	0	2		0	0
588	pim0594		cls_771_3_3	uncharacterized protein	0		0	0	0	0	0	0	0	0	0	0	0	0	0	0	0	0	0	0	0	0	0	1	1	0	0	0	0	0	0	0	0	0	0	0	0	0	0	0	0	2		0	0
744	pim0750		cls_944_8_2	unannotated cluster	NCVOG4141	uncharacterized protein	0	0	0	0	0	0	0	0	0	0	0	0	0	0	0	0	0	0	0	0	0	0	7	0	0	0	0	0	1	0	0	0	0	0	0	0	0	0	0	8		0	0
745	pim0751		cls_947_7_2	unannotated cluster	NCVOG0327	uncharacterized protein	0	0	0	0	0	0	0	0	0	0	0	0	0	0	0	0	0	0	0	0	0	0	0	0	0	0	0	0	0	0	0	0	0	0	0	0	5	2	0	7		0	0
746	pim0752		cls_970_4_2	unannotated cluster	NCVOG1054	uncharacterized protein	0	0	0	0	0	0	0	0	0	0	0	0	0	0	0	0	0	0	0	0	0	0	0	0	0	0	0	0	0	0	0	0	0	0	0	0	2	0	2	4		0	0
747	pim0753		cls_983_4_2	unannotated cluster	NCVOG0315	TNF-alpha-receptor-like protein	0	0	0	0	0	0	0	0	0	0	0	0	0	0	0	0	0	0	0	0	0	0	0	0	0	0	0	0	0	0	0	2	2	0	0	0	0	0	0	4		0	0
749	pim0755		cls_997_3_2	unannotated cluster	0		0	0	0	0	0	0	0	0	0	0	0	0	0	0	0	0	0	0	0	1	0	2	0	0	0	0	0	0	0	0	0	0	0	0	0	0	0	0	0	3		0	0
750	pim0756		cls_1005_3_2	unannotated cluster	0		0	0	0	0	0	0	0	0	0	0	0	0	0	0	0	0	0	0	0	0	0	1	2	0	0	0	0	0	0	0	0	0	0	0	0	0	0	0	0	3		0	0
751	pim0757		cls_1007_3_2	unannotated cluster	0		0	0	0	0	0	0	0	0	0	0	0	0	0	0	0	0	0	0	0	0	0	0	0	2	0	0	1	0	0	0	0	0	0	0	0	0	0	0	0	3		0	0
752	pim0758		cls_1010_3_2	unannotated cluster	NCVOG0231	MORN repeat proteins and some others	0	0	0	0	0	0	0	0	0	0	0	0	0	0	0	0	0	0	0	0	0	0	0	0	0	2	0	1	0	0	0	0	0	0	0	0	0	0	0	3		0	0
753	pim0759		cls_1016_3_2	unannotated cluster	0		0	0	0	0	0	0	0	0	0	0	0	0	0	0	0	0	0	0	1	0	0	0	2	0	0	0	0	0	0	0	0	0	0	0	0	0	0	0	0	3		0	0
754	pim0760		cls_1020_3_2	unannotated cluster	NCVOG0230	MTG motif gene family protein	0	0	0	0	0	0	0	0	0	0	0	0	0	0	0	0	0	0	0	0	0	0	0	0	0	0	0	0	0	0	1	0	0	0	2	0	0	0	0	3		0	0
755	pim0761		cls_1021_3_2	unannotated cluster	NCVOG1226	glycoprotein repeat protein	0	0	0	0	0	0	0	0	0	0	0	0	0	0	0	0	0	0	1	0	0	0	2	0	0	0	0	0	0	0	0	0	0	0	0	0	0	0	0	3		0	0
756	pim0762		cls_1023_3_2	unannotated cluster	NCVOG1447	uncharacterized protein	0	0	0	0	0	0	0	0	0	0	0	0	0	0	0	0	0	0	0	0	0	0	0	0	0	0	0	0	0	0	0	0	0	0	0	0	1	2	0	3		0	0
757	pim0763		cls_1026_3_2	unannotated cluster	0		0	0	0	0	0	0	0	0	0	0	0	0	0	0	0	0	0	0	0	0	0	2	1	0	0	0	0	0	0	0	0	0	0	0	0	0	0	0	0	3		0	0
758	pim0764		cls_1027_3_2	unannotated cluster	0		0	0	0	0	0	0	0	0	0	0	0	0	0	0	0	0	0	0	0	0	0	0	0	2	1	0	0	0	0	0	0	0	0	0	0	0	0	0	0	3		0	0
759	pim0765		cls_1029_3_2	unannotated cluster	0		0	0	0	0	0	0	0	0	0	0	0	0	0	0	0	0	0	0	1	2	0	0	0	0	0	0	0	0	0	0	0	0	0	0	0	0	0	0	0	3		0	0
760	pim0766		cls_1035_3_2	unannotated cluster	NCVOG2667	uncharacterized protein	0	0	0	0	0	0	0	0	0	0	0	0	0	0	0	0	0	0	0	0	0	0	0	2	0	0	1	0	0	0	0	0	0	0	0	0	0	0	0	3		0	0
761	pim0767		cls_1038_2_2	unannotated cluster	NCVOG1110	uncharacterized protein	0	0	0	0	0	0	0	0	0	0	0	0	0	0	0	0	0	0	0	0	0	0	0	0	0	0	0	0	0	0	0	1	1	0	0	0	0	0	0	2		0	0
762	pim0768		cls_1044_2_2	unannotated cluster	0		0	0	0	0	0	0	0	0	0	0	0	0	0	0	0	0	0	0	0	0	0	1	1	0	0	0	0	0	0	0	0	0	0	0	0	0	0	0	0	2		0	0
763	pim0769		cls_1047_2_2	unannotated cluster	0		0	0	0	0	0	0	0	0	0	0	0	0	0	0	0	0	0	0	0	0	0	1	1	0	0	0	0	0	0	0	0	0	0	0	0	0	0	0	0	2		0	0
764	pim0770		cls_1048_2_2	unannotated cluster	NCVOG0119	uncharacterized protein	0	0	0	0	0	0	0	0	0	0	0	0	0	0	0	0	0	0	0	0	0	0	0	0	0	0	0	0	0	0	0	0	0	0	0	0	1	0	1	2		0	0
765	pim0771		cls_1051_2_2	unannotated cluster	0		0	0	0	0	0	0	0	0	0	0	0	0	0	0	0	0	0	0	0	0	1	1	0	0	0	0	0	0	0	0	0	0	0	0	0	0	0	0	0	2		0	0
766	pim0772		cls_1052_2_2	unannotated cluster	NCVOG0820	ankyrin repeat protein	0	0	0	0	0	0	0	0	0	0	0	0	0	0	0	0	0	0	0	0	0	1	1	0	0	0	0	0	0	0	0	0	0	0	0	0	0	0	0	2		0	0
767	pim0773		cls_1055_2_2	unannotated cluster	NCVOG0010	BRO-like protein	0	0	0	0	0	0	0	0	0	0	0	0	0	0	0	0	0	0	0	0	0	0	0	0	0	0	0	0	0	0	0	0	0	0	0	0	1	1	0	2		0	0
768	pim0774		cls_1063_2_2	unannotated cluster	NCVOG2123	glycosyltransferase	0	0	0	0	0	0	0	0	0	0	0	0	0	0	0	0	0	0	0	0	0	1	1	0	0	0	0	0	0	0	0	0	0	0	0	0	0	0	0	2		0	0
769	pim0775		cls_1067_2_2	unannotated cluster	0		0	0	0	0	0	0	0	0	0	0	0	0	0	0	0	0	0	0	0	0	0	0	0	1	0	0	1	0	0	0	0	0	0	0	0	0	0	0	0	2		0	0
770	pim0776		cls_1069_2_2	unannotated cluster	0		0	0	0	0	0	0	0	0	0	0	0	0	0	0	0	0	0	0	0	0	0	1	1	0	0	0	0	0	0	0	0	0	0	0	0	0	0	0	0	2		0	0
771	pim0777		cls_1070_2_2	unannotated cluster	0		0	0	0	0	0	0	0	0	0	0	0	0	0	0	0	0	0	0	0	0	0	0	0	0	0	1	0	1	0	0	0	0	0	0	0	0	0	0	0	2		0	0
772	pim0778		cls_1071_2_2	unannotated cluster	0		0	0	0	0	0	0	0	0	0	0	0	0	0	0	0	0	0	0	0	0	0	0	0	1	0	0	1	0	0	0	0	0	0	0	0	0	0	0	0	2		0	0
773	pim0779		cls_1076_2_2	unannotated cluster	NCVOG0962	uncharacterized protein	0	0	0	0	0	0	0	0	0	0	0	0	0	0	0	0	0	0	0	0	0	0	0	0	0	0	0	0	0	0	0	0	0	0	0	0	1	0	1	2		0	0
774	pim0780		cls_1078_2_2	unannotated cluster	NCVOG5343	uncharacterized protein	0	0	0	0	0	0	0	0	0	0	0	0	0	0	0	0	0	0	0	0	0	0	0	0	1	0	0	1	0	0	0	0	0	0	0	0	0	0	0	2		0	0
775	pim0781		cls_1079_2_2	unannotated cluster	NCVOG0346	uncharacterized protein	0	0	0	0	0	0	0	0	0	0	0	0	0	0	0	0	0	0	0	0	0	0	0	0	0	0	0	0	0	1	0	0	1	0	0	0	0	0	0	2		0	0
776	pim0782		cls_1080_2_2	unannotated cluster	0		0	0	0	0	0	0	0	0	0	0	0	0	0	0	0	0	0	0	0	0	0	1	1	0	0	0	0	0	0	0	0	0	0	0	0	0	0	0	0	2		0	0
777	pim0783		cls_1083_2_2	unannotated cluster	0		0	0	0	0	0	0	0	0	0	0	0	0	0	0	0	0	0	0	1	1	0	0	0	0	0	0	0	0	0	0	0	0	0	0	0	0	0	0	0	2		0	0
778	pim0784		cls_1086_2_2	unannotated cluster	0		0	0	0	0	0	0	0	0	0	0	0	0	0	0	0	0	0	0	0	0	0	0	0	0	0	1	0	1	0	0	0	0	0	0	0	0	0	0	0	2		0	0
779	pim0785		cls_1088_2_2	unannotated cluster	NCVOG0432	uncharacterized protein	0	0	0	0	0	0	0	0	0	0	0	0	0	0	0	0	0	0	0	0	0	0	0	0	0	0	0	0	0	1	0	0	1	0	0	0	0	0	0	2		0	0
780	pim0786		cls_1091_2_2	unannotated cluster	0		0	0	0	0	0	0	0	0	0	0	0	0	0	0	0	0	0	0	0	0	0	1	1	0	0	0	0	0	0	0	0	0	0	0	0	0	0	0	0	2		0	0
781	pim0787		cls_1096_2_2	unannotated cluster	0		0	0	0	0	0	0	0	0	0	0	0	0	0	0	0	0	0	0	0	0	0	1	1	0	0	0	0	0	0	0	0	0	0	0	0	0	0	0	0	2		0	0
782	pim0788		cls_1099_2_2	unannotated cluster	0		0	0	0	0	0	0	0	0	0	0	0	0	0	0	0	0	0	0	0	0	0	0	0	1	0	0	1	0	0	0	0	0	0	0	0	0	0	0	0	2		0	0
783	pim0789		cls_1101_2_2	unannotated cluster	0		0	0	0	0	0	0	0	0	0	0	0	0	0	0	0	0	0	0	0	1	1	0	0	0	0	0	0	0	0	0	0	0	0	0	0	0	0	0	0	2		0	0
784	pim0790		cls_1106_2_2	unannotated cluster	0		0	0	0	0	0	0	0	0	0	0	0	0	0	0	0	0	0	0	1	1	0	0	0	0	0	0	0	0	0	0	0	0	0	0	0	0	0	0	0	2		0	0
785	pim0791		cls_1107_2_2	unannotated cluster	NCVOG0388	Endoprotease	0	0	0	0	0	0	0	0	0	0	0	0	0	0	0	0	0	0	0	0	0	0	0	0	0	0	0	0	0	0	0	0	0	0	0	0	1	1	0	2		0	0
786	pim0792		cls_1108_2_2	unannotated cluster	0		0	0	0	0	0	0	0	0	0	0	0	0	0	0	0	0	0	0	0	0	0	1	1	0	0	0	0	0	0	0	0	0	0	0	0	0	0	0	0	2		0	0
787	pim0793		cls_1109_2_2	unannotated cluster	NCVOG1047	zinc finger protein	0	0	0	0	0	0	0	0	0	0	0	0	0	0	0	0	0	0	0	0	0	0	0	1	1	0	0	0	0	0	0	0	0	0	0	0	0	0	0	2		0	0
788	pim0794		cls_1110_2_2	unannotated cluster	0		0	0	0	0	0	0	0	0	0	0	0	0	0	0	0	0	0	0	0	0	0	0	0	1	0	1	0	0	0	0	0	0	0	0	0	0	0	0	0	2		0	0
789	pim0795		cls_1111_2_2	unannotated cluster	0		0	0	0	0	0	0	0	0	0	0	0	0	0	0	0	0	0	0	1	1	0	0	0	0	0	0	0	0	0	0	0	0	0	0	0	0	0	0	0	2		0	0
790	pim0796		cls_1112_2_2	unannotated cluster	NCVOG0342	uncharacterized protein	0	0	0	0	0	0	0	0	0	0	0	0	0	0	0	0	0	0	0	0	0	0	0	0	0	0	0	0	0	1	0	0	1	0	0	0	0	0	0	2		0	0
791	pim0797		cls_1115_2_2	unannotated cluster	NCVOG4944	uncharacterized protein	0	0	0	0	0	0	0	0	0	0	0	0	0	0	0	0	0	0	0	0	0	0	0	0	0	0	0	0	0	0	0	0	0	0	0	0	1	1	0	2		0	0
792	pim0798		cls_1118_2_2	unannotated cluster	NCVOG0373	uncharacterized protein	0	0	0	0	0	0	0	0	0	0	0	0	0	0	0	0	0	0	0	0	0	0	0	0	0	0	0	0	0	0	0	0	0	0	0	0	1	1	0	2		0	0
793	pim0799		cls_1121_2_2	unannotated cluster	0		0	0	0	0	0	0	0	0	0	0	0	0	0	0	0	0	0	0	0	0	0	1	1	0	0	0	0	0	0	0	0	0	0	0	0	0	0	0	0	2		0	0
794	pim0800		cls_1123_2_2	unannotated cluster	NCVOG0964	uncharacterized protein	0	0	0	0	0	0	0	0	0	0	0	0	0	0	0	0	0	0	0	0	0	0	0	0	0	0	0	0	0	0	0	0	0	0	0	0	1	1	0	2		0	0
795	pim0801		cls_1127_2_2	unannotated cluster	NCVOG2618	DNA repair nuclease	0	0	0	0	0	0	0	0	0	0	0	0	0	0	0	0	0	0	0	0	0	1	1	0	0	0	0	0	0	0	0	0	0	0	0	0	0	0	0	2		0	0
796	pim0802		cls_1129_2_2	unannotated cluster	0		0	0	0	0	0	0	0	0	0	0	0	0	0	0	0	0	0	0	0	0	0	1	1	0	0	0	0	0	0	0	0	0	0	0	0	0	0	0	0	2		0	0
797	pim0803		cls_1132_2_2	unannotated cluster	NCVOG0391	uncharacterized protein	0	0	0	0	0	0	0	0	0	0	0	0	0	0	0	0	0	0	0	0	0	0	0	0	0	0	0	0	1	0	0	0	0	0	1	0	0	0	0	2		0	0
798	pim0804		cls_1136_2_2	unannotated cluster	NCVOG0956	uncharacterized protein	0	0	0	0	0	0	0	0	0	0	0	0	0	0	0	0	0	0	0	0	0	0	0	0	0	0	0	0	0	0	0	0	0	0	0	0	1	0	1	2		0	0
799	pim0805		cls_1139_2_2	unannotated cluster	NCVOG5017	uncharacterized protein	0	0	0	0	0	0	0	0	0	0	0	0	0	0	0	0	0	0	0	0	0	0	0	0	0	0	0	0	0	0	0	0	0	0	0	0	1	1	0	2		0	0
800	pim0806		cls_1140_2_2	unannotated cluster	NCVOG0400	uncharacterized protein	0	0	0	0	0	0	0	0	0	0	0	0	0	0	0	0	0	0	0	0	0	0	0	0	0	0	0	0	0	0	1	1	0	0	0	0	0	0	0	2		0	0
801	pim0807		cls_1144_2_2	unannotated cluster	0		0	0	0	0	0	0	0	0	0	0	0	0	0	0	0	0	0	0	0	0	0	0	0	1	0	0	1	0	0	0	0	0	0	0	0	0	0	0	0	2		0	0
802	pim0808		cls_1148_2_2	unannotated cluster	NCVOG0382	uncharacterized protein	0	0	0	0	0	0	0	0	0	0	0	0	0	0	0	0	0	0	0	0	0	0	0	0	0	0	0	0	0	0	0	0	0	0	0	0	1	0	1	2		0	0
803	pim0809		cls_1149_2_2	unannotated cluster	0		0	0	0	0	0	0	0	0	0	0	0	0	0	0	0	0	0	0	0	0	0	1	1	0	0	0	0	0	0	0	0	0	0	0	0	0	0	0	0	2		0	0
804	pim0810		cls_1150_2_2	unannotated cluster	0		0	0	0	0	0	0	0	0	0	0	0	0	0	0	0	0	0	0	1	1	0	0	0	0	0	0	0	0	0	0	0	0	0	0	0	0	0	0	0	2		0	0
805	pim0811		cls_1151_2_2	unannotated cluster	0		0	0	0	0	0	0	0	0	0	0	0	0	0	0	0	0	0	0	0	0	0	0	0	1	0	0	1	0	0	0	0	0	0	0	0	0	0	0	0	2		0	0
806	pim0812		cls_1155_2_2	unannotated cluster	0		0	0	0	0	0	0	0	0	0	0	0	0	0	0	0	0	0	0	1	1	0	0	0	0	0	0	0	0	0	0	0	0	0	0	0	0	0	0	0	2		0	0
807	pim0813		cls_1158_2_2	unannotated cluster	0		0	0	0	0	0	0	0	0	0	0	0	0	0	0	0	0	0	0	0	0	0	0	0	0	0	0	1	1	0	0	0	0	0	0	0	0	0	0	0	2		0	0
808	pim0814		cls_1160_2_2	unannotated cluster	0		0	0	0	0	0	0	0	0	0	0	0	0	0	0	0	0	0	0	0	0	0	1	1	0	0	0	0	0	0	0	0	0	0	0	0	0	0	0	0	2		0	0
809	pim0815		cls_1162_2_2	unannotated cluster	0		0	0	0	0	0	0	0	0	0	0	0	0	0	0	0	0	0	0	1	1	0	0	0	0	0	0	0	0	0	0	0	0	0	0	0	0	0	0	0	2		0	0
810	pim0816		cls_1172_2_2	unannotated cluster	NCVOG0434	uncharacterized protein	0	0	0	0	0	0	0	0	0	0	0	0	0	0	0	0	0	0	0	0	0	0	0	0	0	0	0	0	0	1	0	0	1	0	0	0	0	0	0	2		0	0
811	pim0817		cls_1173_2_2	unannotated cluster	0		0	0	0	0	0	0	0	0	0	0	0	0	0	0	0	0	0	0	0	0	0	1	1	0	0	0	0	0	0	0	0	0	0	0	0	0	0	0	0	2		0	0
812	pim0818		cls_1175_2_2	unannotated cluster	0		0	0	0	0	0	0	0	0	0	0	0	0	0	0	0	0	0	0	1	1	0	0	0	0	0	0	0	0	0	0	0	0	0	0	0	0	0	0	0	2		0	0
813	pim0819		cls_1182_2_2	unannotated cluster	NCVOG0960	uncharacterized protein	0	0	0	0	0	0	0	0	0	0	0	0	0	0	0	0	0	0	0	0	0	0	0	0	0	0	0	0	0	0	0	0	0	0	0	0	1	1	0	2		0	0
814	pim0820		cls_1184_2_2	unannotated cluster	0		0	0	0	0	0	0	0	0	0	0	0	0	0	0	0	0	0	0	0	0	0	0	0	0	0	1	0	1	0	0	0	0	0	0	0	0	0	0	0	2		0	0
815	pim0821		cls_1189_2_2	unannotated cluster	0		0	0	0	0	0	0	0	0	0	0	0	0	0	0	0	0	0	0	1	1	0	0	0	0	0	0	0	0	0	0	0	0	0	0	0	0	0	0	0	2		0	0
816	pim0822		cls_1191_2_2	unannotated cluster	0		0	0	0	0	0	0	0	0	0	0	0	0	0	0	0	0	0	0	0	0	1	1	0	0	0	0	0	0	0	0	0	0	0	0	0	0	0	0	0	2		0	0
817	pim0823		cls_1193_2_2	unannotated cluster	NCVOG3053	uncharacterized protein	0	0	0	0	0	0	0	0	0	0	0	0	0	0	0	0	0	0	0	0	0	1	1	0	0	0	0	0	0	0	0	0	0	0	0	0	0	0	0	2		0	0
818	pim0824		cls_1195_2_2	unannotated cluster	0		0	0	0	0	0	0	0	0	0	0	0	0	0	0	0	0	0	0	1	1	0	0	0	0	0	0	0	0	0	0	0	0	0	0	0	0	0	0	0	2		0	0
819	pim0825		cls_1196_2_2	unannotated cluster	0		0	0	0	0	0	0	0	0	0	0	0	0	0	0	0	0	0	0	1	1	0	0	0	0	0	0	0	0	0	0	0	0	0	0	0	0	0	0	0	2		0	0
820	pim0826		cls_1200_2_2	unannotated cluster	0		0	0	0	0	0	0	0	0	0	0	0	0	0	0	0	0	0	0	0	0	0	1	1	0	0	0	0	0	0	0	0	0	0	0	0	0	0	0	0	2		0	0
821	pim0827		cls_1204_2_2	unannotated cluster	NCVOG0422	uncharacterized protein	0	0	0	0	0	0	0	0	0	0	0	0	0	0	0	0	0	0	0	0	0	0	0	0	0	0	0	0	0	0	1	1	0	0	0	0	0	0	0	2		0	0
822	pim0828		cls_1209_2_2	unannotated cluster	0		0	0	0	0	0	0	0	0	0	0	0	0	0	0	0	0	0	0	0	0	0	1	1	0	0	0	0	0	0	0	0	0	0	0	0	0	0	0	0	2		0	0
823	pim0829		cls_1211_2_2	unannotated cluster	0		0	0	0	0	0	0	0	0	0	0	0	0	0	0	0	0	0	0	0	0	0	0	0	0	0	0	0	0	0	0	0	0	0	0	0	0	1	1	0	2		0	0
824	pim0830		cls_1213_2_2	unannotated cluster	NCVOG0345	uncharacterized protein	0	0	0	0	0	0	0	0	0	0	0	0	0	0	0	0	0	0	0	0	0	0	0	0	0	0	0	0	0	1	0	0	1	0	0	0	0	0	0	2		0	0
825	pim0831		cls_1214_2_2	unannotated cluster	0		0	0	0	0	0	0	0	0	0	0	0	0	0	0	0	0	0	0	0	0	0	0	0	0	1	0	0	1	0	0	0	0	0	0	0	0	0	0	0	2		0	0
826	pim0832		cls_1219_2_2	unannotated cluster	0		0	0	0	0	0	0	0	0	0	0	0	0	0	0	0	0	0	0	1	0	1	0	0	0	0	0	0	0	0	0	0	0	0	0	0	0	0	0	0	2		0	0
827	pim0833		cls_1222_2_2	unannotated cluster	NCVOG1449	uncharacterized protein	0	0	0	0	0	0	0	0	0	0	0	0	0	0	0	0	0	0	0	1	0	0	1	0	0	0	0	0	0	0	0	0	0	0	0	0	0	0	0	2		0	0
828	pim0834		cls_1224_2_2	unannotated cluster	0		0	0	0	0	0	0	0	0	0	0	0	0	0	0	0	0	0	0	0	0	0	0	0	0	0	0	1	1	0	0	0	0	0	0	0	0	0	0	0	2		0	0
829	pim0835		cls_1225_2_2	unannotated cluster	NCVOG2820	uncharacterized protein	0	0	0	0	0	0	0	0	0	0	0	0	0	0	0	0	0	0	0	0	0	0	0	0	0	0	1	1	0	0	0	0	0	0	0	0	0	0	0	2		0	0
830	pim0836		cls_1228_2_2	unannotated cluster	0		0	0	0	0	0	0	0	0	0	0	0	0	0	0	0	0	0	0	0	0	0	1	1	0	0	0	0	0	0	0	0	0	0	0	0	0	0	0	0	2		0	0
831	pim0837		cls_1230_2_2	unannotated cluster	0		0	0	0	0	0	0	0	0	0	0	0	0	0	0	0	0	0	0	0	0	0	0	0	1	0	1	0	0	0	0	0	0	0	0	0	0	0	0	0	2		0	0
832	pim0838		cls_1231_2_2	unannotated cluster	NCVOG1084	uncharacterized protein	0	0	0	0	0	0	0	0	0	0	0	0	0	0	0	0	0	0	0	0	1	0	0	0	0	0	0	0	0	0	0	0	0	0	1	0	0	0	0	2		0	0
833	pim0839		cls_1234_2_2	unannotated cluster	0		0	0	0	0	0	0	0	0	0	0	0	0	0	0	0	0	0	0	0	0	0	1	1	0	0	0	0	0	0	0	0	0	0	0	0	0	0	0	0	2		0	0
834	pim0840		cls_1236_2_2	unannotated cluster	0		0	0	0	0	0	0	0	0	0	0	0	0	0	0	0	0	0	0	0	0	0	0	0	1	0	0	1	0	0	0	0	0	0	0	0	0	0	0	0	2		0	0
835	pim0841		cls_1237_2_2	unannotated cluster	NCVOG2978	macro domain containing protein	0	0	0	0	0	0	0	0	0	0	0	0	0	0	0	0	0	0	1	0	0	1	0	0	0	0	0	0	0	0	0	0	0	0	0	0	0	0	0	2		0	0
836	pim0842		cls_1239_2_2	unannotated cluster	0		0	0	0	0	0	0	0	0	0	0	0	0	0	0	0	0	0	0	0	0	0	0	0	1	0	0	0	1	0	0	0	0	0	0	0	0	0	0	0	2		0	0
837	pim0843		cls_1243_2_2	unannotated cluster	0		0	0	0	0	0	0	0	0	0	0	0	0	0	0	0	0	0	0	0	0	0	0	0	1	0	0	1	0	0	0	0	0	0	0	0	0	0	0	0	2		0	0
838	pim0844		cls_1246_2_2	unannotated cluster	NCVOG4919	uncharacterized protein	0	0	0	0	0	0	0	0	0	0	0	0	0	0	0	0	0	0	0	0	0	0	0	0	0	0	0	0	1	0	0	0	0	0	1	0	0	0	0	2		0	0
839	pim0845		cls_1248_2_2	unannotated cluster	NCVOG1078	uncharacterized protein	0	0	0	0	0	0	0	0	0	0	0	0	0	0	0	0	0	0	0	0	0	0	0	0	0	0	0	0	0	0	1	0	0	0	1	0	0	0	0	2		0	0
840	pim0846		cls_1250_2_2	unannotated cluster	0		0	0	0	0	0	0	0	0	0	0	0	0	0	0	0	0	0	0	0	0	0	0	0	0	0	1	0	1	0	0	0	0	0	0	0	0	0	0	0	2		0	0
841	pim0847		cls_1252_2_2	unannotated cluster	0		0	0	0	0	0	0	0	0	0	0	0	0	0	0	0	0	0	0	0	0	0	1	1	0	0	0	0	0	0	0	0	0	0	0	0	0	0	0	0	2		0	0
842	pim0848		cls_1253_2_2	unannotated cluster	NCVOG0389	uncharacterized protein	0	0	0	0	0	0	0	0	0	0	0	0	0	0	0	0	0	0	0	0	0	0	0	0	0	0	0	0	0	0	0	0	0	0	0	0	1	1	0	2		0	0
843	pim0849		cls_1258_2_2	unannotated cluster	0		0	0	0	0	0	0	0	0	0	0	0	0	0	0	0	0	0	0	0	0	0	1	1	0	0	0	0	0	0	0	0	0	0	0	0	0	0	0	0	2		0	0
844	pim0850		cls_1259_2_2	unannotated cluster	0		0	0	0	0	0	0	0	0	0	0	0	0	0	0	0	0	0	0	0	1	1	0	0	0	0	0	0	0	0	0	0	0	0	0	0	0	0	0	0	2		0	0
845	pim0851		cls_1265_2_2	unannotated cluster	0		0	0	0	0	0	0	0	0	0	0	0	0	0	0	0	0	0	0	0	0	0	1	1	0	0	0	0	0	0	0	0	0	0	0	0	0	0	0	0	2		0	0
846	pim0852		cls_1266_2_2	unannotated cluster	0		0	0	0	0	0	0	0	0	0	0	0	0	0	0	0	0	0	0	1	0	0	0	1	0	0	0	0	0	0	0	0	0	0	0	0	0	0	0	0	2		0	0
847	pim0853		cls_1270_2_2	unannotated cluster	NCVOG1101	uncharacterized protein	0	0	0	0	0	0	0	0	0	0	0	0	0	0	0	0	0	0	0	0	0	0	0	0	0	0	0	0	0	0	0	1	1	0	0	0	0	0	0	2		0	0
848	pim0854		cls_1274_2_2	unannotated cluster	NCVOG1096	uncharacterized protein	0	0	0	0	0	0	0	0	0	0	0	0	0	0	0	0	0	0	0	0	0	0	0	0	0	0	0	0	0	1	0	0	1	0	0	0	0	0	0	2		0	0
849	pim0855		cls_1277_2_2	unannotated cluster	0		0	0	0	0	0	0	0	0	0	0	0	0	0	0	0	0	0	0	0	0	0	1	1	0	0	0	0	0	0	0	0	0	0	0	0	0	0	0	0	2		0	0
850	pim0856		cls_1278_2_2	unannotated cluster	NCVOG0387	uncharacterized protein	0	0	0	0	0	0	0	0	0	0	0	0	0	0	0	0	0	0	0	0	0	0	0	0	0	0	0	0	0	0	0	0	0	0	0	0	1	1	0	2		0	0
851	pim0857		cls_1286_2_2	unannotated cluster	0		0	0	0	0	0	0	0	0	0	0	0	0	0	0	0	0	0	0	0	0	0	1	1	0	0	0	0	0	0	0	0	0	0	0	0	0	0	0	0	2		0	0
852	pim0858		cls_1293_2_2	unannotated cluster	0		0	0	0	0	0	0	0	0	0	0	0	0	0	0	0	0	0	0	0	0	0	1	1	0	0	0	0	0	0	0	0	0	0	0	0	0	0	0	0	2		0	0
853	pim0859		cls_1294_2_2	unannotated cluster	0		0	0	0	0	0	0	0	0	0	0	0	0	0	0	0	0	0	0	0	0	0	1	1	0	0	0	0	0	0	0	0	0	0	0	0	0	0	0	0	2		0	0
854	pim0860		cls_1300_2_2	unannotated cluster	NCVOG0957	uncharacterized protein	0	0	0	0	0	0	0	0	0	0	0	0	0	0	0	0	0	0	0	0	0	0	0	0	0	0	0	0	0	0	0	0	0	0	0	0	1	1	0	2		0	0
855	pim0861		cls_1302_2_2	unannotated cluster	0		0	0	0	0	0	0	0	0	0	0	0	0	0	0	0	0	0	0	1	0	0	0	1	0	0	0	0	0	0	0	0	0	0	0	0	0	0	0	0	2		0	0
856	pim0862		cls_1309_2_2	unannotated cluster	0		0	0	0	0	0	0	0	0	0	0	0	0	0	0	0	0	0	0	0	0	0	1	1	0	0	0	0	0	0	0	0	0	0	0	0	0	0	0	0	2		0	0
857	pim0863		cls_1313_2_2	unannotated cluster	NCVOG4517	bifunctional purine biosynthesis protein	0	0	0	0	0	0	0	0	0	0	0	0	0	0	0	0	0	0	0	0	0	1	1	0	0	0	0	0	0	0	0	0	0	0	0	0	0	0	0	2		0	0
858	pim0864		cls_1315_2_2	unannotated cluster	0		0	0	0	0	0	0	0	0	0	0	0	0	0	0	0	0	0	0	0	0	0	0	0	1	0	0	1	0	0	0	0	0	0	0	0	0	0	0	0	2		0	0
859	pim0865		cls_1316_2_2	unannotated cluster	NCVOG4947	uncharacterized protein	0	0	0	0	0	0	0	0	0	0	0	0	0	0	0	0	0	0	0	0	0	0	0	0	0	0	0	0	0	0	0	0	0	0	0	0	1	1	0	2		0	0
860	pim0866		cls_1318_2_2	unannotated cluster	0		0	0	0	0	0	0	0	0	0	0	0	0	0	0	0	0	0	0	0	0	0	1	1	0	0	0	0	0	0	0	0	0	0	0	0	0	0	0	0	2		0	0
861	pim0867		cls_1319_2_2	unannotated cluster	NCVOG2713	uncharacterized protein	0	0	0	0	0	0	0	0	0	0	0	0	0	0	0	0	0	0	1	1	0	0	0	0	0	0	0	0	0	0	0	0	0	0	0	0	0	0	0	2		0	0
862	pim0868		cls_1320_2_2	unannotated cluster	0		0	0	0	0	0	0	0	0	0	0	0	0	0	0	0	0	0	0	0	0	0	0	0	1	0	0	0	1	0	0	0	0	0	0	0	0	0	0	0	2		0	0
863	pim0869		cls_1321_2_2	unannotated cluster	0		0	0	0	0	0	0	0	0	0	0	0	0	0	0	0	0	0	0	0	0	0	1	1	0	0	0	0	0	0	0	0	0	0	0	0	0	0	0	0	2		0	0
864	pim0870		cls_1325_2_2	unannotated cluster	0		0	0	0	0	0	0	0	0	0	0	0	0	0	0	0	0	0	0	1	1	0	0	0	0	0	0	0	0	0	0	0	0	0	0	0	0	0	0	0	2		0	0
865	pim0871		cls_1327_2_2	unannotated cluster	NCVOG0379	uncharacterized protein	0	0	0	0	0	0	0	0	0	0	0	0	0	0	0	0	0	0	0	0	0	0	0	0	0	0	0	0	0	0	0	0	0	0	0	0	1	0	1	2		0	0
866	pim0872		cls_1329_2_2	unannotated cluster	NCVOG2752	uncharacterized protein	0	0	0	0	0	0	0	0	0	0	0	0	0	0	0	0	0	0	0	0	0	0	0	1	0	0	1	0	0	0	0	0	0	0	0	0	0	0	0	2		0	0
867	pim0873		cls_1330_2_2	unannotated cluster	NCVOG0709	uncharacterized protein	0	0	0	0	0	0	0	0	0	0	0	0	0	0	0	0	0	0	0	0	0	1	1	0	0	0	0	0	0	0	0	0	0	0	0	0	0	0	0	2		0	0
868	pim0874		cls_1331_2_2	unannotated cluster	0		0	0	0	0	0	0	0	0	0	0	0	0	0	0	0	0	0	0	0	0	0	0	0	1	0	0	1	0	0	0	0	0	0	0	0	0	0	0	0	2		0	0
869	pim0875		cls_1332_2_2	unannotated cluster	0		0	0	0	0	0	0	0	0	0	0	0	0	0	0	0	0	0	0	0	0	1	1	0	0	0	0	0	0	0	0	0	0	0	0	0	0	0	0	0	2		0	0
870	pim0876		cls_1337_2_2	unannotated cluster	0		0	0	0	0	0	0	0	0	0	0	0	0	0	0	0	0	0	0	0	0	0	0	0	1	0	0	1	0	0	0	0	0	0	0	0	0	0	0	0	2		0	0
871	pim0877		cls_1338_2_2	unannotated cluster	NCVOG2747	uncharacterized protein	0	0	0	0	0	0	0	0	0	0	0	0	0	0	0	0	0	0	0	0	0	0	0	0	0	0	1	1	0	0	0	0	0	0	0	0	0	0	0	2		0	0
872	pim0878		cls_1342_2_2	unannotated cluster	NCVOG0344	uncharacterized protein	0	0	0	0	0	0	0	0	0	0	0	0	0	0	0	0	0	0	0	0	0	0	0	0	0	0	0	0	0	1	0	0	1	0	0	0	0	0	0	2		0	0
873	pim0879		cls_1346_2_2	unannotated cluster	0		0	0	0	0	0	0	0	0	0	0	0	0	0	0	0	0	0	0	0	0	0	1	1	0	0	0	0	0	0	0	0	0	0	0	0	0	0	0	0	2		0	0
874	pim0880		cls_1350_2_2	unannotated cluster	0		0	0	0	0	0	0	0	0	0	0	0	0	0	0	0	0	0	0	1	1	0	0	0	0	0	0	0	0	0	0	0	0	0	0	0	0	0	0	0	2		0	0
875	pim0881		cls_1353_2_2	unannotated cluster	0		0	0	0	0	0	0	0	0	0	0	0	0	0	0	0	0	0	0	1	0	0	0	1	0	0	0	0	0	0	0	0	0	0	0	0	0	0	0	0	2		0	0
877	pim0883		cls_1359_2_2	unannotated cluster	0		0	0	0	0	0	0	0	0	0	0	0	0	0	0	0	0	0	0	0	0	0	0	0	0	0	1	0	1	0	0	0	0	0	0	0	0	0	0	0	2		0	0
878	pim0884		cls_1361_2_2	unannotated cluster	NCVOG0347	uncharacterized protein	0	0	0	0	0	0	0	0	0	0	0	0	0	0	0	0	0	0	0	0	0	0	0	0	0	0	0	0	0	1	0	0	1	0	0	0	0	0	0	2		0	0
879	pim0885		cls_1362_2_2	unannotated cluster	0		0	0	0	0	0	0	0	0	0	0	0	0	0	0	0	0	0	0	1	1	0	0	0	0	0	0	0	0	0	0	0	0	0	0	0	0	0	0	0	2		0	0
880	pim0886		cls_1363_2_2	unannotated cluster	NCVOG5016	uncharacterized protein	0	0	0	0	0	0	0	0	0	0	0	0	0	0	0	0	0	0	0	0	0	0	0	0	0	0	0	0	0	0	0	0	0	0	0	0	1	1	0	2		0	0
881	pim0887		cls_1365_2_2	unannotated cluster	0		0	0	0	0	0	0	0	0	0	0	0	0	0	0	0	0	0	0	0	0	0	1	1	0	0	0	0	0	0	0	0	0	0	0	0	0	0	0	0	2		0	0
882	pim0888		cls_1366_2_2	unannotated cluster	0		0	0	0	0	0	0	0	0	0	0	0	0	0	0	0	0	0	0	0	0	0	1	1	0	0	0	0	0	0	0	0	0	0	0	0	0	0	0	0	2		0	0
883	pim0889		cls_1367_2_2	unannotated cluster	0		0	0	0	0	0	0	0	0	0	0	0	0	0	0	0	0	0	0	1	1	0	0	0	0	0	0	0	0	0	0	0	0	0	0	0	0	0	0	0	2		0	0
884	pim0890		cls_1368_2_2	unannotated cluster	NCVOG1102	uncharacterized protein	0	0	0	0	0	0	0	0	0	0	0	0	0	0	0	0	0	0	0	0	0	0	0	0	0	0	0	0	0	1	0	0	1	0	0	0	0	0	0	2		0	0
885	pim0891		cls_1371_2_2	unannotated cluster	NCVOG5181	uncharacterized protein	0	0	0	0	0	0	0	0	0	0	0	0	0	0	0	0	0	0	0	0	0	0	0	0	0	0	0	0	0	1	0	0	1	0	0	0	0	0	0	2		0	0
886	pim0892		cls_1373_2_2	unannotated cluster	0		0	0	0	0	0	0	0	0	0	0	0	0	0	0	0	0	0	0	0	0	0	1	1	0	0	0	0	0	0	0	0	0	0	0	0	0	0	0	0	2		0	0
887	pim0893		cls_1375_2_2	unannotated cluster	0		0	0	0	0	0	0	0	0	0	0	0	0	0	0	0	0	0	0	0	0	0	0	0	1	0	0	0	1	0	0	0	0	0	0	0	0	0	0	0	2		0	0
888	pim0894		cls_1378_2_2	unannotated cluster	NCVOG5088	uncharacterized protein	0	0	0	0	0	0	0	0	0	0	0	0	0	0	0	0	0	0	0	0	0	0	0	0	0	0	1	1	0	0	0	0	0	0	0	0	0	0	0	2		0	0
889	pim0895		cls_1380_2_2	unannotated cluster	NCVOG0036,NCVOG0196		0	0	0	0	0	0	0	0	0	0	0	0	0	0	0	0	0	0	0	0	0	1	1	0	0	0	0	0	0	0	0	0	0	0	0	0	0	0	0	2		0	0
890	pim0896		cls_1381_2_2	unannotated cluster	0		0	0	0	0	0	0	0	0	0	0	0	0	0	0	0	0	0	0	1	1	0	0	0	0	0	0	0	0	0	0	0	0	0	0	0	0	0	0	0	2		0	0
891	pim0897		cls_1382_2_2	unannotated cluster	0		0	0	0	0	0	0	0	0	0	0	0	0	0	0	0	0	0	0	0	0	0	1	1	0	0	0	0	0	0	0	0	0	0	0	0	0	0	0	0	2		0	0
892	pim0898		cls_1387_2_2	unannotated cluster	NCVOG3090	uncharacterized protein	0	0	0	0	0	0	0	0	0	0	0	0	0	0	0	0	0	0	0	0	0	0	0	1	0	0	0	1	0	0	0	0	0	0	0	0	0	0	0	2		0	0
893	pim0899		cls_1388_2_2	unannotated cluster	NCVOG1065	cytosine DNA methyltransferase	0	0	0	0	0	0	0	0	0	0	0	0	0	0	0	0	0	0	0	0	0	0	0	0	0	0	0	0	0	1	0	0	0	1	0	0	0	0	0	2		0	0
894	pim0900		cls_1389_2_2	unannotated cluster	0		0	0	0	0	0	0	0	0	0	0	0	0	0	0	0	0	0	0	0	0	0	0	0	0	0	1	0	1	0	0	0	0	0	0	0	0	0	0	0	2		0	0
895	pim0901		cls_1390_2_2	unannotated cluster	0		0	0	0	0	0	0	0	0	0	0	0	0	0	0	0	0	0	0	0	0	0	0	0	1	0	0	1	0	0	0	0	0	0	0	0	0	0	0	0	2		0	0
896	pim0902		cls_1391_2_2	unannotated cluster	0		0	0	0	0	0	0	0	0	0	0	0	0	0	0	0	0	0	0	0	1	0	0	1	0	0	0	0	0	0	0	0	0	0	0	0	0	0	0	0	2		0	0
897	pim0903		cls_1396_2_2	unannotated cluster	NCVOG5145	uncharacterized protein	0	0	0	0	0	0	0	0	0	0	0	0	0	0	0	0	0	0	0	0	0	0	0	1	0	0	1	0	0	0	0	0	0	0	0	0	0	0	0	2		0	0
898	pim0904		cls_1397_2_2	unannotated cluster	NCVOG0348	uncharacterized protein	0	0	0	0	0	0	0	0	0	0	0	0	0	0	0	0	0	0	0	0	0	0	0	0	0	0	0	0	0	1	0	0	1	0	0	0	0	0	0	2		0	0
899	pim0905		cls_1412_2_2	unannotated cluster	NCVOG0381	uncharacterized protein	0	0	0	0	0	0	0	0	0	0	0	0	0	0	0	0	0	0	0	0	0	0	0	0	0	0	0	0	0	0	0	0	0	0	0	0	1	1	0	2		0	0
900	pim0906		cls_1423_2_2	unannotated cluster	0		0	0	0	0	0	0	0	0	0	0	0	0	0	0	0	0	0	0	1	1	0	0	0	0	0	0	0	0	0	0	0	0	0	0	0	0	0	0	0	2		0	0
901	pim0907		cls_1430_2_2	unannotated cluster	0		0	0	0	0	0	0	0	0	0	0	0	0	0	0	0	0	0	0	0	0	0	0	0	1	0	0	1	0	0	0	0	0	0	0	0	0	0	0	0	2		0	0
902	pim0908		cls_1432_2_2	unannotated cluster	NCVOG1113	uncharacterized protein	0	0	0	0	0	0	0	0	0	0	0	0	0	0	0	0	0	0	0	0	0	0	0	0	0	0	1	1	0	0	0	0	0	0	0	0	0	0	0	2		0	0
903	pim0909		cls_1446_2_2	unannotated cluster	NCVOG1113	uncharacterized protein	0	0	0	0	0	0	0	0	0	0	0	0	0	0	0	0	0	0	0	0	0	0	0	1	0	1	0	0	0	0	0	0	0	0	0	0	0	0	0	2		0	0
904	pim0910		cls_1449_2_2	unannotated cluster	NCVOG5015	Zinc finger C2H2 type protein	0	0	0	0	0	0	0	0	0	0	0	0	0	0	0	0	0	0	0	0	0	0	0	0	0	0	0	0	0	0	0	0	0	0	0	0	1	1	0	2		0	0
905	pim0911		cls_1452_2_2	unannotated cluster	0		0	0	0	0	0	0	0	0	0	0	0	0	0	0	0	0	0	0	0	1	0	0	1	0	0	0	0	0	0	0	0	0	0	0	0	0	0	0	0	2		0	0
906	pim0912		cls_1453_2_2	unannotated cluster	NCVOG2989	ankyrin repeat protein	0	0	0	0	0	0	0	0	0	0	0	0	0	0	0	0	0	0	0	0	0	0	0	1	0	0	0	1	0	0	0	0	0	0	0	0	0	0	0	2		0	0
907	pim0913		cls_1471_2_2	unannotated cluster	0		0	0	0	0	0	0	0	0	0	0	0	0	0	0	0	0	0	0	0	0	0	1	1	0	0	0	0	0	0	0	0	0	0	0	0	0	0	0	0	2		0	0
908	pim0914		cls_1473_2_2	unannotated cluster	NCVOG0965	protein phosphatase 1, regulatory subunit 15A	0	0	0	0	0	0	0	0	0	0	0	0	0	0	0	0	0	0	0	0	0	0	0	0	0	0	0	0	0	0	0	0	0	0	1	0	0	0	1	2		0	0
909	pim0915		cls_1475_2_2	unannotated cluster	NCVOG0958	uncharacterized protein	0	0	0	0	0	0	0	0	0	0	0	0	0	0	0	0	0	0	0	0	0	0	0	0	0	0	0	0	0	0	0	0	0	0	0	0	1	0	1	2		0	0
910	pim0916		cls_1476_2_2	unannotated cluster	0		0	0	0	0	0	0	0	0	0	0	0	0	0	0	0	0	0	0	0	0	0	0	0	1	0	0	1	0	0	0	0	0	0	0	0	0	0	0	0	2		0	0
911	pim0917		cls_1480_2_2	unannotated cluster	NCVOG0231	MORN repeat proteins and some others	0	0	0	0	0	0	0	0	0	0	0	0	0	0	0	0	0	0	0	0	0	0	0	0	0	1	0	1	0	0	0	0	0	0	0	0	0	0	0	2		0	0
912	pim0918		cls_1481_2_2	unannotated cluster	NCVOG5019	uncharacterized protein	0	0	0	0	0	0	0	0	0	0	0	0	0	0	0	0	0	0	0	0	0	0	0	0	0	0	0	0	0	0	0	0	0	0	0	0	1	0	1	2		0	0
913	pim0919		cls_1482_2_2	unannotated cluster	0		0	0	0	0	0	0	0	0	0	0	0	0	0	0	0	0	0	0	0	0	0	1	1	0	0	0	0	0	0	0	0	0	0	0	0	0	0	0	0	2		0	0
914	pim0920		cls_1483_2_2	unannotated cluster	NCVOG0231	MORN repeat proteins and some others	0	0	0	0	0	0	0	0	0	0	0	0	0	0	0	0	0	0	0	0	0	0	0	1	0	0	1	0	0	0	0	0	0	0	0	0	0	0	0	2		0	0
915	pim0921		cls_1487_2_2	unannotated cluster	0		0	0	0	0	0	0	0	0	0	0	0	0	0	0	0	0	0	0	0	0	0	0	0	0	0	0	0	0	0	0	0	0	0	0	0	0	1	1	0	2		0	0
916	pim0922		cls_1488_2_2	unannotated cluster	NCVOG0231	MORN repeat proteins and some others	0	0	0	0	0	0	0	0	0	0	0	0	0	0	0	0	0	0	0	0	0	0	0	0	0	1	0	1	0	0	0	0	0	0	0	0	0	0	0	2		0	0
917	pim0923		cls_1490_2_2	unannotated cluster	NCVOG0231	MORN repeat proteins and some others	0	0	0	0	0	0	0	0	0	0	0	0	0	0	0	0	0	0	0	0	0	0	0	0	0	1	0	1	0	0	0	0	0	0	0	0	0	0	0	2		0	0
918	pim0924		cls_1491_2_2	unannotated cluster	NCVOG0231	MORN repeat proteins and some others	0	0	0	0	0	0	0	0	0	0	0	0	0	0	0	0	0	0	0	0	0	0	0	0	0	1	0	1	0	0	0	0	0	0	0	0	0	0	0	2		0	0
919	pim0925		cls_1492_2_2	unannotated cluster	NCVOG0231	MORN repeat proteins and some others	0	0	0	0	0	0	0	0	0	0	0	0	0	0	0	0	0	0	0	0	0	0	0	0	0	1	0	1	0	0	0	0	0	0	0	0	0	0	0	2		0	0
920	pim0926		cls_1498_2_2	unannotated cluster	0		0	0	0	0	0	0	0	0	0	0	0	0	0	0	0	0	0	0	0	0	0	1	1	0	0	0	0	0	0	0	0	0	0	0	0	0	0	0	0	2		0	0
921	pim0927		cls_1502_2_2	unannotated cluster	NCVOG1081	uncharacterized protein	0	0	0	0	0	0	0	0	0	0	0	0	0	0	0	0	0	0	0	0	0	0	0	0	0	0	0	0	0	1	0	0	1	0	0	0	0	0	0	2		0	0
922	pim0928		cls_1503_2_2	unannotated cluster	0		0	0	0	0	0	0	0	0	0	0	0	0	0	0	0	0	0	0	1	0	0	0	0	0	0	0	0	0	0	0	0	0	0	0	0	0	0	0	1	2		0	0
923	pim0929		cls_1504_2_2	unannotated cluster	NCVOG0378	uncharacterized protein	0	0	0	0	0	0	0	0	0	0	0	0	0	0	0	0	0	0	0	0	0	0	0	0	0	0	0	0	0	0	0	0	0	0	0	0	1	1	0	2		0	0
924	pim0930		cls_1505_2_2	unannotated cluster	0		0	0	0	0	0	0	0	0	0	0	0	0	0	0	0	0	0	0	0	0	0	0	0	1	0	0	0	1	0	0	0	0	0	0	0	0	0	0	0	2		0	0
925	pim0931		cls_1506_2_2	unannotated cluster	0		0	0	0	0	0	0	0	0	0	0	0	0	0	0	0	0	0	0	1	1	0	0	0	0	0	0	0	0	0	0	0	0	0	0	0	0	0	0	0	2		0	0
926	pim0932		cls_1507_2_2	unannotated cluster	0		0	0	0	0	0	0	0	0	0	0	0	0	0	0	0	0	0	0	0	0	0	1	1	0	0	0	0	0	0	0	0	0	0	0	0	0	0	0	0	2		0	0
927	pim0933		cls_1515_2_2	unannotated cluster	0		0	0	0	0	0	0	0	0	0	0	0	0	0	0	0	0	0	0	0	1	1	0	0	0	0	0	0	0	0	0	0	0	0	0	0	0	0	0	0	2		0	0
928	pim0934		cls_1518_2_2	unannotated cluster	NCVOG0702	uncharacterized protein	0	0	0	0	0	0	0	0	0	0	0	0	0	0	0	0	0	0	0	0	0	1	1	0	0	0	0	0	0	0	0	0	0	0	0	0	0	0	0	2		0	0
929	pim0935		cls_1519_2_2	unannotated cluster	NCVOG0231	MORN repeat proteins and some others	0	0	0	0	0	0	0	0	0	0	0	0	0	0	0	0	0	0	0	0	0	0	0	1	0	0	1	0	0	0	0	0	0	0	0	0	0	0	0	2		0	0
930	pim0936		cls_1520_2_2	unannotated cluster	NCVOG0231	MORN repeat proteins and some others	0	0	0	0	0	0	0	0	0	0	0	0	0	0	0	0	0	0	0	0	0	0	0	1	0	0	1	0	0	0	0	0	0	0	0	0	0	0	0	2		0	0
931	pim0937		cls_1521_2_2	unannotated cluster	NCVOG0231	MORN repeat proteins and some others	0	0	0	0	0	0	0	0	0	0	0	0	0	0	0	0	0	0	0	0	0	0	0	1	0	0	1	0	0	0	0	0	0	0	0	0	0	0	0	2		0	0
932	pim0938		cls_1525_2_2	unannotated cluster	0		0	0	0	0	0	0	0	0	0	0	0	0	0	0	0	0	0	0	1	1	0	0	0	0	0	0	0	0	0	0	0	0	0	0	0	0	0	0	0	2		0	0
933	pim0939		cls_1529_2_2	unannotated cluster	0		0	0	0	0	0	0	0	0	0	0	0	0	0	0	0	0	0	0	1	1	0	0	0	0	0	0	0	0	0	0	0	0	0	0	0	0	0	0	0	2		0	0
934	pim0940		cls_1531_2_2	unannotated cluster	0		0	0	0	0	0	0	0	0	0	0	0	0	0	0	0	0	0	0	0	0	0	1	1	0	0	0	0	0	0	0	0	0	0	0	0	0	0	0	0	2		0	0
935	pim0941		cls_1532_2_2	unannotated cluster	0		0	0	0	0	0	0	0	0	0	0	0	0	0	0	0	0	0	0	0	1	0	1	0	0	0	0	0	0	0	0	0	0	0	0	0	0	0	0	0	2		0	0
936	pim0942		cls_1536_2_2	unannotated cluster	0		0	0	0	0	0	0	0	0	0	0	0	0	0	0	0	0	0	0	0	0	0	1	1	0	0	0	0	0	0	0	0	0	0	0	0	0	0	0	0	2		0	0
937	pim0943		cls_1537_2_2	unannotated cluster	NCVOG1050	uncharacterized protein	0	0	0	0	0	0	0	0	0	0	0	0	0	0	0	0	0	0	0	0	0	0	0	0	0	0	0	0	0	0	0	0	0	0	0	0	1	0	1	2		0	0
938	pim0944		cls_1541_2_2	unannotated cluster	NCVOG0780	uncharacterized protein	0	0	0	0	0	0	0	0	0	0	0	0	0	0	0	0	0	0	1	1	0	0	0	0	0	0	0	0	0	0	0	0	0	0	0	0	0	0	0	2		0	0
939	pim0945		cls_1544_2_2	unannotated cluster	NCVOG0393	uncharacterized protein	0	0	0	0	0	0	0	0	0	0	0	0	0	0	0	0	0	0	0	0	0	0	0	0	0	0	0	0	0	0	1	0	0	0	1	0	0	0	0	2		0	0
940	pim0946		cls_1546_2_2	unannotated cluster	0		0	0	0	0	0	0	0	0	0	0	0	0	0	0	0	0	0	0	0	0	0	1	1	0	0	0	0	0	0	0	0	0	0	0	0	0	0	0	0	2		0	0
941	pim0947		cls_1547_2_2	unannotated cluster	0		0	0	0	0	0	0	0	0	0	0	0	0	0	0	0	0	0	0	0	0	0	1	1	0	0	0	0	0	0	0	0	0	0	0	0	0	0	0	0	2		0	0
942	pim0948		cls_1549_2_2	unannotated cluster	0		0	0	0	0	0	0	0	0	0	0	0	0	0	0	0	0	0	0	1	1	0	0	0	0	0	0	0	0	0	0	0	0	0	0	0	0	0	0	0	2		0	0
943	pim0949		cls_1551_2_2	unannotated cluster	NCVOG0165	uncharacterized protein	0	0	0	0	0	0	0	0	0	0	0	0	0	0	0	0	0	0	0	0	0	0	0	0	0	0	1	1	0	0	0	0	0	0	0	0	0	0	0	2		0	0
944	pim0950		cls_1552_2_2	unannotated cluster	NCVOG0165	uncharacterized protein	0	0	0	0	0	0	0	0	0	0	0	0	0	0	0	0	0	0	0	0	0	0	0	1	0	0	1	0	0	0	0	0	0	0	0	0	0	0	0	2		0	0
945	pim0951		cls_1553_2_2	unannotated cluster	NCVOG0165	uncharacterized protein	0	0	0	0	0	0	0	0	0	0	0	0	0	0	0	0	0	0	0	0	0	0	0	0	0	0	1	1	0	0	0	0	0	0	0	0	0	0	0	2		0	0
946	pim0952		cls_1554_2_2	unannotated cluster	NCVOG2766	uncharacterized protein	0	0	0	0	0	0	0	0	0	0	0	0	0	0	0	0	0	0	0	0	0	0	0	0	0	1	0	1	0	0	0	0	0	0	0	0	0	0	0	2		0	0
947	pim0953		cls_1556_2_2	unannotated cluster	0		0	0	0	0	0	0	0	0	0	0	0	0	0	0	0	0	0	0	0	0	0	0	0	0	0	1	0	1	0	0	0	0	0	0	0	0	0	0	0	2		0	0
948	pim0954		cls_1557_2_2	unannotated cluster	NCVOG1048	zinc finger protein	0	0	0	0	0	0	0	0	0	0	0	0	0	0	0	0	0	0	0	0	0	0	0	0	0	1	0	1	0	0	0	0	0	0	0	0	0	0	0	2		0	0
949	pim0955		cls_1562_2_2	unannotated cluster	NCVOG2608	uncharacterized protein	0	0	0	0	0	0	0	0	0	0	0	0	0	0	0	0	0	0	1	0	0	0	0	0	0	0	0	0	1	0	0	0	0	0	0	0	0	0	0	2		0	0
950	pim0956		cls_1563_2_2	unannotated cluster	NCVOG2608	uncharacterized protein	0	0	0	0	0	0	0	0	0	0	0	0	0	0	0	0	0	0	1	0	0	1	0	0	0	0	0	0	0	0	0	0	0	0	0	0	0	0	0	2		0	0
951	pim0957		cls_1568_2_2	unannotated cluster	NCVOG5183	uncharacterized protein	0	0	0	0	0	0	0	0	0	0	0	0	0	0	0	0	0	0	0	0	0	0	0	0	0	0	0	0	0	1	0	0	1	0	0	0	0	0	0	2		0	0
952	pim0958		cls_1569_2_2	unannotated cluster	NCVOG4504	uncharacterized protein	0	0	0	0	0	0	0	0	0	0	0	0	0	0	0	0	0	0	0	0	0	1	1	0	0	0	0	0	0	0	0	0	0	0	0	0	0	0	0	2		0	0
953	pim0959		cls_1573_2_2	unannotated cluster	0		0	0	0	0	0	0	0	0	0	0	0	0	0	0	0	0	0	0	0	0	0	0	0	0	0	0	0	0	0	0	0	0	0	0	0	0	1	1	0	2		0	0
954	pim0960		cls_1575_2_2	unannotated cluster	NCVOG1113	uncharacterized protein	0	0	0	0	0	0	0	0	0	0	0	0	0	0	0	0	0	0	0	0	0	0	0	0	0	0	1	1	0	0	0	0	0	0	0	0	0	0	0	2		0	0
955	pim0961		cls_1576_2_2	unannotated cluster	0		0	0	0	0	0	0	0	0	0	0	0	0	0	0	0	0	0	0	0	0	0	1	1	0	0	0	0	0	0	0	0	0	0	0	0	0	0	0	0	2		0	0
956	pim0962		cls_1583_2_2	unannotated cluster	0		0	0	0	0	0	0	0	0	0	0	0	0	0	0	0	0	0	0	0	0	0	1	1	0	0	0	0	0	0	0	0	0	0	0	0	0	0	0	0	2		0	0
957	pim0963		cls_1594_2_2	unannotated cluster	NCVOG5144	uncharacterized protein	0	0	0	0	0	0	0	0	0	0	0	0	0	0	0	0	0	0	0	0	0	0	0	0	0	0	1	1	0	0	0	0	0	0	0	0	0	0	0	2		0	0
958	pim0964		cls_1595_2_2	unannotated cluster	NCVOG0390	uncharacterized protein	0	0	0	0	0	0	0	0	0	0	0	0	0	0	0	0	0	0	0	0	0	0	0	0	0	0	0	0	0	0	0	0	0	0	0	0	1	1	0	2		0	0
959	pim0965		cls_1596_2_2	unannotated cluster	NCVOG0330	RING-finger-containing E3 ubiquitin ligase	0	0	0	0	0	0	0	0	0	0	0	0	0	0	0	0	0	0	0	0	0	0	0	0	0	0	0	0	0	0	0	0	0	0	0	0	1	1	0	2		0	0
960	pim0966		cls_1601_2_2	unannotated cluster	NCVOG0231	MORN repeat proteins and some others	0	0	0	0	0	0	0	0	0	0	0	0	0	0	0	0	0	0	0	0	0	0	0	0	0	1	0	1	0	0	0	0	0	0	0	0	0	0	0	2		0	0
961	pim0967		cls_1606_2_2	unannotated cluster	NCVOG1356	2-cysteine adaptor domain (pfam08793). The virus-specific domain is found fused to OTU/A20-like peptidases and S/T protein kinases.	0	0	0	0	0	0	0	0	0	0	0	0	0	0	0	0	0	0	0	0	0	1	1	0	0	0	0	0	0	0	0	0	0	0	0	0	0	0	0	2		0	0
962	pim0968		cls_1612_2_2	unannotated cluster	0		0	0	0	0	0	0	0	0	0	0	0	0	0	0	0	0	0	0	1	1	0	0	0	0	0	0	0	0	0	0	0	0	0	0	0	0	0	0	0	2		0	0
963	pim0969		cls_1613_2_2	unannotated cluster	0		0	0	0	0	0	0	0	0	0	0	0	0	0	0	0	0	0	0	0	0	1	1	0	0	0	0	0	0	0	0	0	0	0	0	0	0	0	0	0	2		0	0
964	pim0970		cls_1622_2_2	unannotated cluster	0		0	0	0	0	0	0	0	0	0	0	0	0	0	0	0	0	0	0	0	0	0	1	1	0	0	0	0	0	0	0	0	0	0	0	0	0	0	0	0	2		0	0
965	pim0971		cls_1624_2_2	unannotated cluster	0		0	0	0	0	0	0	0	0	0	0	0	0	0	0	0	0	0	0	0	0	0	0	0	1	0	0	1	0	0	0	0	0	0	0	0	0	0	0	0	2		0	0
966	pim0972		cls_1625_2_2	unannotated cluster	0		0	0	0	0	0	0	0	0	0	0	0	0	0	0	0	0	0	0	0	0	0	1	1	0	0	0	0	0	0	0	0	0	0	0	0	0	0	0	0	2		0	0
967	pim0973		cls_1626_2_2	unannotated cluster	NCVOG0231	MORN repeat proteins and some others	0	0	0	0	0	0	0	0	0	0	0	0	0	0	0	0	0	0	0	0	0	0	0	1	0	0	1	0	0	0	0	0	0	0	0	0	0	0	0	2		0	0
968	pim0974		cls_1628_2_2	unannotated cluster	NCVOG0071	uncharacterized protein	0	0	0	0	0	0	0	0	0	0	0	0	0	0	0	0	0	0	0	0	0	1	1	0	0	0	0	0	0	0	0	0	0	0	0	0	0	0	0	2		0	0
970	pim0976		cls_1633_2_2	unannotated cluster	0		0	0	0	0	0	0	0	0	0	0	0	0	0	0	0	0	0	0	0	0	0	1	1	0	0	0	0	0	0	0	0	0	0	0	0	0	0	0	0	2		0	0
971	pim0977		cls_1645_2_2	unannotated cluster	NCVOG2824	uncharacterized protein	0	0	0	0	0	0	0	0	0	0	0	0	0	0	0	0	0	0	0	0	0	0	0	0	0	0	1	1	0	0	0	0	0	0	0	0	0	0	0	2		0	0
972	pim0978		cls_1646_2_2	unannotated cluster	0		0	0	0	0	0	0	0	0	0	0	0	0	0	0	0	0	0	0	0	0	0	1	1	0	0	0	0	0	0	0	0	0	0	0	0	0	0	0	0	2		0	0
973	pim0979		cls_1647_2_2	unannotated cluster	0		0	0	0	0	0	0	0	0	0	0	0	0	0	0	0	0	0	0	0	0	0	0	0	0	0	0	0	0	0	0	0	0	0	0	0	0	1	1	0	2		0	0
974	pim0980		cls_1649_2_2	unannotated cluster	0		0	0	0	0	0	0	0	0	0	0	0	0	0	0	0	0	0	0	0	0	0	0	0	1	0	0	1	0	0	0	0	0	0	0	0	0	0	0	0	2		0	0
975	pim0981		cls_1650_2_2	unannotated cluster	NCVOG0231	MORN repeat proteins and some others	0	0	0	0	0	0	0	0	0	0	0	0	0	0	0	0	0	0	0	0	0	0	0	1	0	0	1	0	0	0	0	0	0	0	0	0	0	0	0	2		0	0
976	pim0982		cls_1654_2_2	unannotated cluster	0		0	0	0	0	0	0	0	0	0	0	0	0	0	0	0	0	0	0	0	0	0	1	1	0	0	0	0	0	0	0	0	0	0	0	0	0	0	0	0	2		0	0
977	pim0983		cls_1656_2_2	unannotated cluster	0		0	0	0	0	0	0	0	0	0	0	0	0	0	0	0	0	0	0	0	0	0	1	1	0	0	0	0	0	0	0	0	0	0	0	0	0	0	0	0	2		0	0
978	pim0984		cls_1657_2_2	unannotated cluster	0		0	0	0	0	0	0	0	0	0	0	0	0	0	0	0	0	0	0	0	0	0	1	1	0	0	0	0	0	0	0	0	0	0	0	0	0	0	0	0	2		0	0
979	pim0985		cls_1658_2_2	unannotated cluster	0		0	0	0	0	0	0	0	0	0	0	0	0	0	0	0	0	0	0	0	0	0	1	1	0	0	0	0	0	0	0	0	0	0	0	0	0	0	0	0	2		0	0
980	pim0986		cls_1671_2_2	unannotated cluster	NCVOG0384	uncharacterized protein	0	0	0	0	0	0	0	0	0	0	0	0	0	0	0	0	0	0	0	0	0	0	0	0	0	0	0	0	0	0	0	0	0	0	0	0	1	1	0	2		0	0
981	pim0987		cls_1673_2_2	unannotated cluster	0		0	0	0	0	0	0	0	0	0	0	0	0	0	0	0	0	0	0	0	0	0	1	1	0	0	0	0	0	0	0	0	0	0	0	0	0	0	0	0	2		0	0
982	pim0988		cls_1674_2_2	unannotated cluster	0		0	0	0	0	0	0	0	0	0	0	0	0	0	0	0	0	0	0	0	0	0	1	1	0	0	0	0	0	0	0	0	0	0	0	0	0	0	0	0	2		0	0
983	pim0989		cls_1675_2_2	unannotated cluster	NCVOG4159	DNA methylase	0	0	0	0	0	0	0	0	0	0	0	0	0	0	0	0	0	0	0	0	0	1	1	0	0	0	0	0	0	0	0	0	0	0	0	0	0	0	0	2		0	0
984	pim0990		cls_1676_2_2	unannotated cluster	NCVOG1113	uncharacterized protein	0	0	0	0	0	0	0	0	0	0	0	0	0	0	0	0	0	0	0	0	0	0	0	1	0	1	0	0	0	0	0	0	0	0	0	0	0	0	0	2		0	0
985	pim0991		cls_1677_2_2	unannotated cluster	NCVOG2766	uncharacterized protein	0	0	0	0	0	0	0	0	0	0	0	0	0	0	0	0	0	0	0	0	0	0	0	1	0	0	1	0	0	0	0	0	0	0	0	0	0	0	0	2		0	0
986	pim0992		cls_1679_2_2	unannotated cluster	0		0	0	0	0	0	0	0	0	0	0	0	0	0	0	0	0	0	0	0	0	0	1	1	0	0	0	0	0	0	0	0	0	0	0	0	0	0	0	0	2		0	0
987	pim0993		cls_1685_2_2	unannotated cluster	NCVOG5146	uncharacterized protein	0	0	0	0	0	0	0	0	0	0	0	0	0	0	0	0	0	0	0	0	0	0	0	0	0	1	1	0	0	0	0	0	0	0	0	0	0	0	0	2		0	0
988	pim0994		cls_1687_2_2	unannotated cluster	NCVOG0961	hemolysin-like protein	0	0	0	0	0	0	0	0	0	0	0	0	0	0	0	0	0	0	0	0	0	0	0	0	0	0	0	0	0	0	0	0	0	0	0	0	1	0	1	2		0	0
989	pim0995		cls_1689_2_2	unannotated cluster	0		0	0	0	0	0	0	0	0	0	0	0	0	0	0	0	0	0	0	1	1	0	0	0	0	0	0	0	0	0	0	0	0	0	0	0	0	0	0	0	2		0	0
990	pim0996		cls_1690_2_2	unannotated cluster	0		0	0	0	0	0	0	0	0	0	0	0	0	0	0	0	0	0	0	1	1	0	0	0	0	0	0	0	0	0	0	0	0	0	0	0	0	0	0	0	2		0	0
991	pim0997		cls_1694_2_2	unannotated cluster	NCVOG2657	uncharacterized protein	0	0	0	0	0	0	0	0	0	0	0	0	0	0	0	0	0	0	0	0	0	0	0	0	0	0	1	1	0	0	0	0	0	0	0	0	0	0	0	2		0	0
992	pim0998		cls_1696_2_2	unannotated cluster	NCVOG5015	Zinc finger C2H2 type protein	0	0	0	0	0	0	0	0	0	0	0	0	0	0	0	0	0	0	0	0	0	0	0	0	0	0	0	0	0	0	0	0	0	0	0	0	1	1	0	2		0	0
993	pim0999		cls_1700_2_2	unannotated cluster	0		0	0	0	0	0	0	0	0	0	0	0	0	0	0	0	0	0	0	0	0	0	0	0	1	0	0	1	0	0	0	0	0	0	0	0	0	0	0	0	2		0	0
994	pim1000		cls_1704_2_2	unannotated cluster	NCVOG1120	metallopeptidase WLM	0	0	0	0	0	0	0	0	0	0	0	0	0	0	0	0	0	0	0	0	0	0	0	0	0	0	0	0	0	0	0	0	0	0	0	0	1	0	1	2		0	0
995	pim1001		cls_1707_2_2	unannotated cluster	NCVOG1056	uncharacterized protein	0	0	0	0	0	0	0	0	0	0	0	0	0	0	0	0	0	0	0	0	0	1	1	0	0	0	0	0	0	0	0	0	0	0	0	0	0	0	0	2		0	0
996	pim1002		cls_1716_2_2	unannotated cluster	0		0	0	0	0	0	0	0	0	0	0	0	0	0	0	0	0	0	0	0	0	0	1	1	0	0	0	0	0	0	0	0	0	0	0	0	0	0	0	0	2		0	0
997	pim1003		cls_1720_2_2	unannotated cluster	0		0	0	0	0	0	0	0	0	0	0	0	0	0	0	0	0	0	0	0	0	0	0	0	0	1	0	0	1	0	0	0	0	0	0	0	0	0	0	0	2		0	0
998	pim1004		cls_1723_2_2	unannotated cluster	NCVOG1125	uncharacterized protein	0	0	0	0	0	0	0	0	0	0	0	0	0	0	0	0	0	0	0	1	0	0	1	0	0	0	0	0	0	0	0	0	0	0	0	0	0	0	0	2		0	0
999	pim1005		cls_1724_2_2	unannotated cluster	0		0	0	0	0	0	0	0	0	0	0	0	0	0	0	0	0	0	0	0	0	0	0	0	1	0	0	1	0	0	0	0	0	0	0	0	0	0	0	0	2		0	0
1000	pim1006		cls_1727_2_2	unannotated cluster	NCVOG0670	cytochrome P450 family protein	0	0	0	0	0	0	0	0	0	0	0	0	0	0	0	0	0	0	0	0	0	1	1	0	0	0	0	0	0	0	0	0	0	0	0	0	0	0	0	2		0	0
1001	pim1007		cls_1732_2_2	unannotated cluster	0		0	0	0	0	0	0	0	0	0	0	0	0	0	0	0	0	0	0	0	0	1	0	1	0	0	0	0	0	0	0	0	0	0	0	0	0	0	0	0	2		0	0
1002	pim1008		cls_1736_2_2	unannotated cluster	NCVOG0426	uncharacterized protein	0	0	0	0	0	0	0	0	0	0	0	0	0	0	0	0	0	0	0	0	0	0	0	0	0	0	0	0	0	1	0	0	1	0	0	0	0	0	0	2		0	0
1003	pim1009		cls_1739_2_2	unannotated cluster	0		0	0	0	0	0	0	0	0	0	0	0	0	0	0	0	0	0	0	0	0	0	1	1	0	0	0	0	0	0	0	0	0	0	0	0	0	0	0	0	2		0	0
1004	pim1010		cls_1741_2_2	unannotated cluster	NCVOG1113	uncharacterized protein	0	0	0	0	0	0	0	0	0	0	0	0	0	0	0	0	0	0	0	0	0	0	0	0	0	1	0	1	0	0	0	0	0	0	0	0	0	0	0	2		0	0
1005	pim1011		cls_1746_2_2	unannotated cluster	NCVOG0331,NCVOG4154		0	0	0	0	0	0	0	0	0	0	0	0	0	0	0	0	0	0	0	0	0	1	1	0	0	0	0	0	0	0	0	0	0	0	0	0	0	0	0	2		0	0
1006	pim1012		cls_1747_2_2	unannotated cluster	0		0	0	0	0	0	0	0	0	0	0	0	0	0	0	0	0	0	0	0	0	0	0	0	1	0	0	1	0	0	0	0	0	0	0	0	0	0	0	0	2		0	0
1007	pim1013		cls_1748_2_2	unannotated cluster	0		0	0	0	0	0	0	0	0	0	0	0	0	0	0	0	0	0	0	0	0	0	0	0	1	1	0	0	0	0	0	0	0	0	0	0	0	0	0	0	2		0	0
1008	pim1014		cls_1752_2_2	unannotated cluster	NCVOG2678	uncharacterized protein	0	0	0	0	0	0	0	0	0	0	0	0	0	0	0	0	0	0	0	0	0	0	0	0	0	1	0	1	0	0	0	0	0	0	0	0	0	0	0	2		0	0
1009	pim1015		cls_1757_2_2	unannotated cluster	0		0	0	0	0	0	0	0	0	0	0	0	0	0	0	0	0	0	0	1	1	0	0	0	0	0	0	0	0	0	0	0	0	0	0	0	0	0	0	0	2		0	0
1010	pim1016		cls_1762_2_2	unannotated cluster	NCVOG1103	uncharacterized protein	0	0	0	0	0	0	0	0	0	0	0	0	0	0	0	0	0	0	0	0	0	0	0	0	0	0	0	0	0	1	0	0	1	0	0	0	0	0	0	2		0	0
1011	pim1017		cls_1766_2_2	unannotated cluster	NCVOG0343	uncharacterized protein	0	0	0	0	0	0	0	0	0	0	0	0	0	0	0	0	0	0	0	0	0	0	0	0	0	0	0	0	0	1	0	0	1	0	0	0	0	0	0	2		0	0
1012	pim1018		cls_1767_2_2	unannotated cluster	0		0	0	0	0	0	0	0	0	0	0	0	0	0	0	0	0	0	0	0	0	0	0	0	1	0	1	0	0	0	0	0	0	0	0	0	0	0	0	0	2		0	0
1013	pim1019		cls_1772_2_2	unannotated cluster	NCVOG0163	uncharacterized protein	0	0	0	0	0	0	0	0	0	0	0	0	0	0	0	0	0	0	0	0	0	0	0	0	0	1	0	1	0	0	0	0	0	0	0	0	0	0	0	2		0	0
1014	pim1020		cls_1773_2_2	unannotated cluster	NCVOG0163	uncharacterized protein	0	0	0	0	0	0	0	0	0	0	0	0	0	0	0	0	0	0	0	0	0	0	0	0	0	1	0	1	0	0	0	0	0	0	0	0	0	0	0	2		0	0
1015	pim1021		cls_1775_2_2	unannotated cluster	0		0	0	0	0	0	0	0	0	0	0	0	0	0	0	0	0	0	0	0	0	0	1	1	0	0	0	0	0	0	0	0	0	0	0	0	0	0	0	0	2		0	0
1016	pim1022		cls_1779_2_2	unannotated cluster	0		0	0	0	0	0	0	0	0	0	0	0	0	0	0	0	0	0	0	0	0	0	0	0	1	1	0	0	0	0	0	0	0	0	0	0	0	0	0	0	2		0	0
1017	pim1023		cls_1784_2_2	unannotated cluster	0		0	0	0	0	0	0	0	0	0	0	0	0	0	0	0	0	0	0	0	0	0	1	1	0	0	0	0	0	0	0	0	0	0	0	0	0	0	0	0	2		0	0
1018	pim1024		cls_1786_2_2	unannotated cluster	NCVOG1057	uncharacterized protein	0	0	0	0	0	0	0	0	0	0	0	0	0	0	0	0	0	0	0	0	0	0	0	0	0	0	0	0	0	0	0	0	0	0	0	0	1	1	0	2		0	0
1019	pim1025		cls_1787_2_2	unannotated cluster	0		0	0	0	0	0	0	0	0	0	0	0	0	0	0	0	0	0	0	0	0	0	1	1	0	0	0	0	0	0	0	0	0	0	0	0	0	0	0	0	2		0	0
1020	pim1026		cls_1789_2_2	translation protein	0		0	0	0	0	0	0	0	0	0	0	0	0	0	0	0	0	0	0	0	0	1	0	1	0	0	0	0	0	0	0	0	0	0	0	0	0	0	0	0	2		0	0
1021	pim1027		cls_1794_2_2	unannotated cluster	0		0	0	0	0	0	0	0	0	0	0	0	0	0	0	0	0	0	0	1	1	0	0	0	0	0	0	0	0	0	0	0	0	0	0	0	0	0	0	0	2		0	0
1022	pim1028		cls_1795_2_2	unannotated cluster	0		0	0	0	0	0	0	0	0	0	0	0	0	0	0	0	0	0	0	0	0	0	1	1	0	0	0	0	0	0	0	0	0	0	0	0	0	0	0	0	2		0	0
1023	pim1029		cls_1798_2_2	unannotated cluster	0		0	0	0	0	0	0	0	0	0	0	0	0	0	0	0	0	0	0	0	0	0	1	1	0	0	0	0	0	0	0	0	0	0	0	0	0	0	0	0	2		0	0
1024	pim1030		cls_1799_2_2	unannotated cluster	NCVOG0963	uncharacterized protein	0	0	0	0	0	0	0	0	0	0	0	0	0	0	0	0	0	0	0	0	0	0	0	0	0	0	0	0	0	0	0	0	0	0	0	0	1	0	1	2		0	0
1025	pim1031		cls_1802_2_2	unannotated cluster	0		0	0	0	0	0	0	0	0	0	0	0	0	0	0	0	0	0	0	0	0	0	0	0	0	0	1	0	1	0	0	0	0	0	0	0	0	0	0	0	2		0	0
1026	pim1032		cls_1807_2_2	unannotated cluster	0		0	0	0	0	0	0	0	0	0	0	0	0	0	0	0	0	0	0	0	0	1	0	0	0	0	0	0	0	1	0	0	0	0	0	0	0	0	0	0	2		0	0
1027	pim1033		cls_1809_2_2	unannotated cluster	NCVOG0716	P-loop ATPase or GTPase	0	0	0	0	0	0	0	0	0	0	0	0	0	0	0	0	0	0	0	0	0	0	0	0	0	1	0	1	0	0	0	0	0	0	0	0	0	0	0	2		0	0
1028	pim1034		cls_1826_2_2	unannotated cluster	0		0	0	0	0	0	0	0	0	0	0	0	0	0	0	0	0	0	0	0	0	0	1	1	0	0	0	0	0	0	0	0	0	0	0	0	0	0	0	0	2		0	0
1029	pim1035		cls_1831_2_2	unannotated cluster	0		0	0	0	0	0	0	0	0	0	0	0	0	0	0	0	0	0	0	0	0	0	1	1	0	0	0	0	0	0	0	0	0	0	0	0	0	0	0	0	2		0	0
1030	pim1036		cls_1832_2_2	unannotated cluster	0		0	0	0	0	0	0	0	0	0	0	0	0	0	0	0	0	0	0	0	0	0	1	1	0	0	0	0	0	0	0	0	0	0	0	0	0	0	0	0	2		0	0
1031	pim1037		cls_1833_2_2	unannotated cluster	0		0	0	0	0	0	0	0	0	0	0	0	0	0	0	0	0	0	0	0	0	0	1	1	0	0	0	0	0	0	0	0	0	0	0	0	0	0	0	0	2		0	0
1032	pim1038		cls_1834_2_2	unannotated cluster	0		0	0	0	0	0	0	0	0	0	0	0	0	0	0	0	0	0	0	0	0	0	1	1	0	0	0	0	0	0	0	0	0	0	0	0	0	0	0	0	2		0	0
1033	pim1039		cls_1835_2_2	unannotated cluster	0		0	0	0	0	0	0	0	0	0	0	0	0	0	0	0	0	0	0	0	0	0	1	1	0	0	0	0	0	0	0	0	0	0	0	0	0	0	0	0	2		0	0
1034	pim1040		cls_1837_2_2	unannotated cluster	0		0	0	0	0	0	0	0	0	0	0	0	0	0	0	0	0	0	0	0	0	0	1	1	0	0	0	0	0	0	0	0	0	0	0	0	0	0	0	0	2		0	0
1035	pim1041		cls_1841_2_2	unannotated cluster	NCVOG4946	uncharacterized protein	0	0	0	0	0	0	0	0	0	0	0	0	0	0	0	0	0	0	0	0	0	0	0	0	0	0	0	0	0	0	0	0	0	0	0	0	1	1	0	2		0	0
1036	pim1042		cls_1847_2_2	unannotated cluster	0		0	0	0	0	0	0	0	0	0	0	0	0	0	0	0	0	0	0	0	0	0	0	0	0	1	0	1	0	0	0	0	0	0	0	0	0	0	0	0	2		0	0
1037	pim1043		cls_1850_2_2	unannotated cluster	0		0	0	0	0	0	0	0	0	0	0	0	0	0	0	0	0	0	0	1	1	0	0	0	0	0	0	0	0	0	0	0	0	0	0	0	0	0	0	0	2		0	0
1038	pim1044		cls_1852_2_2	unannotated cluster	0		0	0	0	0	0	0	0	0	0	0	0	0	0	0	0	0	0	0	0	0	0	1	1	0	0	0	0	0	0	0	0	0	0	0	0	0	0	0	0	2		0	0
1039	pim1045		cls_1858_2_2	unannotated cluster	NCVOG0117	uncharacterized protein	0	0	0	0	0	0	0	0	0	0	0	0	0	0	0	0	0	0	0	0	0	1	0	0	0	0	0	0	0	0	0	0	0	0	0	0	0	1	0	2		0	0
1040	pim1046		cls_1859_2_2	unannotated cluster	0		0	0	0	0	0	0	0	0	0	0	0	0	0	0	0	0	0	0	0	0	0	0	0	1	0	0	1	0	0	0	0	0	0	0	0	0	0	0	0	2		0	0
1041	pim1047		cls_1861_2_2	unannotated cluster	NCVOG0980	uncharacterized protein	0	0	0	0	0	0	0	0	0	0	0	0	0	0	0	0	0	0	0	0	0	0	0	0	0	1	0	1	0	0	0	0	0	0	0	0	0	0	0	2		0	0
1042	pim1048		cls_1863_2_2	unannotated cluster	0		0	0	0	0	0	0	0	0	0	0	0	0	0	0	0	0	0	0	0	1	0	0	0	0	0	0	0	0	1	0	0	0	0	0	0	0	0	0	0	2		0	0
1043	pim1049		cls_1864_2_2	unannotated cluster	NCVOG1113	uncharacterized protein	0	0	0	0	0	0	0	0	0	0	0	0	0	0	0	0	0	0	0	0	0	0	0	1	0	0	1	0	0	0	0	0	0	0	0	0	0	0	0	2		0	0
1044	pim1050		cls_1865_2_2	unannotated cluster	NCVOG2678	uncharacterized protein	0	0	0	0	0	0	0	0	0	0	0	0	0	0	0	0	0	0	0	0	0	0	0	1	0	0	1	0	0	0	0	0	0	0	0	0	0	0	0	2		0	0
1045	pim1051		cls_1867_2_2	unannotated cluster	NCVOG0330	RING-finger-containing E3 ubiquitin ligase	0	0	0	0	0	0	0	0	0	0	0	0	0	0	0	0	0	0	1	0	1	0	0	0	0	0	0	0	0	0	0	0	0	0	0	0	0	0	0	2		0	0
1046	pim1052		cls_1873_2_2	unannotated cluster	NCVOG0231	MORN repeat proteins and some others	0	0	0	0	0	0	0	0	0	0	0	0	0	0	0	0	0	0	0	0	0	0	0	0	1	0	1	0	0	0	0	0	0	0	0	0	0	0	0	2		0	0
1047	pim1053		cls_1874_2_2	unannotated cluster	0		0	0	0	0	0	0	0	0	0	0	0	0	0	0	0	0	0	0	1	1	0	0	0	0	0	0	0	0	0	0	0	0	0	0	0	0	0	0	0	2		0	0
1048	pim1054		cls_1875_2_2	unannotated cluster	NCVOG2727	uncharacterized protein	0	0	0	0	0	0	0	0	0	0	0	0	0	0	0	0	0	0	0	0	0	1	1	0	0	0	0	0	0	0	0	0	0	0	0	0	0	0	0	2		0	0
1049	pim1055		cls_1876_2_2	unannotated cluster	NCVOG0231	MORN repeat proteins and some others	0	0	0	0	0	0	0	0	0	0	0	0	0	0	0	0	0	0	0	0	0	0	0	1	0	1	0	0	0	0	0	0	0	0	0	0	0	0	0	2		0	0
1050	pim1056		cls_1879_2_2	unannotated cluster	NCVOG2743	uncharacterized protein	0	0	0	0	0	0	0	0	0	0	0	0	0	0	0	0	0	0	0	0	0	1	1	0	0	0	0	0	0	0	0	0	0	0	0	0	0	0	0	2		0	0
1051	pim1057		cls_1883_2_2	unannotated cluster	0		0	0	0	0	0	0	0	0	0	0	0	0	0	0	0	0	0	0	0	1	1	0	0	0	0	0	0	0	0	0	0	0	0	0	0	0	0	0	0	2		0	0
1052	pim1058		cls_1885_2_2	unannotated cluster	0		0	0	0	0	0	0	0	0	0	0	0	0	0	0	0	0	0	0	0	0	0	1	1	0	0	0	0	0	0	0	0	0	0	0	0	0	0	0	0	2		0	0
1053	pim1059		cls_1890_2_2	unannotated cluster	0		0	0	0	0	0	0	0	0	0	0	0	0	0	0	0	0	0	0	0	0	0	1	1	0	0	0	0	0	0	0	0	0	0	0	0	0	0	0	0	2		0	0
1054	pim1060		cls_1895_2_2	unannotated cluster	0		0	0	0	0	0	0	0	0	0	0	0	0	0	0	0	0	0	0	1	1	0	0	0	0	0	0	0	0	0	0	0	0	0	0	0	0	0	0	0	2		0	0
1055	pim1061		cls_1896_2_2	unannotated cluster	NCVOG0386	uncharacterized protein	0	0	0	0	0	0	0	0	0	0	0	0	0	0	0	0	0	0	0	0	0	0	0	0	0	0	0	0	0	0	0	0	0	0	0	0	1	1	0	2		0	0
1056	pim1062		cls_1899_2_2	unannotated cluster	0		0	0	0	0	0	0	0	0	0	0	0	0	0	0	0	0	0	0	0	0	0	0	0	0	0	1	0	1	0	0	0	0	0	0	0	0	0	0	0	2		0	0
1057	pim1063		cls_1900_2_2	unannotated cluster	NCVOG0055	F-box and Morn-repeat proteins	0	0	0	0	0	0	0	0	0	0	0	0	0	0	0	0	0	0	0	0	0	0	0	1	0	0	1	0	0	0	0	0	0	0	0	0	0	0	0	2		0	0
1058	pim1064		cls_1903_2_2	unannotated cluster	NCVOG1061	protein phosphatase 2C	0	0	0	0	0	0	0	0	0	0	0	0	0	0	0	0	0	0	0	0	0	1	1	0	0	0	0	0	0	0	0	0	0	0	0	0	0	0	0	2		0	0
1059	pim1065		cls_1905_2_2	unannotated cluster	0		0	0	0	0	0	0	0	0	0	0	0	0	0	0	0	0	0	0	1	1	0	0	0	0	0	0	0	0	0	0	0	0	0	0	0	0	0	0	0	2		0	0
1060	pim1066		cls_1906_2_2	unannotated cluster	0		0	0	0	0	0	0	0	0	0	0	0	0	0	0	0	0	0	0	0	0	0	0	0	0	0	1	0	1	0	0	0	0	0	0	0	0	0	0	0	2		0	0
1061	pim1067		cls_1907_2_2	unannotated cluster	0		0	0	0	0	0	0	0	0	0	0	0	0	0	0	0	0	0	0	0	0	0	1	1	0	0	0	0	0	0	0	0	0	0	0	0	0	0	0	0	2		0	0
1062	pim1068		cls_1908_2_2	unannotated cluster	0		0	0	0	0	0	0	0	0	0	0	0	0	0	0	0	0	0	0	0	0	0	0	0	1	0	0	0	1	0	0	0	0	0	0	0	0	0	0	0	2		0	0
1063	pim1069		cls_1909_2_2	unannotated cluster	NCVOG2666	uncharacterized protein	0	0	0	0	0	0	0	0	0	0	0	0	0	0	0	0	0	0	0	0	0	0	0	1	0	0	1	0	0	0	0	0	0	0	0	0	0	0	0	2		0	0
1064	pim1070		cls_1910_2_2	unannotated cluster	0		0	0	0	0	0	0	0	0	0	0	0	0	0	0	0	0	0	0	0	0	0	0	0	0	0	0	0	0	0	0	0	0	0	0	0	0	1	1	0	2		0	0
1065	pim1071		cls_1911_2_2	unannotated cluster	0		0	0	0	0	0	0	0	0	0	0	0	0	0	0	0	0	0	0	0	0	0	1	1	0	0	0	0	0	0	0	0	0	0	0	0	0	0	0	0	2		0	0
1066	pim1072		cls_1912_2_2	unannotated cluster	NCVOG2669	uncharacterized protein	0	0	0	0	0	0	0	0	0	0	0	0	0	0	0	0	0	0	0	0	0	0	0	1	0	0	1	0	0	0	0	0	0	0	0	0	0	0	0	2		0	0
1067	pim1073		cls_1913_2_2	unannotated cluster	NCVOG0410	uncharacterized protein	0	0	0	0	0	0	0	0	0	0	0	0	0	0	0	0	0	0	0	0	0	0	0	0	0	0	0	0	0	0	0	1	0	1	0	0	0	0	0	2		0	0
1068	pim1074		cls_1914_2_2	unannotated cluster	NCVOG4004	uncharacterized protein	0	0	0	0	0	0	0	0	0	0	0	0	0	0	0	0	0	0	0	0	0	0	0	0	0	0	0	0	1	0	0	0	0	0	1	0	0	0	0	2		0	0
1069	pim1075		cls_1916_2_2	unannotated cluster	0		0	0	0	0	0	0	0	0	0	0	0	0	0	0	0	0	0	0	0	0	0	0	0	1	0	0	1	0	0	0	0	0	0	0	0	0	0	0	0	2		0	0
1070	pim1076		cls_1919_2_2	unannotated cluster	0		0	0	0	0	0	0	0	0	0	0	0	0	0	0	0	0	0	0	0	0	0	0	0	0	0	0	1	1	0	0	0	0	0	0	0	0	0	0	0	2		0	0
1071	pim1077		cls_1924_2_2	unannotated cluster	NCVOG0376	uncharacterized protein	0	0	0	0	0	0	0	0	0	0	0	0	0	0	0	0	0	0	0	0	0	0	0	0	0	0	0	0	0	0	0	0	0	0	0	0	1	1	0	2		0	0
1072	pim1078		cls_1925_2_2	unannotated cluster	NCVOG2781	uncharacterized protein	0	0	0	0	0	0	0	0	0	0	0	0	0	0	0	0	0	0	0	0	0	0	0	0	0	1	1	0	0	0	0	0	0	0	0	0	0	0	0	2		0	0
1073	pim1079		cls_1926_2_2	unannotated cluster	NCVOG2667	uncharacterized protein	0	0	0	0	0	0	0	0	0	0	0	0	0	0	0	0	0	0	0	0	0	0	0	0	0	0	1	1	0	0	0	0	0	0	0	0	0	0	0	2		0	0
1074	pim1080		cls_1927_2_2	unannotated cluster	NCVOG2667	uncharacterized protein	0	0	0	0	0	0	0	0	0	0	0	0	0	0	0	0	0	0	0	0	0	0	0	0	0	0	1	1	0	0	0	0	0	0	0	0	0	0	0	2		0	0
1075	pim1081		cls_1928_2_2	unannotated cluster	0		0	0	0	0	0	0	0	0	0	0	0	0	0	0	0	0	0	0	0	0	0	1	1	0	0	0	0	0	0	0	0	0	0	0	0	0	0	0	0	2		0	0
1076	pim1082		cls_1929_2_2	unannotated cluster	0		0	0	0	0	0	0	0	0	0	0	0	0	0	0	0	0	0	0	1	1	0	0	0	0	0	0	0	0	0	0	0	0	0	0	0	0	0	0	0	2		0	0
1077	pim1083		cls_1931_2_2	unannotated cluster	NCVOG0953	uncharacterized protein	0	0	0	0	0	0	0	0	0	0	0	0	0	0	0	0	0	0	0	0	0	0	0	0	0	0	0	0	0	0	0	0	0	0	0	0	1	0	1	2		0	0
1078	pim1084		cls_1932_2_2	unannotated cluster	NCVOG5373	uncharacterized protein	0	0	0	0	0	0	0	0	0	0	0	0	0	0	0	0	0	0	0	0	0	1	1	0	0	0	0	0	0	0	0	0	0	0	0	0	0	0	0	2		0	0
1079	pim1085		cls_1933_2_2	unannotated cluster	0		0	0	0	0	0	0	0	0	0	0	0	0	0	0	0	0	0	0	0	0	0	1	1	0	0	0	0	0	0	0	0	0	0	0	0	0	0	0	0	2		0	0
1080	pim1086		cls_1934_2_2	unannotated cluster	0		0	0	0	0	0	0	0	0	0	0	0	0	0	0	0	0	0	0	1	1	0	0	0	0	0	0	0	0	0	0	0	0	0	0	0	0	0	0	0	2		0	0
1081	pim1087		cls_1938_2_2	unannotated cluster	0		0	0	0	0	0	0	0	0	0	0	0	0	0	0	0	0	0	0	0	0	0	1	1	0	0	0	0	0	0	0	0	0	0	0	0	0	0	0	0	2		0	0
1082	pim1088		cls_1940_2_2	unannotated cluster	0		0	0	0	0	0	0	0	0	0	0	0	0	0	0	0	0	0	0	0	0	0	1	1	0	0	0	0	0	0	0	0	0	0	0	0	0	0	0	0	2		0	0
1083	pim1089		cls_1941_2_2	unannotated cluster	0		0	0	0	0	0	0	0	0	0	0	0	0	0	0	0	0	0	0	0	0	0	0	0	0	0	1	0	1	0	0	0	0	0	0	0	0	0	0	0	2		0	0
1084	pim1090		cls_1942_2_2	unannotated cluster	NCVOG1154	SWIB/MDM2 domain-containing protein	0	0	0	0	0	0	0	0	0	0	0	0	0	0	0	0	0	0	0	0	0	1	0	0	0	0	0	0	1	0	0	0	0	0	0	0	0	0	0	2		0	0
1085	pim1091		cls_1943_2_2	unannotated cluster	0		0	0	0	0	0	0	0	0	0	0	0	0	0	0	0	0	0	0	1	1	0	0	0	0	0	0	0	0	0	0	0	0	0	0	0	0	0	0	0	2		0	0
1086	pim1092		cls_1945_2_2	unannotated cluster	0		0	0	0	0	0	0	0	0	0	0	0	0	0	0	0	0	0	0	0	0	0	0	0	0	0	0	1	1	0	0	0	0	0	0	0	0	0	0	0	2		0	0
1087	pim1093		cls_1949_2_2	unannotated cluster	0		0	0	0	0	0	0	0	0	0	0	0	0	0	0	0	0	0	0	1	1	0	0	0	0	0	0	0	0	0	0	0	0	0	0	0	0	0	0	0	2		0	0
1088	pim1094		cls_1950_2_2	unannotated cluster	NCVOG2812	uncharacterized protein	0	0	0	0	0	0	0	0	0	0	0	0	0	0	0	0	0	0	1	1	0	0	0	0	0	0	0	0	0	0	0	0	0	0	0	0	0	0	0	2		0	0
1089	pim1095		cls_1957_2_2	unannotated cluster	0		0	0	0	0	0	0	0	0	0	0	0	0	0	0	0	0	0	0	0	0	0	1	1	0	0	0	0	0	0	0	0	0	0	0	0	0	0	0	0	2		0	0
1090	pim1096		cls_1959_2_2	unannotated cluster	0		0	0	0	0	0	0	0	0	0	0	0	0	0	0	0	0	0	0	0	0	0	1	1	0	0	0	0	0	0	0	0	0	0	0	0	0	0	0	0	2		0	0
1091	pim1097		cls_1961_2_2	unannotated cluster	0		0	0	0	0	0	0	0	0	0	0	0	0	0	0	0	0	0	0	0	0	0	1	1	0	0	0	0	0	0	0	0	0	0	0	0	0	0	0	0	2		0	0
1092	pim1098		cls_1963_2_2	unannotated cluster	0		0	0	0	0	0	0	0	0	0	0	0	0	0	0	0	0	0	0	0	0	0	0	0	1	0	0	1	0	0	0	0	0	0	0	0	0	0	0	0	2		0	0
1093	pim1099		cls_1964_2_2	unannotated cluster	NCVOG0161	uncharacterized protein	0	0	0	0	0	0	0	0	0	0	0	0	0	0	0	0	0	0	0	0	0	1	1	0	0	0	0	0	0	0	0	0	0	0	0	0	0	0	0	2		0	0
1094	pim1100		cls_1965_2_2	unannotated cluster	0		0	0	0	0	0	0	0	0	0	0	0	0	0	0	0	0	0	0	0	0	0	0	0	1	1	0	0	0	0	0	0	0	0	0	0	0	0	0	0	2		0	0
1095	pim1101		cls_1966_2_2	unannotated cluster	0		0	0	0	0	0	0	0	0	0	0	0	0	0	0	0	0	0	0	0	0	0	1	1	0	0	0	0	0	0	0	0	0	0	0	0	0	0	0	0	2		0	0
1096	pim1102		cls_1979_2_2	unannotated cluster	NCVOG1105	uncharacterized protein	0	0	0	0	0	0	0	0	0	0	0	0	0	0	0	0	0	0	0	0	0	0	0	0	0	0	0	0	0	1	0	0	1	0	0	0	0	0	0	2		0	0
1097	pim1103		cls_1980_2_2	unannotated cluster	0		0	0	0	0	0	0	0	0	0	0	0	0	0	0	0	0	0	0	0	0	0	1	1	0	0	0	0	0	0	0	0	0	0	0	0	0	0	0	0	2		0	0
1098	pim1104		cls_1981_2_2	unannotated cluster	0		0	0	0	0	0	0	0	0	0	0	0	0	0	0	0	0	0	0	1	1	0	0	0	0	0	0	0	0	0	0	0	0	0	0	0	0	0	0	0	2		0	0
1099	pim1105		cls_1982_2_2	unannotated cluster	NCVOG1078	uncharacterized protein	0	0	0	0	0	0	0	0	0	0	0	0	0	0	0	0	0	0	0	0	0	0	0	0	0	0	0	0	0	1	0	0	1	0	0	0	0	0	0	2		0	0
1100	pim1106		cls_1985_2_2	unannotated cluster	NCVOG0954	uncharacterized protein	0	0	0	0	0	0	0	0	0	0	0	0	0	0	0	0	0	0	0	0	0	0	0	0	0	0	0	0	0	0	0	0	0	0	0	0	1	1	0	2		0	0
1101	pim1107		cls_1987_2_2	unannotated cluster	0		0	0	0	0	0	0	0	0	0	0	0	0	0	0	0	0	0	0	1	1	0	0	0	0	0	0	0	0	0	0	0	0	0	0	0	0	0	0	0	2		0	0
1102	pim1108		cls_1990_2_2	unannotated cluster	NCVOG2821	uncharacterized protein	0	0	0	0	0	0	0	0	0	0	0	0	0	0	0	0	0	0	0	0	0	0	0	0	0	0	1	1	0	0	0	0	0	0	0	0	0	0	0	2		0	0
1103	pim1109		cls_1993_2_2	unannotated cluster	NCVOG0771	uncharacterized protein	0	0	0	0	0	0	0	0	0	0	0	0	0	0	0	0	0	0	0	0	0	1	1	0	0	0	0	0	0	0	0	0	0	0	0	0	0	0	0	2		0	0
1106	pim1112		cls_1998_2_2	unannotated cluster	NCVOG0377	uncharacterized protein	0	0	0	0	0	0	0	0	0	0	0	0	0	0	0	0	0	0	0	0	0	0	0	0	0	0	0	0	0	0	0	0	0	0	0	0	1	1	0	2		0	0
1107	pim1113		cls_1999_2_2	unannotated cluster	0		0	0	0	0	0	0	0	0	0	0	0	0	0	0	0	0	0	0	0	0	0	1	1	0	0	0	0	0	0	0	0	0	0	0	0	0	0	0	0	2		0	0
1108	pim1114		cls_2000_2_2	unannotated cluster	0		0	0	0	0	0	0	0	0	0	0	0	0	0	0	0	0	0	0	0	0	0	0	0	0	0	1	0	1	0	0	0	0	0	0	0	0	0	0	0	2		0	0
1109	pim1115		cls_2002_2_2	unannotated cluster	0		0	0	0	0	0	0	0	0	0	0	0	0	0	0	0	0	0	0	0	0	0	1	1	0	0	0	0	0	0	0	0	0	0	0	0	0	0	0	0	2		0	0
1110	pim1116		cls_2006_2_2	unannotated cluster	0		0	0	0	0	0	0	0	0	0	0	0	0	0	0	0	0	0	0	0	0	0	0	0	1	0	0	0	1	0	0	0	0	0	0	0	0	0	0	0	2		0	0
1111	pim1117		cls_2007_2_2	unannotated cluster	NCVOG1053	caspase-like protein	0	0	0	0	0	0	0	0	0	0	0	0	0	0	0	0	0	0	0	0	0	0	0	0	0	0	0	0	0	0	0	0	0	0	0	0	1	1	0	2		0	0
1112	pim1118		cls_2008_2_2	unannotated cluster	0		0	0	0	0	0	0	0	0	0	0	0	0	0	0	0	0	0	0	0	1	0	0	1	0	0	0	0	0	0	0	0	0	0	0	0	0	0	0	0	2		0	0
1113	pim1119		cls_2009_2_2	unannotated cluster	0		0	0	0	0	0	0	0	0	0	0	0	0	0	0	0	0	0	0	0	0	0	1	1	0	0	0	0	0	0	0	0	0	0	0	0	0	0	0	0	2		0	0
1114	pim1120		cls_2011_2_2	unannotated cluster	0		0	0	0	0	0	0	0	0	0	0	0	0	0	0	0	0	0	0	1	1	0	0	0	0	0	0	0	0	0	0	0	0	0	0	0	0	0	0	0	2		0	0
1129	pim1135		cls_958_6_2	unannotated cluster	NCVOG2608	uncharacterized protein	0	0	0	0	0	0	0	0	5	0	0	0	0	0	0	0	0	0	1	0	0	0	0	0	0	0	0	0	0	0	0	0	0	0	0	0	0	0	0	6		0	0
1130	pim1136		cls_972_4_2	unannotated cluster	NCVOG4122	ankyrin repeat protein	2	0	0	0	0	0	0	0	0	0	0	0	0	0	0	0	0	0	0	0	0	0	2	0	0	0	0	0	0	0	0	0	0	0	0	0	0	0	0	4		1	0
1131	pim1137		cls_978_4_2	unannotated cluster	NCVOG0199	uncharacterized protein	0	0	0	0	0	0	0	0	0	0	0	0	0	0	0	0	0	3	0	1	0	0	0	0	0	0	0	0	0	0	0	0	0	0	0	0	0	0	0	4		0	0
1132	pim1138		cls_984_4_2	unannotated cluster	0		0	0	0	0	0	0	0	0	0	0	0	0	0	0	0	0	0	1	0	3	0	0	0	0	0	0	0	0	0	0	0	0	0	0	0	0	0	0	0	4		0	0
1133	pim1139		cls_1006_3_2	unannotated cluster	0		0	0	0	0	0	0	0	0	0	0	0	0	0	1	0	0	0	0	0	2	0	0	0	0	0	0	0	0	0	0	0	0	0	0	0	0	0	0	0	3		0	0
1134	pim1140		cls_1012_3_2	unannotated cluster	NCVOG4590	ankyrin repeat protein	0	0	0	0	0	0	0	0	0	0	0	0	0	0	0	0	2	0	0	0	0	0	0	0	1	0	0	0	0	0	0	0	0	0	0	0	0	0	0	3		0	0
1135	pim1141		cls_1013_3_2	unannotated cluster	NCVOG4122	ankyrin repeat protein	2	0	0	0	0	0	0	0	0	0	0	0	0	0	0	0	0	0	0	0	0	0	1	0	0	0	0	0	0	0	0	0	0	0	0	0	0	0	0	3		1	0
1136	pim1142		cls_1015_3_2	unannotated cluster	0		0	0	0	0	0	0	0	0	0	0	0	0	0	0	0	0	0	2	0	1	0	0	0	0	0	0	0	0	0	0	0	0	0	0	0	0	0	0	0	3		0	0
1137	pim1143		cls_1024_3_2	unannotated cluster	NCVOG4590	ankyrin repeat protein	0	0	0	0	0	0	0	0	0	0	0	0	0	0	0	0	2	0	0	0	0	0	0	0	1	0	0	0	0	0	0	0	0	0	0	0	0	0	0	3		0	0
1138	pim1144		cls_1034_3_2	unannotated cluster	NCVOG4122	ankyrin repeat protein	0	2	0	0	0	0	0	0	0	0	0	0	0	0	0	0	0	0	0	0	0	0	1	0	0	0	0	0	0	0	0	0	0	0	0	0	0	0	0	3		0	1
1139	pim1145		cls_1036_3_2	unannotated cluster	0		0	0	0	0	0	0	0	0	0	0	0	2	0	0	0	0	0	0	0	0	1	0	0	0	0	0	0	0	0	0	0	0	0	0	0	0	0	0	0	3		0	0
1140	pim1146		cls_1037_3_2	unannotated cluster	NCVOG5131	uncharacterized protein	0	0	0	0	0	0	0	0	2	0	0	0	0	0	0	0	0	0	1	0	0	0	0	0	0	0	0	0	0	0	0	0	0	0	0	0	0	0	0	3		0	0
1141	pim1147		cls_1053_2_2	unannotated cluster	0		0	0	0	0	0	0	0	0	1	0	0	0	0	0	0	0	0	0	0	0	0	1	0	0	0	0	0	0	0	0	0	0	0	0	0	0	0	0	0	2		0	0
1142	pim1148		cls_1057_2_2	translation protein	NCVOG0729	methionyl-tRNA synthetase	1	0	0	0	0	0	0	0	0	0	0	0	0	0	0	0	0	0	0	0	0	1	0	0	0	0	0	0	0	0	0	0	0	0	0	0	0	0	0	2		1	0
1143	pim1149		cls_1065_2_2	translation protein	0		0	0	0	0	0	0	0	0	1	0	0	0	0	0	0	0	0	0	1	0	0	0	0	0	0	0	0	0	0	0	0	0	0	0	0	0	0	0	0	2		0	0
1144	pim1150		cls_1072_2_2	unannotated cluster	NCVOG4584	collagen triple helix repeat motif-containing protein	0	0	0	0	0	0	0	0	0	0	0	0	0	0	1	0	0	0	1	0	0	0	0	0	0	0	0	0	0	0	0	0	0	0	0	0	0	0	0	2		0	0
1145	pim1151		cls_1074_2_2	unannotated cluster	0		0	0	0	0	0	0	0	0	1	0	0	0	0	0	0	0	0	0	1	0	0	0	0	0	0	0	0	0	0	0	0	0	0	0	0	0	0	0	0	2		0	0
1146	pim1152		cls_1104_2_2	unannotated cluster	0		0	0	0	0	0	0	0	1	0	0	0	0	0	0	0	0	0	0	0	0	1	0	0	0	0	0	0	0	0	0	0	0	0	0	0	0	0	0	0	2		0	0
1147	pim1153		cls_1116_2_2	unannotated cluster	0		0	0	0	0	0	0	0	0	0	0	0	0	1	0	0	0	0	0	0	0	0	0	0	0	0	1	0	0	0	0	0	0	0	0	0	0	0	0	0	2		0	0
1148	pim1154		cls_1133_2_2	unannotated cluster	0		0	0	0	0	0	0	0	0	1	0	0	0	0	0	0	0	0	0	0	0	0	0	1	0	0	0	0	0	0	0	0	0	0	0	0	0	0	0	0	2		0	0
1149	pim1155		cls_1141_2_2	unannotated cluster	NCVOG4870	orotate phosphoribosyltransferase	0	0	0	0	0	0	0	0	1	0	0	0	0	0	0	0	0	0	0	0	1	0	0	0	0	0	0	0	0	0	0	0	0	0	0	0	0	0	0	2		0	0
1150	pim1156		cls_1145_2_2	unannotated cluster	0		0	0	0	1	0	0	0	0	0	0	0	0	0	0	0	0	0	0	0	0	1	0	0	0	0	0	0	0	0	0	0	0	0	0	0	0	0	0	0	2		0	0
1151	pim1157		cls_1163_2_2	translation protein	0		0	0	0	0	0	0	0	0	0	0	0	1	0	0	0	0	0	0	0	0	1	0	0	0	0	0	0	0	0	0	0	0	0	0	0	0	0	0	0	2		0	0
1152	pim1158		cls_1164_2_2	unannotated cluster	NCVOG4001	ankyrin repeat protein	0	0	0	1	0	0	0	0	0	0	0	0	0	0	0	0	0	0	1	0	0	0	0	0	0	0	0	0	0	0	0	0	0	0	0	0	0	0	0	2		0	0
1153	pim1159		cls_1194_2_2	unannotated cluster	NCVOG2246	flotillin domain protein	0	0	0	0	0	0	0	0	0	0	0	0	0	0	0	0	0	1	0	0	1	0	0	0	0	0	0	0	0	0	0	0	0	0	0	0	0	0	0	2		0	0
1154	pim1160		cls_1206_2_2	unannotated cluster	0		0	0	0	0	0	0	0	0	0	0	0	0	0	0	0	0	0	1	0	0	0	0	1	0	0	0	0	0	0	0	0	0	0	0	0	0	0	0	0	2		0	0
1155	pim1161		cls_1208_2_2	unannotated cluster	0		0	0	0	0	0	0	0	0	0	0	0	0	0	0	0	0	1	0	0	0	0	0	1	0	0	0	0	0	0	0	0	0	0	0	0	0	0	0	0	2		0	0
1156	pim1162		cls_1235_2_2	unannotated cluster	0		0	0	0	0	0	0	0	0	0	0	0	0	0	1	0	0	0	0	1	0	0	0	0	0	0	0	0	0	0	0	0	0	0	0	0	0	0	0	0	2		0	0
1157	pim1163		cls_1244_2_2	unannotated cluster	0		0	0	0	0	0	0	0	0	1	0	0	0	0	0	0	0	0	0	0	1	0	0	0	0	0	0	0	0	0	0	0	0	0	0	0	0	0	0	0	2		0	0
1158	pim1164		cls_1245_2_2	unannotated cluster	NCVOG5079	putative arginine methyltransferase	0	0	0	0	0	0	0	0	0	0	0	0	0	0	0	0	0	1	0	0	0	0	1	0	0	0	0	0	0	0	0	0	0	0	0	0	0	0	0	2		0	0
1159	pim1165		cls_1254_2_2	unannotated cluster	0		0	0	0	0	0	0	0	0	0	0	1	0	0	0	0	0	0	0	0	0	1	0	0	0	0	0	0	0	0	0	0	0	0	0	0	0	0	0	0	2		0	0
1160	pim1166		cls_1292_2_2	unannotated cluster	0		0	1	0	0	0	0	0	0	0	0	0	0	0	0	0	0	0	0	1	0	0	0	0	0	0	0	0	0	0	0	0	0	0	0	0	0	0	0	0	2		0	1
1161	pim1167		cls_1295_2_2	unannotated cluster	0		0	0	0	0	0	0	0	0	1	0	0	0	0	0	0	0	0	0	0	0	0	0	1	0	0	0	0	0	0	0	0	0	0	0	0	0	0	0	0	2		0	0
1163	pim1169		cls_1312_2_2	unannotated cluster	0		0	0	0	0	0	0	0	0	0	0	0	0	0	0	0	0	0	1	1	0	0	0	0	0	0	0	0	0	0	0	0	0	0	0	0	0	0	0	0	2		0	0
1164	pim1170		cls_1324_2_2	unannotated cluster	0		0	0	0	0	0	0	0	0	0	0	0	0	1	0	0	0	0	0	0	0	0	0	1	0	0	0	0	0	0	0	0	0	0	0	0	0	0	0	0	2		0	0
1165	pim1171		cls_1334_2_2	unannotated cluster	0		0	0	0	0	0	0	0	0	0	1	0	0	0	0	0	0	0	0	1	0	0	0	0	0	0	0	0	0	0	0	0	0	0	0	0	0	0	0	0	2		0	0
1166	pim1172		cls_1347_2_2	unannotated cluster	0		0	0	0	0	0	0	0	0	1	0	0	0	0	0	0	0	0	0	1	0	0	0	0	0	0	0	0	0	0	0	0	0	0	0	0	0	0	0	0	2		0	0
1167	pim1173		cls_1386_2_2	unannotated cluster	0		0	0	0	0	0	0	0	0	1	0	0	0	0	0	0	0	0	0	0	0	0	1	0	0	0	0	0	0	0	0	0	0	0	0	0	0	0	0	0	2		0	0
1168	pim1174		cls_1401_2_2	unannotated cluster	0		0	0	0	0	0	0	0	0	0	0	0	0	0	1	0	0	0	0	0	1	0	0	0	0	0	0	0	0	0	0	0	0	0	0	0	0	0	0	0	2		0	0
1169	pim1175		cls_1417_2_2	unannotated cluster	0		0	0	0	0	0	0	0	0	1	0	0	0	0	0	0	0	0	0	0	1	0	0	0	0	0	0	0	0	0	0	0	0	0	0	0	0	0	0	0	2		0	0
1170	pim1176		cls_1418_2_2	unannotated cluster	NCVOG4077	uncharacterized protein	0	0	0	0	0	0	0	0	1	0	0	0	0	0	0	0	0	0	1	0	0	0	0	0	0	0	0	0	0	0	0	0	0	0	0	0	0	0	0	2		0	0
1171	pim1177		cls_1425_2_2	unannotated cluster	NCVOG0072	HNH endonuclease	0	0	0	0	0	0	0	0	1	0	0	0	0	0	0	0	0	0	0	0	0	0	1	0	0	0	0	0	0	0	0	0	0	0	0	0	0	0	0	2		0	0
1172	pim1178		cls_1426_2_2	unannotated cluster	NCVOG0072	HNH endonuclease	0	0	0	0	0	0	0	0	1	0	0	0	0	0	0	0	0	0	1	0	0	0	0	0	0	0	0	0	0	0	0	0	0	0	0	0	0	0	0	2		0	0
1173	pim1179		cls_1429_2_2	Glycosyltransferase family 25, possible homolog of IMV envelope protein p35	NCVOG0256	IMV envelope protein p35	0	0	0	0	0	0	0	1	0	0	0	0	0	0	0	0	0	0	0	0	1	0	0	0	0	0	0	0	0	0	0	0	0	0	0	0	0	0	0	2		0	0
1174	pim1180		cls_1431_2_2	unannotated cluster	0		0	0	0	0	0	0	0	0	0	0	0	0	0	1	0	0	0	0	0	1	0	0	0	0	0	0	0	0	0	0	0	0	0	0	0	0	0	0	0	2		0	0
1175	pim1181		cls_1443_2_2	unannotated cluster	0		0	0	0	0	0	0	0	0	0	0	1	0	0	0	0	0	0	0	1	0	0	0	0	0	0	0	0	0	0	0	0	0	0	0	0	0	0	0	0	2		0	0
1176	pim1182		cls_1454_2_2	unannotated cluster	NCVOG0822	ankyrin repeat protein	0	0	0	0	0	0	0	0	1	0	0	0	0	0	0	0	0	0	0	1	0	0	0	0	0	0	0	0	0	0	0	0	0	0	0	0	0	0	0	2		0	0
1177	pim1183		cls_1457_2_2	unannotated cluster	NCVOG4133	uncharacterized protein	0	0	0	0	0	0	0	0	0	0	0	0	0	0	0	0	0	1	0	0	1	0	0	0	0	0	0	0	0	0	0	0	0	0	0	0	0	0	0	2		0	0
1178	pim1184		cls_1509_2_2	unannotated cluster	0		0	0	0	0	0	0	0	0	1	0	0	0	0	0	0	0	0	0	0	0	0	0	1	0	0	0	0	0	0	0	0	0	0	0	0	0	0	0	0	2		0	0
1179	pim1185		cls_1574_2_2	unannotated cluster	0		0	0	0	0	0	0	0	0	1	0	0	0	0	0	0	0	0	0	0	0	0	0	1	0	0	0	0	0	0	0	0	0	0	0	0	0	0	0	0	2		0	0
1180	pim1186		cls_1602_2_2	unannotated cluster	0		0	1	0	0	0	0	0	0	0	0	0	0	0	0	0	0	0	0	0	0	1	0	0	0	0	0	0	0	0	0	0	0	0	0	0	0	0	0	0	2		0	1
1181	pim1187		cls_1619_2_2	unannotated cluster	0		0	0	0	0	0	0	0	0	1	0	0	0	0	0	0	0	0	0	0	1	0	0	0	0	0	0	0	0	0	0	0	0	0	0	0	0	0	0	0	2		0	0
1182	pim1188		cls_1678_2_2	unannotated cluster	NCVOG4707	uncharacterized protein	0	0	0	0	0	0	0	0	0	0	0	0	0	0	1	0	0	0	0	0	0	0	0	0	0	0	0	0	0	1	0	0	0	0	0	0	0	0	0	2		0	0
1183	pim1189		cls_1706_2_2	unannotated cluster	0		0	0	0	0	0	0	0	0	0	0	0	0	0	0	0	0	0	1	0	0	1	0	0	0	0	0	0	0	0	0	0	0	0	0	0	0	0	0	0	2		0	0
1184	pim1190		cls_1712_2_2	unannotated cluster	0		0	0	0	0	0	0	0	0	0	0	0	0	0	1	0	0	0	0	0	1	0	0	0	0	0	0	0	0	0	0	0	0	0	0	0	0	0	0	0	2		0	0
1185	pim1191		cls_1713_2_2	unannotated cluster	0		0	0	0	0	0	0	0	0	0	0	0	0	1	0	0	0	0	0	1	0	0	0	0	0	0	0	0	0	0	0	0	0	0	0	0	0	0	0	0	2		0	0
1186	pim1192		cls_1783_2_2	unannotated cluster	0		0	1	0	0	0	0	0	0	0	0	0	0	0	0	0	0	0	0	0	0	1	0	0	0	0	0	0	0	0	0	0	0	0	0	0	0	0	0	0	2		0	1
1187	pim1193		cls_1791_2_2	unannotated cluster	0		0	0	0	0	0	0	0	0	0	0	0	0	0	1	0	0	0	0	0	1	0	0	0	0	0	0	0	0	0	0	0	0	0	0	0	0	0	0	0	2		0	0
1188	pim1194		cls_1793_2_2	unannotated cluster	0		0	0	0	0	0	0	0	0	0	0	0	0	0	0	0	0	1	0	1	0	0	0	0	0	0	0	0	0	0	0	0	0	0	0	0	0	0	0	0	2		0	0
1189	pim1195		cls_1803_2_2	unannotated cluster	0		0	0	0	0	0	0	0	0	1	0	0	0	0	0	0	0	0	0	0	1	0	0	0	0	0	0	0	0	0	0	0	0	0	0	0	0	0	0	0	2		0	0
1190	pim1196		cls_1854_2_2	unannotated cluster	NCVOG1061	protein phosphatase 2C	0	0	0	0	0	0	0	0	0	0	0	0	0	0	0	0	0	1	0	0	0	0	1	0	0	0	0	0	0	0	0	0	0	0	0	0	0	0	0	2		0	0
1191	pim1197		cls_1866_2_2	unannotated cluster	NCVOG0305	Serine/Threonine or Tyrosine protein kinase (tandem-duplicated in Mimi- and Marseilleviridae)	0	0	0	0	0	0	0	0	0	0	0	0	0	0	0	0	0	1	0	0	0	0	1	0	0	0	0	0	0	0	0	0	0	0	0	0	0	0	0	2		0	0
1192	pim1198		cls_1877_2_2	unannotated cluster	NCVOG4003	uncharacterized protein	0	0	0	0	0	0	0	0	0	0	0	0	0	1	0	0	0	0	0	0	0	0	0	0	0	0	0	0	0	0	0	0	0	0	1	0	0	0	0	2		0	0
1193	pim1199		cls_1882_2_2	unannotated cluster	NCVOG4884	uncharacterized protein	0	0	0	0	0	0	0	0	0	0	0	0	0	0	0	0	0	1	0	1	0	0	0	0	0	0	0	0	0	0	0	0	0	0	0	0	0	0	0	2		0	0
1194	pim1200		cls_1887_2_2	unannotated cluster	0		0	0	0	0	0	0	0	0	1	0	0	0	0	0	0	0	0	0	1	0	0	0	0	0	0	0	0	0	0	0	0	0	0	0	0	0	0	0	0	2		0	0
1195	pim1201		cls_1898_2_2	unannotated cluster	0		0	0	0	0	0	0	0	0	1	0	0	0	0	0	0	0	0	0	0	1	0	0	0	0	0	0	0	0	0	0	0	0	0	0	0	0	0	0	0	2		0	0
1196	pim1202		cls_1902_2_2	unannotated cluster	NCVOG4219	2OG-Fe(II) oxygenase	0	0	0	0	0	0	0	0	0	0	0	0	0	0	1	0	0	0	1	0	0	0	0	0	0	0	0	0	0	0	0	0	0	0	0	0	0	0	0	2		0	0
1197	pim1203		cls_2012_2_2	unannotated cluster	0		0	0	0	0	0	0	0	0	0	0	0	1	0	0	0	0	0	0	0	0	1	0	0	0	0	0	0	0	0	0	0	0	0	0	0	0	0	0	0	2		0	0
1198	pim1204		cls_2013_2_2	unannotated cluster	NCVOG4122	ankyrin repeat protein	0	0	0	0	0	0	0	0	0	0	0	0	0	0	0	0	1	0	0	0	0	0	0	0	1	0	0	0	0	0	0	0	0	0	0	0	0	0	0	2		0	0
1199	pim1205		cls_2014_2_2	translation protein	NCVOG0979	Eukaryotic peptide chain release (translation termination) factor 1	0	0	0	0	0	0	0	0	0	0	0	0	0	0	0	0	0	1	0	0	0	0	1	0	0	0	0	0	0	0	0	0	0	0	0	0	0	0	0	2		0	0
1200	pim1206		cls_2015_2_2	unannotated cluster	NCVOG0743	uncharacterized protein	0	0	0	0	0	0	0	0	0	0	0	0	0	0	0	0	0	1	0	1	0	0	0	0	0	0	0	0	0	0	0	0	0	0	0	0	0	0	0	2		0	0
1206	pim1212		cls_941_12_2	unannotated cluster (Pithoviridae)	NCVOG5389	uncharacterized protein	0	0	0	0	0	0	0	0	0	0	0	0	0	0	0	1	11	0	0	0	0	0	0	0	0	0	0	0	0	0	0	0	0	0	0	0	0	0	0	12		0	0
1207	pim1213		cls_952_7_2	unannotated cluster (Pithoviridae)	NCVOG4418,NCVOG4590		0	0	0	0	0	0	0	0	0	0	0	0	0	0	0	1	6	0	0	0	0	0	0	0	0	0	0	0	0	0	0	0	0	0	0	0	0	0	0	7		0	0
1208	pim1214		cls_954_7_2	unannotated cluster (Pithoviridae)	NCVOG5373	uncharacterized protein	0	0	0	0	0	0	0	0	0	0	0	0	0	0	0	2	5	0	0	0	0	0	0	0	0	0	0	0	0	0	0	0	0	0	0	0	0	0	0	7		0	0
1209	pim1215		cls_957_6_2	unannotated cluster (Pithoviridae)	0		0	0	0	0	0	0	0	0	0	0	0	0	0	0	0	5	1	0	0	0	0	0	0	0	0	0	0	0	0	0	0	0	0	0	0	0	0	0	0	6		0	0
1210	pim1216		cls_961_5_2	unannotated cluster (Pithoviridae)	NCVOG4001	ankyrin repeat protein	0	0	0	0	0	0	0	0	4	0	0	0	0	0	0	0	0	1	0	0	0	0	0	0	0	0	0	0	0	0	0	0	0	0	0	0	0	0	0	5		0	0
1211	pim1217		cls_962_5_2	unannotated cluster (Pithoviridae)	0		0	0	0	0	0	0	0	0	0	1	0	4	0	0	0	0	0	0	0	0	0	0	0	0	0	0	0	0	0	0	0	0	0	0	0	0	0	0	0	5		0	0
1212	pim1218		cls_963_5_2	unannotated cluster (Pithoviridae)	NCVOG5364	uncharacterized protein	0	0	0	0	0	0	0	0	0	0	0	0	0	0	0	3	2	0	0	0	0	0	0	0	0	0	0	0	0	0	0	0	0	0	0	0	0	0	0	5		0	0
1213	pim1219		cls_964_5_2	unannotated cluster (Pithoviridae)	0		0	0	0	0	0	0	0	0	0	3	2	0	0	0	0	0	0	0	0	0	0	0	0	0	0	0	0	0	0	0	0	0	0	0	0	0	0	0	0	5		0	0
1214	pim1220		cls_965_5_2	unannotated cluster (Pithoviridae)	NCVOG4122	ankyrin repeat protein	0	0	0	0	0	0	0	0	0	0	0	0	0	4	0	0	1	0	0	0	0	0	0	0	0	0	0	0	0	0	0	0	0	0	0	0	0	0	0	5		0	0
1215	pim1221		cls_966_5_2	unannotated cluster (Pithoviridae)	0		0	0	0	0	0	0	0	0	0	0	2	0	3	0	0	0	0	0	0	0	0	0	0	0	0	0	0	0	0	0	0	0	0	0	0	0	0	0	0	5		0	0
1216	pim1222		cls_967_5_2	unannotated cluster (Pithoviridae)	0		0	0	0	0	0	0	0	0	0	0	4	0	1	0	0	0	0	0	0	0	0	0	0	0	0	0	0	0	0	0	0	0	0	0	0	0	0	0	0	5		0	0
1217	pim1223		cls_969_4_2	unannotated cluster (Pithoviridae)	0		0	0	0	0	0	0	0	0	0	0	0	0	0	1	3	0	0	0	0	0	0	0	0	0	0	0	0	0	0	0	0	0	0	0	0	0	0	0	0	4		0	0
1218	pim1224		cls_974_4_2	unannotated cluster (Pithoviridae)	0		0	0	0	0	0	0	0	0	0	0	3	1	0	0	0	0	0	0	0	0	0	0	0	0	0	0	0	0	0	0	0	0	0	0	0	0	0	0	0	4		0	0
1219	pim1225		cls_976_4_2	unannotated cluster (Pithoviridae)	0		0	0	0	0	0	0	0	0	0	0	0	0	0	0	0	2	2	0	0	0	0	0	0	0	0	0	0	0	0	0	0	0	0	0	0	0	0	0	0	4		0	0
1220	pim1226		cls_977_4_2	unannotated cluster (Pithoviridae)	0		0	0	0	0	0	0	0	0	0	1	0	3	0	0	0	0	0	0	0	0	0	0	0	0	0	0	0	0	0	0	0	0	0	0	0	0	0	0	0	4		0	0
1221	pim1227		cls_979_4_2	unannotated cluster (Pithoviridae)	NCVOG1226	glycoprotein repeat protein	0	0	0	0	0	0	0	0	0	0	0	3	1	0	0	0	0	0	0	0	0	0	0	0	0	0	0	0	0	0	0	0	0	0	0	0	0	0	0	4		0	0
1222	pim1228		cls_980_4_2	unannotated cluster (Pithoviridae)	0		0	0	0	0	0	0	0	0	0	3	1	0	0	0	0	0	0	0	0	0	0	0	0	0	0	0	0	0	0	0	0	0	0	0	0	0	0	0	0	4		0	0
1223	pim1229		cls_981_4_2	unannotated cluster (Pithoviridae)	NCVOG4590	ankyrin repeat protein	0	0	0	0	0	0	0	0	0	0	0	0	0	0	0	1	0	3	0	0	0	0	0	0	0	0	0	0	0	0	0	0	0	0	0	0	0	0	0	4		0	0
1224	pim1230		cls_982_4_2	unannotated cluster (Pithoviridae)	NCVOG5388	uncharacterized protein	0	0	0	0	0	0	0	0	0	0	0	0	0	0	0	1	3	0	0	0	0	0	0	0	0	0	0	0	0	0	0	0	0	0	0	0	0	0	0	4		0	0
1225	pim1231		cls_986_3_2	unannotated cluster (Pithoviridae)	0		0	0	0	0	0	0	0	0	0	0	0	2	1	0	0	0	0	0	0	0	0	0	0	0	0	0	0	0	0	0	0	0	0	0	0	0	0	0	0	3		0	0
1226	pim1232		cls_987_3_2	unannotated cluster (Pithoviridae)	0		0	0	0	0	0	0	0	0	0	0	0	2	1	0	0	0	0	0	0	0	0	0	0	0	0	0	0	0	0	0	0	0	0	0	0	0	0	0	0	3		0	0
1227	pim1233		cls_992_3_2	unannotated cluster (Pithoviridae)	0		0	0	0	0	0	0	0	0	0	1	2	0	0	0	0	0	0	0	0	0	0	0	0	0	0	0	0	0	0	0	0	0	0	0	0	0	0	0	0	3		0	0
1228	pim1234		cls_993_3_2	unannotated cluster (Pithoviridae)	0		0	0	0	0	0	0	0	0	0	2	1	0	0	0	0	0	0	0	0	0	0	0	0	0	0	0	0	0	0	0	0	0	0	0	0	0	0	0	0	3		0	0
1229	pim1235		cls_994_3_2	unannotated cluster (Pithoviridae)	NCVOG2962	uncharacterized protein	0	0	0	0	0	0	0	0	0	0	0	0	0	0	0	1	2	0	0	0	0	0	0	0	0	0	0	0	0	0	0	0	0	0	0	0	0	0	0	3		0	0
1230	pim1236		cls_995_3_2	unannotated cluster (Pithoviridae)	0		0	0	0	0	0	0	0	0	0	0	1	0	2	0	0	0	0	0	0	0	0	0	0	0	0	0	0	0	0	0	0	0	0	0	0	0	0	0	0	3		0	0
1231	pim1237		cls_998_3_2	unannotated cluster (Pithoviridae)	NCVOG4590	ankyrin repeat protein	0	0	0	0	0	0	0	0	0	0	0	0	0	0	0	1	2	0	0	0	0	0	0	0	0	0	0	0	0	0	0	0	0	0	0	0	0	0	0	3		0	0
1232	pim1238		cls_999_3_2	unannotated cluster (Pithoviridae)	NCVOG4122	ankyrin repeat protein	0	0	0	0	0	0	0	2	0	0	0	0	0	0	0	0	0	1	0	0	0	0	0	0	0	0	0	0	0	0	0	0	0	0	0	0	0	0	0	3		0	0
1233	pim1239		cls_1001_3_2	unannotated cluster (Pithoviridae)	NCVOG5377	uncharacterized protein	0	0	0	0	0	0	0	0	0	0	0	0	0	0	0	2	1	0	0	0	0	0	0	0	0	0	0	0	0	0	0	0	0	0	0	0	0	0	0	3		0	0
1234	pim1240		cls_1002_3_2	unannotated cluster (Pithoviridae)	0		0	0	0	0	0	0	0	0	0	2	0	0	1	0	0	0	0	0	0	0	0	0	0	0	0	0	0	0	0	0	0	0	0	0	0	0	0	0	0	3		0	0
1235	pim1241		cls_1004_3_2	unannotated cluster (Pithoviridae)	NCVOG1046	Zn-finger protein	0	0	0	0	0	0	0	0	0	0	1	2	0	0	0	0	0	0	0	0	0	0	0	0	0	0	0	0	0	0	0	0	0	0	0	0	0	0	0	3		0	0
1236	pim1242		cls_1008_3_2	unannotated cluster (Pithoviridae)	0		0	0	0	0	0	0	0	0	0	1	0	2	0	0	0	0	0	0	0	0	0	0	0	0	0	0	0	0	0	0	0	0	0	0	0	0	0	0	0	3		0	0
1237	pim1243		cls_1009_3_2	unannotated cluster (Pithoviridae)	0		0	0	0	0	0	0	0	0	0	2	0	0	1	0	0	0	0	0	0	0	0	0	0	0	0	0	0	0	0	0	0	0	0	0	0	0	0	0	0	3		0	0
1238	pim1244		cls_1014_3_2	unannotated cluster (Pithoviridae)	0		0	0	0	0	0	0	0	0	0	0	0	0	0	0	0	0	2	1	0	0	0	0	0	0	0	0	0	0	0	0	0	0	0	0	0	0	0	0	0	3		0	0
1239	pim1245		cls_1017_3_2	unannotated cluster (Pithoviridae)	0		0	0	0	0	0	0	0	0	0	2	0	0	1	0	0	0	0	0	0	0	0	0	0	0	0	0	0	0	0	0	0	0	0	0	0	0	0	0	0	3		0	0
1240	pim1246		cls_1018_3_2	unannotated cluster (Pithoviridae)	0		0	0	0	0	0	0	0	0	0	1	2	0	0	0	0	0	0	0	0	0	0	0	0	0	0	0	0	0	0	0	0	0	0	0	0	0	0	0	0	3		0	0
1241	pim1247		cls_1028_3_2	unannotated cluster (Pithoviridae)	0		0	0	0	0	0	0	0	1	0	0	0	0	0	0	0	0	0	2	0	0	0	0	0	0	0	0	0	0	0	0	0	0	0	0	0	0	0	0	0	3		0	0
1242	pim1248		cls_1030_3_2	unannotated cluster (Pithoviridae)	NCVOG0072	HNH endonuclease	0	0	0	0	0	0	0	0	0	0	0	2	1	0	0	0	0	0	0	0	0	0	0	0	0	0	0	0	0	0	0	0	0	0	0	0	0	0	0	3		0	0
1243	pim1249		cls_1031_3_2	unannotated cluster (Pithoviridae)	0		0	0	0	0	0	0	0	0	0	2	0	1	0	0	0	0	0	0	0	0	0	0	0	0	0	0	0	0	0	0	0	0	0	0	0	0	0	0	0	3		0	0
1244	pim1250		cls_1032_3_2	unannotated cluster (Pithoviridae)	0		0	0	0	0	0	0	0	0	0	1	0	0	2	0	0	0	0	0	0	0	0	0	0	0	0	0	0	0	0	0	0	0	0	0	0	0	0	0	0	3		0	0
1245	pim1251		cls_1033_3_2	unannotated cluster (Pithoviridae)	NCVOG0451	ankyrin repeat protein	0	0	0	0	0	0	0	0	0	0	0	0	0	0	0	0	1	2	0	0	0	0	0	0	0	0	0	0	0	0	0	0	0	0	0	0	0	0	0	3		0	0
1246	pim1252		cls_1040_2_2	unannotated cluster (Pithoviridae)	0		0	1	1	0	0	0	0	0	0	0	0	0	0	0	0	0	0	0	0	0	0	0	0	0	0	0	0	0	0	0	0	0	0	0	0	0	0	0	0	2		0	1
1247	pim1253		cls_1046_2_2	unannotated cluster (Pithoviridae)	0		0	0	0	0	0	0	0	0	0	0	0	0	0	0	0	1	1	0	0	0	0	0	0	0	0	0	0	0	0	0	0	0	0	0	0	0	0	0	0	2		0	0
1248	pim1254		cls_1049_2_2	unannotated cluster (Pithoviridae)	0		0	0	0	0	0	0	0	0	0	0	0	1	1	0	0	0	0	0	0	0	0	0	0	0	0	0	0	0	0	0	0	0	0	0	0	0	0	0	0	2		0	0
1249	pim1255		cls_1050_2_2	unannotated cluster (Pithoviridae)	0		0	0	0	0	0	1	1	0	0	0	0	0	0	0	0	0	0	0	0	0	0	0	0	0	0	0	0	0	0	0	0	0	0	0	0	0	0	0	0	2		0	0
1250	pim1256		cls_1056_2_2	unannotated cluster (Pithoviridae)	0		0	0	0	0	0	0	0	0	0	1	0	0	1	0	0	0	0	0	0	0	0	0	0	0	0	0	0	0	0	0	0	0	0	0	0	0	0	0	0	2		0	0
1251	pim1257		cls_1060_2_2	unannotated cluster (Pithoviridae)	0		0	0	0	1	0	0	0	1	0	0	0	0	0	0	0	0	0	0	0	0	0	0	0	0	0	0	0	0	0	0	0	0	0	0	0	0	0	0	0	2		0	0
1252	pim1258		cls_1061_2_2	unannotated cluster (Pithoviridae)	0		0	0	0	0	0	0	0	0	0	1	0	0	1	0	0	0	0	0	0	0	0	0	0	0	0	0	0	0	0	0	0	0	0	0	0	0	0	0	0	2		0	0
1253	pim1259		cls_1077_2_2	unannotated cluster (Pithoviridae)	0		0	0	0	0	0	0	0	0	0	0	0	0	0	0	0	1	1	0	0	0	0	0	0	0	0	0	0	0	0	0	0	0	0	0	0	0	0	0	0	2		0	0
1254	pim1260		cls_1081_2_2	unannotated cluster (Pithoviridae)	0		0	0	0	0	0	0	0	0	0	0	1	0	1	0	0	0	0	0	0	0	0	0	0	0	0	0	0	0	0	0	0	0	0	0	0	0	0	0	0	2		0	0
1255	pim1261		cls_1084_2_2	unannotated cluster (Pithoviridae)	0		0	0	0	0	0	0	0	0	0	0	1	0	1	0	0	0	0	0	0	0	0	0	0	0	0	0	0	0	0	0	0	0	0	0	0	0	0	0	0	2		0	0
1256	pim1262		cls_1085_2_2	unannotated cluster (Pithoviridae)	0		0	0	0	0	0	0	0	0	0	0	0	0	0	0	0	1	1	0	0	0	0	0	0	0	0	0	0	0	0	0	0	0	0	0	0	0	0	0	0	2		0	0
1257	pim1263		cls_1092_2_2	unannotated cluster (Pithoviridae)	0		1	0	0	0	1	0	0	0	0	0	0	0	0	0	0	0	0	0	0	0	0	0	0	0	0	0	0	0	0	0	0	0	0	0	0	0	0	0	0	2		1	0
1258	pim1264		cls_1094_2_2	unannotated cluster (Pithoviridae)	0		0	0	0	0	0	0	0	0	0	0	1	1	0	0	0	0	0	0	0	0	0	0	0	0	0	0	0	0	0	0	0	0	0	0	0	0	0	0	0	2		0	0
1259	pim1265		cls_1113_2_2	unannotated cluster (Pithoviridae)	NCVOG4122	ankyrin repeat protein	0	0	0	1	0	0	0	0	0	0	0	0	0	0	0	1	0	0	0	0	0	0	0	0	0	0	0	0	0	0	0	0	0	0	0	0	0	0	0	2		0	0
1260	pim1266		cls_1120_2_2	unannotated cluster (Pithoviridae)	0		0	0	0	0	0	0	0	0	0	0	0	0	0	0	0	1	1	0	0	0	0	0	0	0	0	0	0	0	0	0	0	0	0	0	0	0	0	0	0	2		0	0
1261	pim1267		cls_1122_2_2	unannotated cluster (Pithoviridae)	0		0	0	0	0	0	1	1	0	0	0	0	0	0	0	0	0	0	0	0	0	0	0	0	0	0	0	0	0	0	0	0	0	0	0	0	0	0	0	0	2		0	0
1262	pim1268		cls_1124_2_2	unannotated cluster (Pithoviridae)	0		0	1	0	0	0	0	0	0	0	0	0	0	0	0	0	0	0	1	0	0	0	0	0	0	0	0	0	0	0	0	0	0	0	0	0	0	0	0	0	2		0	1
1263	pim1269		cls_1125_2_2	unannotated cluster (Pithoviridae)	0		0	1	0	0	0	0	0	0	0	0	0	0	0	0	1	0	0	0	0	0	0	0	0	0	0	0	0	0	0	0	0	0	0	0	0	0	0	0	0	2		0	1
1264	pim1270		cls_1130_2_2	unannotated cluster (Pithoviridae)	0		0	0	0	0	0	0	0	0	0	0	1	0	1	0	0	0	0	0	0	0	0	0	0	0	0	0	0	0	0	0	0	0	0	0	0	0	0	0	0	2		0	0
1265	pim1271		cls_1142_2_2	unannotated cluster (Pithoviridae)	0		0	0	0	0	0	0	0	0	0	0	0	0	0	0	0	1	1	0	0	0	0	0	0	0	0	0	0	0	0	0	0	0	0	0	0	0	0	0	0	2		0	0
1266	pim1272		cls_1147_2_2	unannotated cluster (Pithoviridae)	NCVOG4993	uncharacterized protein	0	1	1	0	0	0	0	0	0	0	0	0	0	0	0	0	0	0	0	0	0	0	0	0	0	0	0	0	0	0	0	0	0	0	0	0	0	0	0	2		0	1
1267	pim1273		cls_1154_2_2	unannotated cluster (Pithoviridae)	0		0	0	0	0	0	1	1	0	0	0	0	0	0	0	0	0	0	0	0	0	0	0	0	0	0	0	0	0	0	0	0	0	0	0	0	0	0	0	0	2		0	0
1268	pim1274		cls_1156_2_2	unannotated cluster (Pithoviridae)	0		0	0	0	0	0	0	0	0	0	1	0	0	1	0	0	0	0	0	0	0	0	0	0	0	0	0	0	0	0	0	0	0	0	0	0	0	0	0	0	2		0	0
1269	pim1275		cls_1159_2_2	unannotated cluster (Pithoviridae)	0		0	0	0	0	0	1	1	0	0	0	0	0	0	0	0	0	0	0	0	0	0	0	0	0	0	0	0	0	0	0	0	0	0	0	0	0	0	0	0	2		0	0
1270	pim1276		cls_1165_2_2	unannotated cluster (Pithoviridae)	0		0	0	0	0	0	0	0	0	0	1	0	0	1	0	0	0	0	0	0	0	0	0	0	0	0	0	0	0	0	0	0	0	0	0	0	0	0	0	0	2		0	0
1271	pim1277		cls_1166_2_2	unannotated cluster (Pithoviridae)	0		0	1	0	0	0	0	0	0	0	0	0	0	0	0	0	0	0	1	0	0	0	0	0	0	0	0	0	0	0	0	0	0	0	0	0	0	0	0	0	2		0	1
1272	pim1278		cls_1167_2_2	unannotated cluster (Pithoviridae)	0		0	0	0	0	0	0	0	0	1	0	1	0	0	0	0	0	0	0	0	0	0	0	0	0	0	0	0	0	0	0	0	0	0	0	0	0	0	0	0	2		0	0
1273	pim1279		cls_1168_2_2	unannotated cluster (Pithoviridae)	0		0	0	0	0	0	0	0	0	0	0	1	1	0	0	0	0	0	0	0	0	0	0	0	0	0	0	0	0	0	0	0	0	0	0	0	0	0	0	0	2		0	0
1274	pim1280		cls_1169_2_2	unannotated cluster (Pithoviridae)	0		0	0	0	0	0	0	0	0	0	1	0	0	1	0	0	0	0	0	0	0	0	0	0	0	0	0	0	0	0	0	0	0	0	0	0	0	0	0	0	2		0	0
1275	pim1281		cls_1171_2_2	unannotated cluster (Pithoviridae)	0		0	0	0	0	0	0	0	0	0	0	0	0	0	0	0	1	0	1	0	0	0	0	0	0	0	0	0	0	0	0	0	0	0	0	0	0	0	0	0	2		0	0
1276	pim1282		cls_1174_2_2	unannotated cluster (Pithoviridae)	NCVOG4001	ankyrin repeat protein	0	0	0	0	0	0	0	0	0	1	1	0	0	0	0	0	0	0	0	0	0	0	0	0	0	0	0	0	0	0	0	0	0	0	0	0	0	0	0	2		0	0
1277	pim1283		cls_1176_2_2	unannotated cluster (Pithoviridae)	0		0	0	0	0	0	0	0	0	0	0	0	1	1	0	0	0	0	0	0	0	0	0	0	0	0	0	0	0	0	0	0	0	0	0	0	0	0	0	0	2		0	0
1278	pim1284		cls_1183_2_2	unannotated cluster (Pithoviridae)	0		0	0	1	0	0	0	0	1	0	0	0	0	0	0	0	0	0	0	0	0	0	0	0	0	0	0	0	0	0	0	0	0	0	0	0	0	0	0	0	2		0	0
1279	pim1285		cls_1187_2_2	unannotated cluster (Pithoviridae)	0		1	0	0	0	0	0	0	0	1	0	0	0	0	0	0	0	0	0	0	0	0	0	0	0	0	0	0	0	0	0	0	0	0	0	0	0	0	0	0	2		1	0
1280	pim1286		cls_1190_2_2	unannotated cluster (Pithoviridae)	0		0	0	0	0	0	0	0	0	0	1	0	1	0	0	0	0	0	0	0	0	0	0	0	0	0	0	0	0	0	0	0	0	0	0	0	0	0	0	0	2		0	0
1281	pim1287		cls_1192_2_2	unannotated cluster (Pithoviridae)	NCVOG0301	Serine/Threonine protein kinases	0	0	0	0	0	1	1	0	0	0	0	0	0	0	0	0	0	0	0	0	0	0	0	0	0	0	0	0	0	0	0	0	0	0	0	0	0	0	0	2		0	0
1282	pim1288		cls_1199_2_2	unannotated cluster (Pithoviridae)	0		0	0	0	0	0	0	0	0	1	0	0	0	0	0	0	0	0	1	0	0	0	0	0	0	0	0	0	0	0	0	0	0	0	0	0	0	0	0	0	2		0	0
1283	pim1289		cls_1207_2_2	unannotated cluster (Pithoviridae)	NCVOG4341	uncharacterized protein	0	0	0	0	0	0	0	0	0	0	0	0	0	0	0	1	1	0	0	0	0	0	0	0	0	0	0	0	0	0	0	0	0	0	0	0	0	0	0	2		0	0
1284	pim1290		cls_1212_2_2	unannotated cluster (Pithoviridae)	0		0	0	0	0	0	1	1	0	0	0	0	0	0	0	0	0	0	0	0	0	0	0	0	0	0	0	0	0	0	0	0	0	0	0	0	0	0	0	0	2		0	0
1285	pim1291		cls_1216_2_2	unannotated cluster (Pithoviridae)	0		0	0	0	0	0	1	1	0	0	0	0	0	0	0	0	0	0	0	0	0	0	0	0	0	0	0	0	0	0	0	0	0	0	0	0	0	0	0	0	2		0	0
1286	pim1292		cls_1217_2_2	unannotated cluster (Pithoviridae)	0		0	0	0	0	0	0	0	0	0	0	0	0	0	0	0	1	1	0	0	0	0	0	0	0	0	0	0	0	0	0	0	0	0	0	0	0	0	0	0	2		0	0
1287	pim1293		cls_1218_2_2	unannotated cluster (Pithoviridae)	0		0	1	1	0	0	0	0	0	0	0	0	0	0	0	0	0	0	0	0	0	0	0	0	0	0	0	0	0	0	0	0	0	0	0	0	0	0	0	0	2		0	1
1288	pim1294		cls_1220_2_2	unannotated cluster (Pithoviridae)	NCVOG3091	FkbM methyltransferase	1	0	0	0	0	0	0	0	1	0	0	0	0	0	0	0	0	0	0	0	0	0	0	0	0	0	0	0	0	0	0	0	0	0	0	0	0	0	0	2		1	0
1289	pim1295		cls_1221_2_2	unannotated cluster (Pithoviridae)	0		0	0	0	0	0	0	0	0	0	0	0	0	0	0	0	1	1	0	0	0	0	0	0	0	0	0	0	0	0	0	0	0	0	0	0	0	0	0	0	2		0	0
1290	pim1296		cls_1223_2_2	unannotated cluster (Pithoviridae)	0		0	0	0	0	0	0	0	0	0	0	1	0	1	0	0	0	0	0	0	0	0	0	0	0	0	0	0	0	0	0	0	0	0	0	0	0	0	0	0	2		0	0
1291	pim1297		cls_1226_2_2	unannotated cluster (Pithoviridae)	0		0	0	0	0	0	1	1	0	0	0	0	0	0	0	0	0	0	0	0	0	0	0	0	0	0	0	0	0	0	0	0	0	0	0	0	0	0	0	0	2		0	0
1292	pim1298		cls_1227_2_2	unannotated cluster (Pithoviridae)	0		0	0	0	0	0	0	0	0	0	1	1	0	0	0	0	0	0	0	0	0	0	0	0	0	0	0	0	0	0	0	0	0	0	0	0	0	0	0	0	2		0	0
1293	pim1299		cls_1229_2_2	unannotated cluster (Pithoviridae)	0		0	0	0	0	0	0	0	0	0	1	0	0	1	0	0	0	0	0	0	0	0	0	0	0	0	0	0	0	0	0	0	0	0	0	0	0	0	0	0	2		0	0
1294	pim1300		cls_1232_2_2	unannotated cluster (Pithoviridae)	NCVOG4134	adenylosuccinate synthetase	0	0	0	0	0	0	0	0	0	0	0	0	0	0	0	1	1	0	0	0	0	0	0	0	0	0	0	0	0	0	0	0	0	0	0	0	0	0	0	2		0	0
1295	pim1301		cls_1247_2_2	unannotated cluster (Pithoviridae)	0		0	0	0	0	0	1	1	0	0	0	0	0	0	0	0	0	0	0	0	0	0	0	0	0	0	0	0	0	0	0	0	0	0	0	0	0	0	0	0	2		0	0
1296	pim1302		cls_1249_2_2	unannotated cluster (Pithoviridae)	0		0	0	0	0	1	0	1	0	0	0	0	0	0	0	0	0	0	0	0	0	0	0	0	0	0	0	0	0	0	0	0	0	0	0	0	0	0	0	0	2		0	0
1297	pim1303		cls_1251_2_2	unannotated cluster (Pithoviridae)	0		0	0	0	0	0	1	1	0	0	0	0	0	0	0	0	0	0	0	0	0	0	0	0	0	0	0	0	0	0	0	0	0	0	0	0	0	0	0	0	2		0	0
1298	pim1304		cls_1256_2_2	unannotated cluster (Pithoviridae)	0		0	0	0	0	0	0	0	0	0	1	0	0	1	0	0	0	0	0	0	0	0	0	0	0	0	0	0	0	0	0	0	0	0	0	0	0	0	0	0	2		0	0
1299	pim1305		cls_1257_2_2	unannotated cluster (Pithoviridae)	0		0	0	0	0	0	1	1	0	0	0	0	0	0	0	0	0	0	0	0	0	0	0	0	0	0	0	0	0	0	0	0	0	0	0	0	0	0	0	0	2		0	0
1300	pim1306		cls_1260_2_2	unannotated cluster (Pithoviridae)	0		0	0	0	0	0	1	1	0	0	0	0	0	0	0	0	0	0	0	0	0	0	0	0	0	0	0	0	0	0	0	0	0	0	0	0	0	0	0	0	2		0	0
1301	pim1307		cls_1262_2_2	unannotated cluster (Pithoviridae)	0		0	0	0	0	0	0	0	0	1	0	0	0	0	0	0	1	0	0	0	0	0	0	0	0	0	0	0	0	0	0	0	0	0	0	0	0	0	0	0	2		0	0
1302	pim1308		cls_1263_2_2	unannotated cluster (Pithoviridae)	0		0	1	1	0	0	0	0	0	0	0	0	0	0	0	0	0	0	0	0	0	0	0	0	0	0	0	0	0	0	0	0	0	0	0	0	0	0	0	0	2		0	1
1303	pim1309		cls_1264_2_2	unannotated cluster (Pithoviridae)	0		0	0	0	0	0	1	1	0	0	0	0	0	0	0	0	0	0	0	0	0	0	0	0	0	0	0	0	0	0	0	0	0	0	0	0	0	0	0	0	2		0	0
1304	pim1310		cls_1267_2_2	unannotated cluster (Pithoviridae)	0		0	0	0	0	0	1	1	0	0	0	0	0	0	0	0	0	0	0	0	0	0	0	0	0	0	0	0	0	0	0	0	0	0	0	0	0	0	0	0	2		0	0
1305	pim1311		cls_1271_2_2	unannotated cluster (Pithoviridae)	0		0	0	0	0	0	0	0	0	0	0	0	1	1	0	0	0	0	0	0	0	0	0	0	0	0	0	0	0	0	0	0	0	0	0	0	0	0	0	0	2		0	0
1306	pim1312		cls_1273_2_2	unannotated cluster (Pithoviridae)	0		0	0	0	0	0	0	0	1	1	0	0	0	0	0	0	0	0	0	0	0	0	0	0	0	0	0	0	0	0	0	0	0	0	0	0	0	0	0	0	2		0	0
1307	pim1313		cls_1283_2_2	unannotated cluster (Pithoviridae)	0		0	0	0	0	0	0	0	0	0	1	0	0	1	0	0	0	0	0	0	0	0	0	0	0	0	0	0	0	0	0	0	0	0	0	0	0	0	0	0	2		0	0
1308	pim1314		cls_1284_2_2	unannotated cluster (Pithoviridae)	0		0	0	0	0	0	1	1	0	0	0	0	0	0	0	0	0	0	0	0	0	0	0	0	0	0	0	0	0	0	0	0	0	0	0	0	0	0	0	0	2		0	0
1309	pim1315		cls_1288_2_2	unannotated cluster (Pithoviridae)	0		0	1	0	0	0	0	0	0	0	0	0	0	0	0	0	0	1	0	0	0	0	0	0	0	0	0	0	0	0	0	0	0	0	0	0	0	0	0	0	2		0	1
1310	pim1316		cls_1289_2_2	unannotated cluster (Pithoviridae)	0		0	0	0	0	1	0	0	0	0	0	0	0	0	0	0	0	1	0	0	0	0	0	0	0	0	0	0	0	0	0	0	0	0	0	0	0	0	0	0	2		0	0
1311	pim1317		cls_1290_2_2	unannotated cluster (Pithoviridae)	0		0	0	0	0	0	1	0	0	0	0	0	0	0	1	0	0	0	0	0	0	0	0	0	0	0	0	0	0	0	0	0	0	0	0	0	0	0	0	0	2		0	0
1312	pim1318		cls_1297_2_2	unannotated cluster (Pithoviridae)	0		0	0	0	0	0	0	0	0	0	0	0	0	0	0	0	1	1	0	0	0	0	0	0	0	0	0	0	0	0	0	0	0	0	0	0	0	0	0	0	2		0	0
1313	pim1319		cls_1298_2_2	unannotated cluster (Pithoviridae)	0		0	0	0	0	0	0	0	0	0	0	1	1	0	0	0	0	0	0	0	0	0	0	0	0	0	0	0	0	0	0	0	0	0	0	0	0	0	0	0	2		0	0
1314	pim1320		cls_1299_2_2	unannotated cluster (Pithoviridae)	0		0	0	0	0	0	1	1	0	0	0	0	0	0	0	0	0	0	0	0	0	0	0	0	0	0	0	0	0	0	0	0	0	0	0	0	0	0	0	0	2		0	0
1315	pim1321		cls_1303_2_2	unannotated cluster (Pithoviridae)	NCVOG0992	uncharacterized protein	0	0	0	0	0	1	1	0	0	0	0	0	0	0	0	0	0	0	0	0	0	0	0	0	0	0	0	0	0	0	0	0	0	0	0	0	0	0	0	2		0	0
1316	pim1322		cls_1304_2_2	unannotated cluster (Pithoviridae)	0		0	0	0	0	0	1	1	0	0	0	0	0	0	0	0	0	0	0	0	0	0	0	0	0	0	0	0	0	0	0	0	0	0	0	0	0	0	0	0	2		0	0
1317	pim1323		cls_1305_2_2	unannotated cluster (Pithoviridae)	0		0	0	0	0	0	0	0	0	0	0	1	1	0	0	0	0	0	0	0	0	0	0	0	0	0	0	0	0	0	0	0	0	0	0	0	0	0	0	0	2		0	0
1318	pim1324		cls_1306_2_2	unannotated cluster (Pithoviridae)	0		0	0	0	0	0	1	1	0	0	0	0	0	0	0	0	0	0	0	0	0	0	0	0	0	0	0	0	0	0	0	0	0	0	0	0	0	0	0	0	2		0	0
1319	pim1325		cls_1307_2_2	unannotated cluster (Pithoviridae)	NCVOG4890	uncharacterized protein	0	0	0	0	0	0	0	0	0	0	0	0	0	0	0	1	1	0	0	0	0	0	0	0	0	0	0	0	0	0	0	0	0	0	0	0	0	0	0	2		0	0
1320	pim1326		cls_1308_2_2	unannotated cluster (Pithoviridae)	0		0	0	0	0	0	0	0	0	0	1	0	0	1	0	0	0	0	0	0	0	0	0	0	0	0	0	0	0	0	0	0	0	0	0	0	0	0	0	0	2		0	0
1321	pim1327		cls_1317_2_2	unannotated cluster (Pithoviridae)	0		0	0	0	0	0	0	0	0	0	0	0	0	0	0	0	1	1	0	0	0	0	0	0	0	0	0	0	0	0	0	0	0	0	0	0	0	0	0	0	2		0	0
1322	pim1328		cls_1322_2_2	unannotated cluster (Pithoviridae)	0		0	0	0	0	0	0	0	0	0	1	0	0	1	0	0	0	0	0	0	0	0	0	0	0	0	0	0	0	0	0	0	0	0	0	0	0	0	0	0	2		0	0
1323	pim1329		cls_1326_2_2	unannotated cluster (Pithoviridae)	0		0	0	0	0	0	0	0	0	0	1	1	0	0	0	0	0	0	0	0	0	0	0	0	0	0	0	0	0	0	0	0	0	0	0	0	0	0	0	0	2		0	0
1324	pim1330		cls_1328_2_2	unannotated cluster (Pithoviridae)	0		0	0	0	0	0	0	0	0	0	1	1	0	0	0	0	0	0	0	0	0	0	0	0	0	0	0	0	0	0	0	0	0	0	0	0	0	0	0	0	2		0	0
1325	pim1331		cls_1333_2_2	unannotated cluster (Pithoviridae)	NCVOG0992	uncharacterized protein	0	0	0	0	0	1	1	0	0	0	0	0	0	0	0	0	0	0	0	0	0	0	0	0	0	0	0	0	0	0	0	0	0	0	0	0	0	0	0	2		0	0
1326	pim1332		cls_1335_2_2	unannotated cluster (Pithoviridae)	0		0	0	0	0	0	0	0	0	0	0	0	0	0	0	0	1	1	0	0	0	0	0	0	0	0	0	0	0	0	0	0	0	0	0	0	0	0	0	0	2		0	0
1327	pim1333		cls_1336_2_2	unannotated cluster (Pithoviridae)	NCVOG4342	phosphoglycerate mutase	0	0	0	0	0	0	0	0	0	0	0	0	0	0	0	1	1	0	0	0	0	0	0	0	0	0	0	0	0	0	0	0	0	0	0	0	0	0	0	2		0	0
1328	pim1334		cls_1344_2_2	unannotated cluster (Pithoviridae)	0		0	0	0	1	0	0	0	1	0	0	0	0	0	0	0	0	0	0	0	0	0	0	0	0	0	0	0	0	0	0	0	0	0	0	0	0	0	0	0	2		0	0
1329	pim1335		cls_1348_2_2	unannotated cluster (Pithoviridae)	0		0	0	0	0	0	0	0	0	0	0	0	1	1	0	0	0	0	0	0	0	0	0	0	0	0	0	0	0	0	0	0	0	0	0	0	0	0	0	0	2		0	0
1330	pim1336		cls_1349_2_2	unannotated cluster (Pithoviridae)	0		0	0	0	0	0	1	1	0	0	0	0	0	0	0	0	0	0	0	0	0	0	0	0	0	0	0	0	0	0	0	0	0	0	0	0	0	0	0	0	2		0	0
1331	pim1337		cls_1351_2_2	unannotated cluster (Pithoviridae)	0		0	0	0	0	0	0	0	0	0	0	0	0	0	0	0	1	1	0	0	0	0	0	0	0	0	0	0	0	0	0	0	0	0	0	0	0	0	0	0	2		0	0
1332	pim1338		cls_1352_2_2	unannotated cluster (Pithoviridae)	NCVOG1205	putative glycosyltransferase	0	0	0	0	1	0	0	0	1	0	0	0	0	0	0	0	0	0	0	0	0	0	0	0	0	0	0	0	0	0	0	0	0	0	0	0	0	0	0	2		0	0
1333	pim1339		cls_1357_2_2	unannotated cluster (Pithoviridae)	NCVOG2123	glycosyltransferase	0	0	0	0	0	0	0	0	0	0	0	0	0	0	0	1	1	0	0	0	0	0	0	0	0	0	0	0	0	0	0	0	0	0	0	0	0	0	0	2		0	0
1334	pim1340		cls_1360_2_2	unannotated cluster (Pithoviridae)	0		0	0	0	0	0	0	0	1	0	0	0	1	0	0	0	0	0	0	0	0	0	0	0	0	0	0	0	0	0	0	0	0	0	0	0	0	0	0	0	2		0	0
1335	pim1341		cls_1369_2_2	unannotated cluster (Pithoviridae)	0		0	0	0	0	0	0	0	0	0	1	0	0	1	0	0	0	0	0	0	0	0	0	0	0	0	0	0	0	0	0	0	0	0	0	0	0	0	0	0	2		0	0
1336	pim1342		cls_1370_2_2	unannotated cluster (Pithoviridae)	0		0	0	0	0	0	0	0	0	0	1	0	0	1	0	0	0	0	0	0	0	0	0	0	0	0	0	0	0	0	0	0	0	0	0	0	0	0	0	0	2		0	0
1337	pim1343		cls_1372_2_2	unannotated cluster (Pithoviridae)	0		0	0	0	0	0	0	0	0	0	0	1	1	0	0	0	0	0	0	0	0	0	0	0	0	0	0	0	0	0	0	0	0	0	0	0	0	0	0	0	2		0	0
1338	pim1344		cls_1374_2_2	unannotated cluster (Pithoviridae)	0		0	0	0	0	0	0	1	0	1	0	0	0	0	0	0	0	0	0	0	0	0	0	0	0	0	0	0	0	0	0	0	0	0	0	0	0	0	0	0	2		0	0
1339	pim1345		cls_1377_2_2	unannotated cluster (Pithoviridae)	0		0	0	0	0	0	1	1	0	0	0	0	0	0	0	0	0	0	0	0	0	0	0	0	0	0	0	0	0	0	0	0	0	0	0	0	0	0	0	0	2		0	0
1340	pim1346		cls_1383_2_2	unannotated cluster (Pithoviridae)	NCVOG4402	uncharacterized protein	0	0	0	0	0	1	1	0	0	0	0	0	0	0	0	0	0	0	0	0	0	0	0	0	0	0	0	0	0	0	0	0	0	0	0	0	0	0	0	2		0	0
1341	pim1347		cls_1384_2_2	unannotated cluster (Pithoviridae)	0		0	0	0	0	0	0	0	1	1	0	0	0	0	0	0	0	0	0	0	0	0	0	0	0	0	0	0	0	0	0	0	0	0	0	0	0	0	0	0	2		0	0
1342	pim1348		cls_1385_2_2	unannotated cluster (Pithoviridae)	0		0	0	0	0	0	1	1	0	0	0	0	0	0	0	0	0	0	0	0	0	0	0	0	0	0	0	0	0	0	0	0	0	0	0	0	0	0	0	0	2		0	0
1343	pim1349		cls_1392_2_2	unannotated cluster (Pithoviridae)	0		0	0	0	0	0	0	0	0	0	0	0	0	0	0	0	1	1	0	0	0	0	0	0	0	0	0	0	0	0	0	0	0	0	0	0	0	0	0	0	2		0	0
1344	pim1350		cls_1394_2_2	unannotated cluster (Pithoviridae)	0		0	0	0	0	0	0	0	0	0	0	0	0	0	0	0	1	1	0	0	0	0	0	0	0	0	0	0	0	0	0	0	0	0	0	0	0	0	0	0	2		0	0
1345	pim1351		cls_1395_2_2	unannotated cluster (Pithoviridae)	0		0	0	0	0	0	1	1	0	0	0	0	0	0	0	0	0	0	0	0	0	0	0	0	0	0	0	0	0	0	0	0	0	0	0	0	0	0	0	0	2		0	0
1346	pim1352		cls_1398_2_2	unannotated cluster (Pithoviridae)	NCVOG4122	ankyrin repeat protein	0	0	0	0	0	0	0	0	0	1	0	1	0	0	0	0	0	0	0	0	0	0	0	0	0	0	0	0	0	0	0	0	0	0	0	0	0	0	0	2		0	0
1347	pim1353		cls_1399_2_2	unannotated cluster (Pithoviridae)	0		0	0	0	0	0	1	1	0	0	0	0	0	0	0	0	0	0	0	0	0	0	0	0	0	0	0	0	0	0	0	0	0	0	0	0	0	0	0	0	2		0	0
1348	pim1354		cls_1405_2_2	unannotated cluster (Pithoviridae)	0		0	0	0	0	0	0	0	0	0	1	1	0	0	0	0	0	0	0	0	0	0	0	0	0	0	0	0	0	0	0	0	0	0	0	0	0	0	0	0	2		0	0
1349	pim1355		cls_1406_2_2	unannotated cluster (Pithoviridae)	0		0	0	0	0	0	1	1	0	0	0	0	0	0	0	0	0	0	0	0	0	0	0	0	0	0	0	0	0	0	0	0	0	0	0	0	0	0	0	0	2		0	0
1350	pim1356		cls_1415_2_2	unannotated cluster (Pithoviridae)	NCVOG0781	uncharacterized protein	0	0	0	0	0	0	0	0	0	0	0	0	0	0	0	1	1	0	0	0	0	0	0	0	0	0	0	0	0	0	0	0	0	0	0	0	0	0	0	2		0	0
1351	pim1357		cls_1419_2_2	unannotated cluster (Pithoviridae)	NCVOG0820	ankyrin repeat protein	0	0	0	0	0	0	0	0	0	1	0	0	1	0	0	0	0	0	0	0	0	0	0	0	0	0	0	0	0	0	0	0	0	0	0	0	0	0	0	2		0	0
1352	pim1358		cls_1420_2_2	unannotated cluster (Pithoviridae)	0		0	0	0	0	0	0	0	0	0	1	0	0	1	0	0	0	0	0	0	0	0	0	0	0	0	0	0	0	0	0	0	0	0	0	0	0	0	0	0	2		0	0
1353	pim1359		cls_1421_2_2	unannotated cluster (Pithoviridae)	NCVOG0820	ankyrin repeat protein	0	0	0	0	0	0	0	0	0	1	0	0	1	0	0	0	0	0	0	0	0	0	0	0	0	0	0	0	0	0	0	0	0	0	0	0	0	0	0	2		0	0
1354	pim1360		cls_1422_2_2	unannotated cluster (Pithoviridae)	NCVOG0820	ankyrin repeat protein	0	0	0	0	0	0	0	0	0	0	1	0	1	0	0	0	0	0	0	0	0	0	0	0	0	0	0	0	0	0	0	0	0	0	0	0	0	0	0	2		0	0
1355	pim1361		cls_1424_2_2	unannotated cluster (Pithoviridae)	NCVOG0746	uncharacterized protein	0	0	0	0	0	0	0	0	1	0	0	0	0	0	0	0	1	0	0	0	0	0	0	0	0	0	0	0	0	0	0	0	0	0	0	0	0	0	0	2		0	0
1356	pim1362		cls_1427_2_2	unannotated cluster (Pithoviridae)	0		0	0	0	0	0	0	0	0	0	1	0	0	1	0	0	0	0	0	0	0	0	0	0	0	0	0	0	0	0	0	0	0	0	0	0	0	0	0	0	2		0	0
1357	pim1363		cls_1434_2_2	unannotated cluster (Pithoviridae)	0		0	0	0	0	0	0	0	0	0	1	0	0	1	0	0	0	0	0	0	0	0	0	0	0	0	0	0	0	0	0	0	0	0	0	0	0	0	0	0	2		0	0
1358	pim1364		cls_1436_2_2	unannotated cluster (Pithoviridae)	0		0	0	0	0	0	0	0	0	0	0	0	1	1	0	0	0	0	0	0	0	0	0	0	0	0	0	0	0	0	0	0	0	0	0	0	0	0	0	0	2		0	0
1359	pim1365		cls_1448_2_2	unannotated cluster (Pithoviridae)	NCVOG4590	ankyrin repeat protein	0	0	0	0	0	0	0	0	1	0	0	0	0	0	0	1	0	0	0	0	0	0	0	0	0	0	0	0	0	0	0	0	0	0	0	0	0	0	0	2		0	0
1360	pim1366		cls_1451_2_2	unannotated cluster (Pithoviridae)	NCVOG5391	zf-MYND finger protein	0	0	0	0	0	0	0	0	0	1	1	0	0	0	0	0	0	0	0	0	0	0	0	0	0	0	0	0	0	0	0	0	0	0	0	0	0	0	0	2		0	0
1361	pim1367		cls_1456_2_2	unannotated cluster (Pithoviridae)	0		0	0	0	0	0	0	0	0	0	0	1	0	1	0	0	0	0	0	0	0	0	0	0	0	0	0	0	0	0	0	0	0	0	0	0	0	0	0	0	2		0	0
1362	pim1368		cls_1458_2_2	unannotated cluster (Pithoviridae)	0		0	0	0	0	0	0	0	0	0	1	0	0	1	0	0	0	0	0	0	0	0	0	0	0	0	0	0	0	0	0	0	0	0	0	0	0	0	0	0	2		0	0
1363	pim1369		cls_1460_2_2	unannotated cluster (Pithoviridae)	0		0	0	0	0	0	0	0	0	0	1	0	0	1	0	0	0	0	0	0	0	0	0	0	0	0	0	0	0	0	0	0	0	0	0	0	0	0	0	0	2		0	0
1364	pim1370		cls_1461_2_2	unannotated cluster (Pithoviridae)	0		0	0	0	0	0	0	0	0	0	1	1	0	0	0	0	0	0	0	0	0	0	0	0	0	0	0	0	0	0	0	0	0	0	0	0	0	0	0	0	2		0	0
1365	pim1371		cls_1462_2_2	unannotated cluster (Pithoviridae)	0		0	0	0	0	0	0	0	0	0	1	0	0	1	0	0	0	0	0	0	0	0	0	0	0	0	0	0	0	0	0	0	0	0	0	0	0	0	0	0	2		0	0
1366	pim1372		cls_1465_2_2	unannotated cluster (Pithoviridae)	0		0	0	0	0	0	1	1	0	0	0	0	0	0	0	0	0	0	0	0	0	0	0	0	0	0	0	0	0	0	0	0	0	0	0	0	0	0	0	0	2		0	0
1367	pim1373		cls_1467_2_2	unannotated cluster (Pithoviridae)	0		0	0	0	0	0	1	1	0	0	0	0	0	0	0	0	0	0	0	0	0	0	0	0	0	0	0	0	0	0	0	0	0	0	0	0	0	0	0	0	2		0	0
1368	pim1374		cls_1468_2_2	unannotated cluster (Pithoviridae)	0		0	0	0	0	0	0	0	0	0	1	0	0	1	0	0	0	0	0	0	0	0	0	0	0	0	0	0	0	0	0	0	0	0	0	0	0	0	0	0	2		0	0
1369	pim1375		cls_1470_2_2	unannotated cluster (Pithoviridae)	0		0	0	0	0	0	0	0	1	0	0	1	0	0	0	0	0	0	0	0	0	0	0	0	0	0	0	0	0	0	0	0	0	0	0	0	0	0	0	0	2		0	0
1370	pim1376		cls_1472_2_2	unannotated cluster (Pithoviridae)	0		0	0	0	0	0	0	0	0	0	0	0	0	0	0	0	1	1	0	0	0	0	0	0	0	0	0	0	0	0	0	0	0	0	0	0	0	0	0	0	2		0	0
1371	pim1377		cls_1478_2_2	unannotated cluster (Pithoviridae)	0		0	0	0	1	0	1	0	0	0	0	0	0	0	0	0	0	0	0	0	0	0	0	0	0	0	0	0	0	0	0	0	0	0	0	0	0	0	0	0	2		0	0
1372	pim1378		cls_1479_2_2	unannotated cluster (Pithoviridae)	0		0	0	0	0	0	0	0	0	0	1	1	0	0	0	0	0	0	0	0	0	0	0	0	0	0	0	0	0	0	0	0	0	0	0	0	0	0	0	0	2		0	0
1373	pim1379		cls_1484_2_2	unannotated cluster (Pithoviridae)	0		0	0	0	0	1	0	0	0	0	0	0	0	0	0	0	0	0	1	0	0	0	0	0	0	0	0	0	0	0	0	0	0	0	0	0	0	0	0	0	2		0	0
1374	pim1380		cls_1485_2_2	unannotated cluster (Pithoviridae)	0		0	0	0	0	0	1	1	0	0	0	0	0	0	0	0	0	0	0	0	0	0	0	0	0	0	0	0	0	0	0	0	0	0	0	0	0	0	0	0	2		0	0
1375	pim1381		cls_1489_2_2	unannotated cluster (Pithoviridae)	0		0	0	0	0	0	1	1	0	0	0	0	0	0	0	0	0	0	0	0	0	0	0	0	0	0	0	0	0	0	0	0	0	0	0	0	0	0	0	0	2		0	0
1376	pim1382		cls_1495_2_2	unannotated cluster (Pithoviridae)	0		0	0	0	0	0	0	0	0	0	1	0	0	1	0	0	0	0	0	0	0	0	0	0	0	0	0	0	0	0	0	0	0	0	0	0	0	0	0	0	2		0	0
1377	pim1383		cls_1496_2_2	unannotated cluster (Pithoviridae)	0		0	0	0	0	0	1	1	0	0	0	0	0	0	0	0	0	0	0	0	0	0	0	0	0	0	0	0	0	0	0	0	0	0	0	0	0	0	0	0	2		0	0
1378	pim1384		cls_1499_2_2	unannotated cluster (Pithoviridae)	0		0	0	0	0	0	0	0	0	0	0	0	0	0	0	0	1	1	0	0	0	0	0	0	0	0	0	0	0	0	0	0	0	0	0	0	0	0	0	0	2		0	0
1379	pim1385		cls_1501_2_2	unannotated cluster (Pithoviridae)	0		0	0	0	0	0	0	0	0	0	1	0	0	1	0	0	0	0	0	0	0	0	0	0	0	0	0	0	0	0	0	0	0	0	0	0	0	0	0	0	2		0	0
1380	pim1386		cls_1510_2_2	unannotated cluster (Pithoviridae)	NCVOG4122	ankyrin repeat protein	0	0	0	0	0	1	1	0	0	0	0	0	0	0	0	0	0	0	0	0	0	0	0	0	0	0	0	0	0	0	0	0	0	0	0	0	0	0	0	2		0	0
1381	pim1387		cls_1512_2_2	unannotated cluster (Pithoviridae)	NCVOG5229	uncharacterized protein	0	0	0	0	1	0	0	0	0	0	0	0	0	0	1	0	0	0	0	0	0	0	0	0	0	0	0	0	0	0	0	0	0	0	0	0	0	0	0	2		0	0
1382	pim1388		cls_1513_2_2	unannotated cluster (Pithoviridae)	0		0	0	0	0	0	0	0	0	0	1	0	0	1	0	0	0	0	0	0	0	0	0	0	0	0	0	0	0	0	0	0	0	0	0	0	0	0	0	0	2		0	0
1383	pim1389		cls_1514_2_2	unannotated cluster (Pithoviridae)	0		0	1	0	0	0	0	0	0	0	0	1	0	0	0	0	0	0	0	0	0	0	0	0	0	0	0	0	0	0	0	0	0	0	0	0	0	0	0	0	2		0	1
1384	pim1390		cls_1516_2_2	unannotated cluster (Pithoviridae)	0		0	0	0	0	0	0	0	0	0	0	0	0	0	0	1	0	0	1	0	0	0	0	0	0	0	0	0	0	0	0	0	0	0	0	0	0	0	0	0	2		0	0
1385	pim1391		cls_1517_2_2	unannotated cluster (Pithoviridae)	0		0	0	0	0	0	1	1	0	0	0	0	0	0	0	0	0	0	0	0	0	0	0	0	0	0	0	0	0	0	0	0	0	0	0	0	0	0	0	0	2		0	0
1386	pim1392		cls_1527_2_2	unannotated cluster (Pithoviridae)	0		0	0	0	0	0	0	0	0	0	1	0	0	1	0	0	0	0	0	0	0	0	0	0	0	0	0	0	0	0	0	0	0	0	0	0	0	0	0	0	2		0	0
1387	pim1393		cls_1528_2_2	unannotated cluster (Pithoviridae)	0		0	0	0	0	0	0	0	0	0	1	0	0	1	0	0	0	0	0	0	0	0	0	0	0	0	0	0	0	0	0	0	0	0	0	0	0	0	0	0	2		0	0
1388	pim1394		cls_1530_2_2	unannotated cluster (Pithoviridae)	0		0	0	0	0	0	0	0	0	0	0	0	0	0	0	0	1	1	0	0	0	0	0	0	0	0	0	0	0	0	0	0	0	0	0	0	0	0	0	0	2		0	0
1389	pim1395		cls_1533_2_2	unannotated cluster (Pithoviridae)	0		0	0	0	0	0	1	1	0	0	0	0	0	0	0	0	0	0	0	0	0	0	0	0	0	0	0	0	0	0	0	0	0	0	0	0	0	0	0	0	2		0	0
1390	pim1396		cls_1534_2_2	unannotated cluster (Pithoviridae)	0		0	0	0	0	0	1	1	0	0	0	0	0	0	0	0	0	0	0	0	0	0	0	0	0	0	0	0	0	0	0	0	0	0	0	0	0	0	0	0	2		0	0
1391	pim1397		cls_1538_2_2	unannotated cluster (Pithoviridae)	0		0	0	0	0	0	0	0	0	0	1	1	0	0	0	0	0	0	0	0	0	0	0	0	0	0	0	0	0	0	0	0	0	0	0	0	0	0	0	0	2		0	0
1392	pim1398		cls_1539_2_2	unannotated cluster (Pithoviridae)	0		0	0	0	0	0	0	0	0	0	1	0	0	1	0	0	0	0	0	0	0	0	0	0	0	0	0	0	0	0	0	0	0	0	0	0	0	0	0	0	2		0	0
1393	pim1399		cls_1540_2_2	unannotated cluster (Pithoviridae)	0		0	0	0	0	0	0	0	0	0	1	0	0	1	0	0	0	0	0	0	0	0	0	0	0	0	0	0	0	0	0	0	0	0	0	0	0	0	0	0	2		0	0
1394	pim1400		cls_1543_2_2	unannotated cluster (Pithoviridae)	0		0	0	0	0	0	1	1	0	0	0	0	0	0	0	0	0	0	0	0	0	0	0	0	0	0	0	0	0	0	0	0	0	0	0	0	0	0	0	0	2		0	0
1395	pim1401		cls_1555_2_2	unannotated cluster (Pithoviridae)	NCVOG4590	ankyrin repeat protein	0	0	0	0	0	0	0	0	0	0	0	0	0	0	0	0	1	1	0	0	0	0	0	0	0	0	0	0	0	0	0	0	0	0	0	0	0	0	0	2		0	0
1396	pim1402		cls_1558_2_2	unannotated cluster (Pithoviridae)	0		0	0	0	0	0	0	0	0	0	1	1	0	0	0	0	0	0	0	0	0	0	0	0	0	0	0	0	0	0	0	0	0	0	0	0	0	0	0	0	2		0	0
1397	pim1403		cls_1559_2_2	unannotated cluster (Pithoviridae)	NCVOG1046	Zn-finger protein	0	0	0	0	0	0	0	0	0	0	0	1	1	0	0	0	0	0	0	0	0	0	0	0	0	0	0	0	0	0	0	0	0	0	0	0	0	0	0	2		0	0
1398	pim1404		cls_1560_2_2	unannotated cluster (Pithoviridae)	NCVOG1046	Zn-finger protein	0	0	0	0	0	0	0	0	0	0	1	0	1	0	0	0	0	0	0	0	0	0	0	0	0	0	0	0	0	0	0	0	0	0	0	0	0	0	0	2		0	0
1399	pim1405		cls_1561_2_2	unannotated cluster (Pithoviridae)	0		0	0	0	0	0	1	1	0	0	0	0	0	0	0	0	0	0	0	0	0	0	0	0	0	0	0	0	0	0	0	0	0	0	0	0	0	0	0	0	2		0	0
1400	pim1406		cls_1565_2_2	unannotated cluster (Pithoviridae)	0		0	0	0	0	0	0	0	0	0	1	0	0	1	0	0	0	0	0	0	0	0	0	0	0	0	0	0	0	0	0	0	0	0	0	0	0	0	0	0	2		0	0
1401	pim1407		cls_1566_2_2	unannotated cluster (Pithoviridae)	0		0	0	0	0	0	1	1	0	0	0	0	0	0	0	0	0	0	0	0	0	0	0	0	0	0	0	0	0	0	0	0	0	0	0	0	0	0	0	0	2		0	0
1402	pim1408		cls_1567_2_2	unannotated cluster (Pithoviridae)	NCVOG0822	ankyrin repeat protein	0	0	0	1	0	0	0	0	1	0	0	0	0	0	0	0	0	0	0	0	0	0	0	0	0	0	0	0	0	0	0	0	0	0	0	0	0	0	0	2		0	0
1403	pim1409		cls_1570_2_2	unannotated cluster (Pithoviridae)	0		0	0	0	0	0	0	0	0	1	0	0	0	0	0	0	0	0	1	0	0	0	0	0	0	0	0	0	0	0	0	0	0	0	0	0	0	0	0	0	2		0	0
1404	pim1410		cls_1577_2_2	unannotated cluster (Pithoviridae)	NCVOG5370	uncharacterized protein	0	0	0	0	0	0	0	0	0	0	0	0	0	0	0	1	1	0	0	0	0	0	0	0	0	0	0	0	0	0	0	0	0	0	0	0	0	0	0	2		0	0
1405	pim1411		cls_1578_2_2	unannotated cluster (Pithoviridae)	0		0	0	0	0	0	0	0	0	0	1	1	0	0	0	0	0	0	0	0	0	0	0	0	0	0	0	0	0	0	0	0	0	0	0	0	0	0	0	0	2		0	0
1406	pim1412		cls_1580_2_2	unannotated cluster (Pithoviridae)	0		0	0	0	0	0	0	0	0	0	0	1	0	1	0	0	0	0	0	0	0	0	0	0	0	0	0	0	0	0	0	0	0	0	0	0	0	0	0	0	2		0	0
1407	pim1413		cls_1581_2_2	unannotated cluster (Pithoviridae)	0		0	0	0	0	0	0	0	0	0	1	0	0	1	0	0	0	0	0	0	0	0	0	0	0	0	0	0	0	0	0	0	0	0	0	0	0	0	0	0	2		0	0
1408	pim1414		cls_1585_2_2	unannotated cluster (Pithoviridae)	0		0	0	0	0	0	1	1	0	0	0	0	0	0	0	0	0	0	0	0	0	0	0	0	0	0	0	0	0	0	0	0	0	0	0	0	0	0	0	0	2		0	0
1409	pim1415		cls_1586_2_2	unannotated cluster (Pithoviridae)	NCVOG1226	glycoprotein repeat protein	0	0	0	0	0	0	0	0	0	1	0	0	1	0	0	0	0	0	0	0	0	0	0	0	0	0	0	0	0	0	0	0	0	0	0	0	0	0	0	2		0	0
1410	pim1416		cls_1588_2_2	unannotated cluster (Pithoviridae)	0		0	0	0	0	0	0	1	0	1	0	0	0	0	0	0	0	0	0	0	0	0	0	0	0	0	0	0	0	0	0	0	0	0	0	0	0	0	0	0	2		0	0
1411	pim1417		cls_1591_2_2	unannotated cluster (Pithoviridae)	0		0	0	0	0	0	0	0	0	0	1	0	0	1	0	0	0	0	0	0	0	0	0	0	0	0	0	0	0	0	0	0	0	0	0	0	0	0	0	0	2		0	0
1412	pim1418		cls_1597_2_2	unannotated cluster (Pithoviridae)	0		0	0	0	0	0	1	1	0	0	0	0	0	0	0	0	0	0	0	0	0	0	0	0	0	0	0	0	0	0	0	0	0	0	0	0	0	0	0	0	2		0	0
1413	pim1419		cls_1598_2_2	unannotated cluster (Pithoviridae)	0		0	1	1	0	0	0	0	0	0	0	0	0	0	0	0	0	0	0	0	0	0	0	0	0	0	0	0	0	0	0	0	0	0	0	0	0	0	0	0	2		0	1
1414	pim1420		cls_1599_2_2	unannotated cluster (Pithoviridae)	0		0	1	1	0	0	0	0	0	0	0	0	0	0	0	0	0	0	0	0	0	0	0	0	0	0	0	0	0	0	0	0	0	0	0	0	0	0	0	0	2		0	1
1415	pim1421		cls_1603_2_2	unannotated cluster (Pithoviridae)	0		0	0	0	0	0	1	0	0	0	0	0	1	0	0	0	0	0	0	0	0	0	0	0	0	0	0	0	0	0	0	0	0	0	0	0	0	0	0	0	2		0	0
1416	pim1422		cls_1605_2_2	unannotated cluster (Pithoviridae)	0		0	0	0	0	0	1	1	0	0	0	0	0	0	0	0	0	0	0	0	0	0	0	0	0	0	0	0	0	0	0	0	0	0	0	0	0	0	0	0	2		0	0
1417	pim1423		cls_1607_2_2	unannotated cluster (Pithoviridae)	0		0	0	0	0	0	0	0	0	0	0	1	0	1	0	0	0	0	0	0	0	0	0	0	0	0	0	0	0	0	0	0	0	0	0	0	0	0	0	0	2		0	0
1418	pim1424		cls_1608_2_2	unannotated cluster (Pithoviridae)	0		0	0	0	0	0	0	0	0	0	0	1	0	1	0	0	0	0	0	0	0	0	0	0	0	0	0	0	0	0	0	0	0	0	0	0	0	0	0	0	2		0	0
1419	pim1425		cls_1609_2_2	unannotated cluster (Pithoviridae)	0		0	0	0	0	0	1	0	0	0	0	0	0	0	0	0	0	0	1	0	0	0	0	0	0	0	0	0	0	0	0	0	0	0	0	0	0	0	0	0	2		0	0
1420	pim1426		cls_1615_2_2	unannotated cluster (Pithoviridae)	0		0	0	0	0	0	1	1	0	0	0	0	0	0	0	0	0	0	0	0	0	0	0	0	0	0	0	0	0	0	0	0	0	0	0	0	0	0	0	0	2		0	0
1421	pim1427		cls_1616_2_2	unannotated cluster (Pithoviridae)	0		0	0	0	0	0	0	0	0	0	0	1	1	0	0	0	0	0	0	0	0	0	0	0	0	0	0	0	0	0	0	0	0	0	0	0	0	0	0	0	2		0	0
1422	pim1428		cls_1618_2_2	unannotated cluster (Pithoviridae)	0		0	0	0	0	0	0	0	0	0	1	0	0	1	0	0	0	0	0	0	0	0	0	0	0	0	0	0	0	0	0	0	0	0	0	0	0	0	0	0	2		0	0
1423	pim1429		cls_1620_2_2	unannotated cluster (Pithoviridae)	0		0	0	0	0	0	0	0	0	0	1	1	0	0	0	0	0	0	0	0	0	0	0	0	0	0	0	0	0	0	0	0	0	0	0	0	0	0	0	0	2		0	0
1424	pim1430		cls_1621_2_2	unannotated cluster (Pithoviridae)	0		0	0	0	0	0	0	0	0	0	1	0	0	1	0	0	0	0	0	0	0	0	0	0	0	0	0	0	0	0	0	0	0	0	0	0	0	0	0	0	2		0	0
1425	pim1431		cls_1623_2_2	unannotated cluster (Pithoviridae)	NCVOG4219	2OG-Fe(II) oxygenase	0	0	0	0	0	0	0	0	0	0	0	0	0	0	0	0	1	1	0	0	0	0	0	0	0	0	0	0	0	0	0	0	0	0	0	0	0	0	0	2		0	0
1426	pim1432		cls_1634_2_2	unannotated cluster (Pithoviridae)	NCVOG1198	Glycosyltransferase family 25 fused to procollagen lysine 2-oxoglutarate 5-dioxygenase, Procollagen-lysine,2-oxoglutarate 5-dioxygenase	0	0	0	0	0	0	0	0	0	0	0	0	0	0	0	1	1	0	0	0	0	0	0	0	0	0	0	0	0	0	0	0	0	0	0	0	0	0	0	2		0	0
1427	pim1433		cls_1639_2_2	unannotated cluster (Pithoviridae)	0		0	0	0	0	0	0	0	0	0	0	1	1	0	0	0	0	0	0	0	0	0	0	0	0	0	0	0	0	0	0	0	0	0	0	0	0	0	0	0	2		0	0
1428	pim1434		cls_1640_2_2	unannotated cluster (Pithoviridae)	0		0	0	0	0	0	0	0	0	0	1	1	0	0	0	0	0	0	0	0	0	0	0	0	0	0	0	0	0	0	0	0	0	0	0	0	0	0	0	0	2		0	0
1429	pim1435		cls_1641_2_2	unannotated cluster (Pithoviridae)	0		0	0	0	0	0	0	0	0	0	1	1	0	0	0	0	0	0	0	0	0	0	0	0	0	0	0	0	0	0	0	0	0	0	0	0	0	0	0	0	2		0	0
1430	pim1436		cls_1642_2_2	unannotated cluster (Pithoviridae)	0		0	0	0	0	0	0	0	0	0	0	0	0	0	0	0	1	1	0	0	0	0	0	0	0	0	0	0	0	0	0	0	0	0	0	0	0	0	0	0	2		0	0
1431	pim1437		cls_1643_2_2	unannotated cluster (Pithoviridae)	0		0	0	0	0	0	0	0	0	0	1	1	0	0	0	0	0	0	0	0	0	0	0	0	0	0	0	0	0	0	0	0	0	0	0	0	0	0	0	0	2		0	0
1432	pim1438		cls_1644_2_2	unannotated cluster (Pithoviridae)	0		0	1	1	0	0	0	0	0	0	0	0	0	0	0	0	0	0	0	0	0	0	0	0	0	0	0	0	0	0	0	0	0	0	0	0	0	0	0	0	2		0	1
1433	pim1439		cls_1648_2_2	unannotated cluster (Pithoviridae)	NCVOG0547	uncharacterized protein	0	1	1	0	0	0	0	0	0	0	0	0	0	0	0	0	0	0	0	0	0	0	0	0	0	0	0	0	0	0	0	0	0	0	0	0	0	0	0	2		0	1
1434	pim1440		cls_1652_2_2	unannotated cluster (Pithoviridae)	NCVOG4605	uncharacterized protein	0	0	0	0	0	1	1	0	0	0	0	0	0	0	0	0	0	0	0	0	0	0	0	0	0	0	0	0	0	0	0	0	0	0	0	0	0	0	0	2		0	0
1435	pim1441		cls_1655_2_2	unannotated cluster (Pithoviridae)	NCVOG4122	ankyrin repeat protein	0	0	0	1	0	0	0	0	0	0	0	0	0	1	0	0	0	0	0	0	0	0	0	0	0	0	0	0	0	0	0	0	0	0	0	0	0	0	0	2		0	0
1436	pim1442		cls_1659_2_2	unannotated cluster (Pithoviridae)	0		0	0	0	0	0	0	0	0	0	1	0	0	1	0	0	0	0	0	0	0	0	0	0	0	0	0	0	0	0	0	0	0	0	0	0	0	0	0	0	2		0	0
1437	pim1443		cls_1660_2_2	unannotated cluster (Pithoviridae)	0		0	0	0	0	0	0	0	0	0	1	0	0	1	0	0	0	0	0	0	0	0	0	0	0	0	0	0	0	0	0	0	0	0	0	0	0	0	0	0	2		0	0
1438	pim1444		cls_1661_2_2	unannotated cluster (Pithoviridae)	0		0	0	0	0	0	0	0	0	0	1	1	0	0	0	0	0	0	0	0	0	0	0	0	0	0	0	0	0	0	0	0	0	0	0	0	0	0	0	0	2		0	0
1439	pim1445		cls_1662_2_2	unannotated cluster (Pithoviridae)	0		0	0	0	0	0	0	0	0	0	1	0	0	1	0	0	0	0	0	0	0	0	0	0	0	0	0	0	0	0	0	0	0	0	0	0	0	0	0	0	2		0	0
1440	pim1446		cls_1663_2_2	unannotated cluster (Pithoviridae)	NCVOG5403	uncharacterized protein	0	0	0	0	0	0	0	0	0	1	0	0	1	0	0	0	0	0	0	0	0	0	0	0	0	0	0	0	0	0	0	0	0	0	0	0	0	0	0	2		0	0
1441	pim1447		cls_1664_2_2	unannotated cluster (Pithoviridae)	NCVOG5403	uncharacterized protein	0	0	0	0	0	0	0	0	0	1	0	0	1	0	0	0	0	0	0	0	0	0	0	0	0	0	0	0	0	0	0	0	0	0	0	0	0	0	0	2		0	0
1442	pim1448		cls_1665_2_2	unannotated cluster (Pithoviridae)	NCVOG5403	uncharacterized protein	0	0	0	0	0	0	0	0	0	1	0	0	1	0	0	0	0	0	0	0	0	0	0	0	0	0	0	0	0	0	0	0	0	0	0	0	0	0	0	2		0	0
1443	pim1449		cls_1666_2_2	unannotated cluster (Pithoviridae)	0		0	0	0	0	0	0	0	0	0	1	1	0	0	0	0	0	0	0	0	0	0	0	0	0	0	0	0	0	0	0	0	0	0	0	0	0	0	0	0	2		0	0
1444	pim1450		cls_1667_2_2	unannotated cluster (Pithoviridae)	0		0	0	0	0	0	0	0	0	0	1	0	0	1	0	0	0	0	0	0	0	0	0	0	0	0	0	0	0	0	0	0	0	0	0	0	0	0	0	0	2		0	0
1445	pim1451		cls_1668_2_2	unannotated cluster (Pithoviridae)	0		0	0	0	0	0	0	0	0	0	1	0	0	1	0	0	0	0	0	0	0	0	0	0	0	0	0	0	0	0	0	0	0	0	0	0	0	0	0	0	2		0	0
1446	pim1452		cls_1680_2_2	unannotated cluster (Pithoviridae)	0		0	0	0	0	0	0	0	0	0	1	0	0	1	0	0	0	0	0	0	0	0	0	0	0	0	0	0	0	0	0	0	0	0	0	0	0	0	0	0	2		0	0
1447	pim1453		cls_1681_2_2	unannotated cluster (Pithoviridae)	0		0	0	0	0	0	1	1	0	0	0	0	0	0	0	0	0	0	0	0	0	0	0	0	0	0	0	0	0	0	0	0	0	0	0	0	0	0	0	0	2		0	0
1448	pim1454		cls_1682_2_2	unannotated cluster (Pithoviridae)	NCVOG2058	ankyrin repeat protein	0	0	0	0	0	0	0	0	0	1	0	0	1	0	0	0	0	0	0	0	0	0	0	0	0	0	0	0	0	0	0	0	0	0	0	0	0	0	0	2		0	0
1449	pim1455		cls_1683_2_2	unannotated cluster (Pithoviridae)	0		0	0	0	0	0	0	0	0	0	0	1	0	1	0	0	0	0	0	0	0	0	0	0	0	0	0	0	0	0	0	0	0	0	0	0	0	0	0	0	2		0	0
1450	pim1456		cls_1684_2_2	unannotated cluster (Pithoviridae)	0		1	0	0	0	1	0	0	0	0	0	0	0	0	0	0	0	0	0	0	0	0	0	0	0	0	0	0	0	0	0	0	0	0	0	0	0	0	0	0	2		1	0
1451	pim1457		cls_1686_2_2	unannotated cluster (Pithoviridae)	NCVOG0763	uncharacterized protein	0	0	1	0	0	0	0	0	0	0	0	0	0	0	1	0	0	0	0	0	0	0	0	0	0	0	0	0	0	0	0	0	0	0	0	0	0	0	0	2		0	0
1452	pim1458		cls_1688_2_2	unannotated cluster (Pithoviridae)	0		0	0	0	0	0	1	1	0	0	0	0	0	0	0	0	0	0	0	0	0	0	0	0	0	0	0	0	0	0	0	0	0	0	0	0	0	0	0	0	2		0	0
1453	pim1459		cls_1692_2_2	unannotated cluster (Pithoviridae)	0		0	0	0	0	0	1	1	0	0	0	0	0	0	0	0	0	0	0	0	0	0	0	0	0	0	0	0	0	0	0	0	0	0	0	0	0	0	0	0	2		0	0
1454	pim1460		cls_1693_2_2	unannotated cluster (Pithoviridae)	NCVOG4533	collagen triple helix repeat motif-containing protein	0	0	0	0	0	1	1	0	0	0	0	0	0	0	0	0	0	0	0	0	0	0	0	0	0	0	0	0	0	0	0	0	0	0	0	0	0	0	0	2		0	0
1455	pim1461		cls_1695_2_2	unannotated cluster (Pithoviridae)	0		0	0	0	0	0	0	0	0	0	1	0	0	1	0	0	0	0	0	0	0	0	0	0	0	0	0	0	0	0	0	0	0	0	0	0	0	0	0	0	2		0	0
1456	pim1462		cls_1698_2_2	unannotated cluster (Pithoviridae)	0		0	0	0	0	0	0	0	0	0	0	1	1	0	0	0	0	0	0	0	0	0	0	0	0	0	0	0	0	0	0	0	0	0	0	0	0	0	0	0	2		0	0
1457	pim1463		cls_1699_2_2	unannotated cluster (Pithoviridae)	NCVOG4122	ankyrin repeat protein	0	0	0	0	0	0	0	0	0	1	1	0	0	0	0	0	0	0	0	0	0	0	0	0	0	0	0	0	0	0	0	0	0	0	0	0	0	0	0	2		0	0
1458	pim1464		cls_1702_2_2	unannotated cluster (Pithoviridae)	NCVOG0055,NCVOG0155		0	0	0	0	0	0	0	1	0	0	0	0	0	0	0	0	0	1	0	0	0	0	0	0	0	0	0	0	0	0	0	0	0	0	0	0	0	0	0	2		0	0
1459	pim1465		cls_1708_2_2	unannotated cluster (Pithoviridae)	0		0	0	0	0	0	1	1	0	0	0	0	0	0	0	0	0	0	0	0	0	0	0	0	0	0	0	0	0	0	0	0	0	0	0	0	0	0	0	0	2		0	0
1460	pim1466		cls_1711_2_2	unannotated cluster (Pithoviridae)	NCVOG4547	DNA-3-methyladenine glycosylase	0	0	0	0	0	1	1	0	0	0	0	0	0	0	0	0	0	0	0	0	0	0	0	0	0	0	0	0	0	0	0	0	0	0	0	0	0	0	0	2		0	0
1461	pim1467		cls_1714_2_2	unannotated cluster (Pithoviridae)	0		0	0	0	0	0	1	1	0	0	0	0	0	0	0	0	0	0	0	0	0	0	0	0	0	0	0	0	0	0	0	0	0	0	0	0	0	0	0	0	2		0	0
1462	pim1468		cls_1715_2_2	unannotated cluster (Pithoviridae)	NCVOG4947	uncharacterized protein	0	0	0	0	0	1	1	0	0	0	0	0	0	0	0	0	0	0	0	0	0	0	0	0	0	0	0	0	0	0	0	0	0	0	0	0	0	0	0	2		0	0
1463	pim1469		cls_1717_2_2	unannotated cluster (Pithoviridae)	0		0	0	0	0	0	0	0	0	0	0	1	0	1	0	0	0	0	0	0	0	0	0	0	0	0	0	0	0	0	0	0	0	0	0	0	0	0	0	0	2		0	0
1464	pim1470		cls_1718_2_2	unannotated cluster (Pithoviridae)	0		0	0	0	0	0	0	0	0	0	1	1	0	0	0	0	0	0	0	0	0	0	0	0	0	0	0	0	0	0	0	0	0	0	0	0	0	0	0	0	2		0	0
1465	pim1471		cls_1721_2_2	unannotated cluster (Pithoviridae)	NCVOG5388	uncharacterized protein	0	0	0	0	0	0	0	0	0	0	0	0	0	0	0	1	1	0	0	0	0	0	0	0	0	0	0	0	0	0	0	0	0	0	0	0	0	0	0	2		0	0
1466	pim1472		cls_1726_2_2	unannotated cluster (Pithoviridae)	0		0	0	0	0	0	0	0	0	0	1	1	0	0	0	0	0	0	0	0	0	0	0	0	0	0	0	0	0	0	0	0	0	0	0	0	0	0	0	0	2		0	0
1467	pim1473		cls_1728_2_2	unannotated cluster (Pithoviridae)	0		0	0	0	0	0	1	0	1	0	0	0	0	0	0	0	0	0	0	0	0	0	0	0	0	0	0	0	0	0	0	0	0	0	0	0	0	0	0	0	2		0	0
1468	pim1474		cls_1729_2_2	unannotated cluster (Pithoviridae)	0		0	0	0	0	0	1	1	0	0	0	0	0	0	0	0	0	0	0	0	0	0	0	0	0	0	0	0	0	0	0	0	0	0	0	0	0	0	0	0	2		0	0
1469	pim1475		cls_1730_2_2	unannotated cluster (Pithoviridae)	0		0	0	0	0	0	1	1	0	0	0	0	0	0	0	0	0	0	0	0	0	0	0	0	0	0	0	0	0	0	0	0	0	0	0	0	0	0	0	0	2		0	0
1470	pim1476		cls_1731_2_2	unannotated cluster (Pithoviridae)	0		0	0	0	0	0	1	1	0	0	0	0	0	0	0	0	0	0	0	0	0	0	0	0	0	0	0	0	0	0	0	0	0	0	0	0	0	0	0	0	2		0	0
1471	pim1477		cls_1756_2_2	unannotated cluster (Pithoviridae)	NCVOG0072	HNH endonuclease	0	0	0	0	0	0	0	0	0	1	0	0	1	0	0	0	0	0	0	0	0	0	0	0	0	0	0	0	0	0	0	0	0	0	0	0	0	0	0	2		0	0
1472	pim1478		cls_1759_2_2	unannotated cluster (Pithoviridae)	NCVOG0780	uncharacterized protein	0	0	0	0	0	0	0	0	0	0	0	0	0	1	1	0	0	0	0	0	0	0	0	0	0	0	0	0	0	0	0	0	0	0	0	0	0	0	0	2		0	0
1473	pim1479		cls_1761_2_2	unannotated cluster (Pithoviridae)	NCVOG1423	uncharacterized, C-terminal domain conserved in irido, asco, phycodna, mimi	0	0	0	0	0	0	0	0	0	0	0	0	0	0	0	1	1	0	0	0	0	0	0	0	0	0	0	0	0	0	0	0	0	0	0	0	0	0	0	2		0	0
1474	pim1480		cls_1764_2_2	unannotated cluster (Pithoviridae)	0		0	0	0	0	0	0	0	0	0	0	0	0	0	0	0	1	1	0	0	0	0	0	0	0	0	0	0	0	0	0	0	0	0	0	0	0	0	0	0	2		0	0
1475	pim1481		cls_1765_2_2	unannotated cluster (Pithoviridae)	0		0	0	0	0	0	1	1	0	0	0	0	0	0	0	0	0	0	0	0	0	0	0	0	0	0	0	0	0	0	0	0	0	0	0	0	0	0	0	0	2		0	0
1476	pim1482		cls_1768_2_2	unannotated cluster (Pithoviridae)	0		0	1	1	0	0	0	0	0	0	0	0	0	0	0	0	0	0	0	0	0	0	0	0	0	0	0	0	0	0	0	0	0	0	0	0	0	0	0	0	2		0	1
1477	pim1483		cls_1769_2_2	unannotated cluster (Pithoviridae)	0		0	0	0	0	0	1	1	0	0	0	0	0	0	0	0	0	0	0	0	0	0	0	0	0	0	0	0	0	0	0	0	0	0	0	0	0	0	0	0	2		0	0
1478	pim1484		cls_1770_2_2	unannotated cluster (Pithoviridae)	0		0	0	0	0	0	0	0	0	0	0	1	0	1	0	0	0	0	0	0	0	0	0	0	0	0	0	0	0	0	0	0	0	0	0	0	0	0	0	0	2		0	0
1479	pim1485		cls_1776_2_2	unannotated cluster (Pithoviridae)	NCVOG0002	ABC transporter	0	0	0	0	0	0	0	0	0	0	0	0	0	0	0	1	1	0	0	0	0	0	0	0	0	0	0	0	0	0	0	0	0	0	0	0	0	0	0	2		0	0
1480	pim1486		cls_1777_2_2	unannotated cluster (Pithoviridae)	0		0	0	0	0	0	0	0	0	0	1	1	0	0	0	0	0	0	0	0	0	0	0	0	0	0	0	0	0	0	0	0	0	0	0	0	0	0	0	0	2		0	0
1481	pim1487		cls_1778_2_2	unannotated cluster (Pithoviridae)	0		0	0	0	0	0	1	1	0	0	0	0	0	0	0	0	0	0	0	0	0	0	0	0	0	0	0	0	0	0	0	0	0	0	0	0	0	0	0	0	2		0	0
1482	pim1488		cls_1780_2_2	unannotated cluster (Pithoviridae)	0		0	0	0	0	0	1	1	0	0	0	0	0	0	0	0	0	0	0	0	0	0	0	0	0	0	0	0	0	0	0	0	0	0	0	0	0	0	0	0	2		0	0
1483	pim1489		cls_1785_2_2	unannotated cluster (Pithoviridae)	0		0	0	0	0	0	0	0	0	0	1	0	0	1	0	0	0	0	0	0	0	0	0	0	0	0	0	0	0	0	0	0	0	0	0	0	0	0	0	0	2		0	0
1484	pim1490		cls_1788_2_2	unannotated cluster (Pithoviridae)	0		0	0	0	0	0	0	0	0	0	1	0	0	1	0	0	0	0	0	0	0	0	0	0	0	0	0	0	0	0	0	0	0	0	0	0	0	0	0	0	2		0	0
1485	pim1491		cls_1792_2_2	unannotated cluster (Pithoviridae)	0		0	0	1	0	0	0	0	0	0	0	0	0	0	0	0	0	0	1	0	0	0	0	0	0	0	0	0	0	0	0	0	0	0	0	0	0	0	0	0	2		0	0
1486	pim1492		cls_1796_2_2	unannotated cluster (Pithoviridae)	0		0	0	0	0	0	0	0	0	0	0	1	1	0	0	0	0	0	0	0	0	0	0	0	0	0	0	0	0	0	0	0	0	0	0	0	0	0	0	0	2		0	0
1487	pim1493		cls_1797_2_2	unannotated cluster (Pithoviridae)	0		0	0	0	0	0	0	0	0	0	1	0	0	1	0	0	0	0	0	0	0	0	0	0	0	0	0	0	0	0	0	0	0	0	0	0	0	0	0	0	2		0	0
1488	pim1494		cls_1800_2_2	unannotated cluster (Pithoviridae)	NCVOG4122	ankyrin repeat protein	0	0	0	0	0	1	1	0	0	0	0	0	0	0	0	0	0	0	0	0	0	0	0	0	0	0	0	0	0	0	0	0	0	0	0	0	0	0	0	2		0	0
1489	pim1495		cls_1805_2_2	unannotated cluster (Pithoviridae)	0		0	0	0	0	0	1	1	0	0	0	0	0	0	0	0	0	0	0	0	0	0	0	0	0	0	0	0	0	0	0	0	0	0	0	0	0	0	0	0	2		0	0
1490	pim1496		cls_1810_2_2	unannotated cluster (Pithoviridae)	0		0	0	0	0	0	0	0	0	0	1	1	0	0	0	0	0	0	0	0	0	0	0	0	0	0	0	0	0	0	0	0	0	0	0	0	0	0	0	0	2		0	0
1491	pim1497		cls_1811_2_2	unannotated cluster (Pithoviridae)	0		0	0	0	0	0	1	1	0	0	0	0	0	0	0	0	0	0	0	0	0	0	0	0	0	0	0	0	0	0	0	0	0	0	0	0	0	0	0	0	2		0	0
1492	pim1498		cls_1815_2_2	unannotated cluster (Pithoviridae)	NCVOG0970	uncharacterized protein	0	0	0	0	0	0	0	0	0	0	1	0	1	0	0	0	0	0	0	0	0	0	0	0	0	0	0	0	0	0	0	0	0	0	0	0	0	0	0	2		0	0
1493	pim1499		cls_1816_2_2	unannotated cluster (Pithoviridae)	NCVOG0451	ankyrin repeat protein	0	0	0	0	0	0	0	0	0	1	1	0	0	0	0	0	0	0	0	0	0	0	0	0	0	0	0	0	0	0	0	0	0	0	0	0	0	0	0	2		0	0
1494	pim1500		cls_1817_2_2	unannotated cluster (Pithoviridae)	0		0	0	0	0	0	0	0	0	0	1	0	0	1	0	0	0	0	0	0	0	0	0	0	0	0	0	0	0	0	0	0	0	0	0	0	0	0	0	0	2		0	0
1495	pim1501		cls_1818_2_2	unannotated cluster (Pithoviridae)	0		0	0	0	0	0	0	0	0	0	1	1	0	0	0	0	0	0	0	0	0	0	0	0	0	0	0	0	0	0	0	0	0	0	0	0	0	0	0	0	2		0	0
1496	pim1502		cls_1819_2_2	unannotated cluster (Pithoviridae)	0		0	0	0	0	0	0	0	0	0	1	0	0	1	0	0	0	0	0	0	0	0	0	0	0	0	0	0	0	0	0	0	0	0	0	0	0	0	0	0	2		0	0
1497	pim1503		cls_1820_2_2	unannotated cluster (Pithoviridae)	0		0	0	0	0	0	0	0	0	0	1	0	0	1	0	0	0	0	0	0	0	0	0	0	0	0	0	0	0	0	0	0	0	0	0	0	0	0	0	0	2		0	0
1498	pim1504		cls_1821_2_2	unannotated cluster (Pithoviridae)	0		0	0	0	0	0	0	0	0	0	1	0	0	1	0	0	0	0	0	0	0	0	0	0	0	0	0	0	0	0	0	0	0	0	0	0	0	0	0	0	2		0	0
1499	pim1505		cls_1823_2_2	unannotated cluster (Pithoviridae)	0		0	1	1	0	0	0	0	0	0	0	0	0	0	0	0	0	0	0	0	0	0	0	0	0	0	0	0	0	0	0	0	0	0	0	0	0	0	0	0	2		0	1
1500	pim1506		cls_1824_2_2	unannotated cluster (Pithoviridae)	0		0	0	0	0	0	0	0	0	0	1	1	0	0	0	0	0	0	0	0	0	0	0	0	0	0	0	0	0	0	0	0	0	0	0	0	0	0	0	0	2		0	0
1501	pim1507		cls_1828_2_2	unannotated cluster (Pithoviridae)	0		0	0	0	0	0	1	1	0	0	0	0	0	0	0	0	0	0	0	0	0	0	0	0	0	0	0	0	0	0	0	0	0	0	0	0	0	0	0	0	2		0	0
1502	pim1508		cls_1836_2_2	unannotated cluster (Pithoviridae)	0		0	0	0	0	0	0	0	0	0	1	0	0	1	0	0	0	0	0	0	0	0	0	0	0	0	0	0	0	0	0	0	0	0	0	0	0	0	0	0	2		0	0
1503	pim1509		cls_1846_2_2	unannotated cluster (Pithoviridae)	NCVOG4997	prominin	0	1	1	0	0	0	0	0	0	0	0	0	0	0	0	0	0	0	0	0	0	0	0	0	0	0	0	0	0	0	0	0	0	0	0	0	0	0	0	2		0	1
1504	pim1510		cls_1853_2_2	unannotated cluster (Pithoviridae)	0		0	0	0	0	0	0	0	0	0	0	0	0	0	0	0	1	1	0	0	0	0	0	0	0	0	0	0	0	0	0	0	0	0	0	0	0	0	0	0	2		0	0
1505	pim1511		cls_1856_2_2	unannotated cluster (Pithoviridae)	0		0	0	0	0	0	1	1	0	0	0	0	0	0	0	0	0	0	0	0	0	0	0	0	0	0	0	0	0	0	0	0	0	0	0	0	0	0	0	0	2		0	0
1506	pim1512		cls_1857_2_2	unannotated cluster (Pithoviridae)	NCVOG4447	glycosyltransferase	0	0	0	0	0	0	0	1	0	0	0	0	0	0	0	1	0	0	0	0	0	0	0	0	0	0	0	0	0	0	0	0	0	0	0	0	0	0	0	2		0	0
1507	pim1513		cls_1868_2_2	unannotated cluster (Pithoviridae)	0		0	0	0	0	0	0	0	0	0	1	0	0	1	0	0	0	0	0	0	0	0	0	0	0	0	0	0	0	0	0	0	0	0	0	0	0	0	0	0	2		0	0
1508	pim1514		cls_1869_2_2	unannotated cluster (Pithoviridae)	NCVOG0272	Transcription factor S-II (TFIIS)	0	0	0	0	0	1	1	0	0	0	0	0	0	0	0	0	0	0	0	0	0	0	0	0	0	0	0	0	0	0	0	0	0	0	0	0	0	0	0	2		0	0
1509	pim1515		cls_1870_2_2	unannotated cluster (Pithoviridae)	0		0	0	0	0	0	1	1	0	0	0	0	0	0	0	0	0	0	0	0	0	0	0	0	0	0	0	0	0	0	0	0	0	0	0	0	0	0	0	0	2		0	0
1510	pim1516		cls_1871_2_2	unannotated cluster (Pithoviridae)	0		0	0	0	0	0	0	0	0	0	1	0	0	1	0	0	0	0	0	0	0	0	0	0	0	0	0	0	0	0	0	0	0	0	0	0	0	0	0	0	2		0	0
1511	pim1517		cls_1872_2_2	unannotated cluster (Pithoviridae)	NCVOG5388	uncharacterized protein	0	0	0	0	0	0	0	0	0	0	0	0	0	0	0	1	1	0	0	0	0	0	0	0	0	0	0	0	0	0	0	0	0	0	0	0	0	0	0	2		0	0
1512	pim1518		cls_1880_2_2	unannotated cluster (Pithoviridae)	0		0	0	0	0	0	0	0	0	0	1	0	0	1	0	0	0	0	0	0	0	0	0	0	0	0	0	0	0	0	0	0	0	0	0	0	0	0	0	0	2		0	0
1513	pim1519		cls_1886_2_2	unannotated cluster (Pithoviridae)	NCVOG0021	collagen triple helix repeat containing protein	0	1	0	0	0	0	0	0	0	1	0	0	0	0	0	0	0	0	0	0	0	0	0	0	0	0	0	0	0	0	0	0	0	0	0	0	0	0	0	2		0	1
1514	pim1520		cls_1893_2_2	unannotated cluster (Pithoviridae)	0		0	0	0	0	0	0	0	0	0	0	0	0	0	0	0	1	1	0	0	0	0	0	0	0	0	0	0	0	0	0	0	0	0	0	0	0	0	0	0	2		0	0
1515	pim1521		cls_1894_2_2	unannotated cluster (Pithoviridae)	0		0	0	0	0	0	1	1	0	0	0	0	0	0	0	0	0	0	0	0	0	0	0	0	0	0	0	0	0	0	0	0	0	0	0	0	0	0	0	0	2		0	0
1516	pim1522		cls_1901_2_2	unannotated cluster (Pithoviridae)	0		0	0	0	0	0	1	1	0	0	0	0	0	0	0	0	0	0	0	0	0	0	0	0	0	0	0	0	0	0	0	0	0	0	0	0	0	0	0	0	2		0	0
1517	pim1523		cls_1917_2_2	unannotated cluster (Pithoviridae)	0		0	0	0	0	0	0	0	0	0	0	0	1	1	0	0	0	0	0	0	0	0	0	0	0	0	0	0	0	0	0	0	0	0	0	0	0	0	0	0	2		0	0
1518	pim1524		cls_1918_2_2	unannotated cluster (Pithoviridae)	NCVOG1317	uncharacterized protein	0	0	0	0	0	1	1	0	0	0	0	0	0	0	0	0	0	0	0	0	0	0	0	0	0	0	0	0	0	0	0	0	0	0	0	0	0	0	0	2		0	0
1519	pim1525		cls_1922_2_2	unannotated cluster (Pithoviridae)	0		0	0	0	0	0	0	0	1	0	0	0	0	0	0	0	0	1	0	0	0	0	0	0	0	0	0	0	0	0	0	0	0	0	0	0	0	0	0	0	2		0	0
1520	pim1526		cls_1936_2_2	unannotated cluster (Pithoviridae)	0		0	0	0	0	0	1	1	0	0	0	0	0	0	0	0	0	0	0	0	0	0	0	0	0	0	0	0	0	0	0	0	0	0	0	0	0	0	0	0	2		0	0
1521	pim1527		cls_1937_2_2	unannotated cluster (Pithoviridae)	0		0	0	0	0	0	0	0	0	0	1	0	0	1	0	0	0	0	0	0	0	0	0	0	0	0	0	0	0	0	0	0	0	0	0	0	0	0	0	0	2		0	0
1522	pim1528		cls_1939_2_2	unannotated cluster (Pithoviridae)	NCVOG0763	uncharacterized protein	0	0	0	0	0	0	0	0	0	1	0	1	0	0	0	0	0	0	0	0	0	0	0	0	0	0	0	0	0	0	0	0	0	0	0	0	0	0	0	2		0	0
1523	pim1529		cls_1944_2_2	unannotated cluster (Pithoviridae)	NCVOG0450	uncharacterized protein	0	0	0	0	0	0	0	0	0	0	0	0	0	0	0	1	1	0	0	0	0	0	0	0	0	0	0	0	0	0	0	0	0	0	0	0	0	0	0	2		0	0
1524	pim1530		cls_1947_2_2	unannotated cluster (Pithoviridae)	0		0	0	0	0	0	0	0	0	0	0	1	0	1	0	0	0	0	0	0	0	0	0	0	0	0	0	0	0	0	0	0	0	0	0	0	0	0	0	0	2		0	0
1525	pim1531		cls_1948_2_2	unannotated cluster (Pithoviridae)	0		0	0	0	0	0	0	0	0	0	0	1	0	1	0	0	0	0	0	0	0	0	0	0	0	0	0	0	0	0	0	0	0	0	0	0	0	0	0	0	2		0	0
1526	pim1532		cls_1951_2_2	unannotated cluster (Pithoviridae)	0		0	0	0	0	0	1	1	0	0	0	0	0	0	0	0	0	0	0	0	0	0	0	0	0	0	0	0	0	0	0	0	0	0	0	0	0	0	0	0	2		0	0
1527	pim1533		cls_1955_2_2	unannotated cluster (Pithoviridae)	NCVOG1423	uncharacterized, C-terminal domain conserved in irido, asco, phycodna, mimi	0	0	0	0	0	1	1	0	0	0	0	0	0	0	0	0	0	0	0	0	0	0	0	0	0	0	0	0	0	0	0	0	0	0	0	0	0	0	0	2		0	0
1528	pim1534		cls_1962_2_2	unannotated cluster (Pithoviridae)	0		0	0	0	0	0	0	0	0	0	1	1	0	0	0	0	0	0	0	0	0	0	0	0	0	0	0	0	0	0	0	0	0	0	0	0	0	0	0	0	2		0	0
1529	pim1535		cls_1967_2_2	unannotated cluster (Pithoviridae)	NCVOG0987	WD repeat protein	0	0	0	0	0	0	0	0	0	0	0	0	0	0	0	1	1	0	0	0	0	0	0	0	0	0	0	0	0	0	0	0	0	0	0	0	0	0	0	2		0	0
1530	pim1536		cls_1970_2_2	unannotated cluster (Pithoviridae)	0		0	0	0	0	0	0	0	0	0	0	0	0	0	0	0	1	1	0	0	0	0	0	0	0	0	0	0	0	0	0	0	0	0	0	0	0	0	0	0	2		0	0
1531	pim1537		cls_1972_2_2	unannotated cluster (Pithoviridae)	NCVOG0021	collagen triple helix repeat containing protein	0	0	0	0	0	1	1	0	0	0	0	0	0	0	0	0	0	0	0	0	0	0	0	0	0	0	0	0	0	0	0	0	0	0	0	0	0	0	0	2		0	0
1532	pim1538		cls_1973_2_2	unannotated cluster (Pithoviridae)	NCVOG4085	uncharacterized protein	0	0	0	1	0	0	0	0	0	0	0	1	0	0	0	0	0	0	0	0	0	0	0	0	0	0	0	0	0	0	0	0	0	0	0	0	0	0	0	2		0	0
1533	pim1539		cls_1975_2_2	unannotated cluster (Pithoviridae)	0		0	1	0	0	0	0	0	0	0	0	0	0	0	0	0	0	0	1	0	0	0	0	0	0	0	0	0	0	0	0	0	0	0	0	0	0	0	0	0	2		0	1
1534	pim1540		cls_1976_2_2	unannotated cluster (Pithoviridae)	0		0	0	0	0	0	1	1	0	0	0	0	0	0	0	0	0	0	0	0	0	0	0	0	0	0	0	0	0	0	0	0	0	0	0	0	0	0	0	0	2		0	0
1535	pim1541		cls_1977_2_2	unannotated cluster (Pithoviridae)	0		0	0	0	0	0	1	1	0	0	0	0	0	0	0	0	0	0	0	0	0	0	0	0	0	0	0	0	0	0	0	0	0	0	0	0	0	0	0	0	2		0	0
1536	pim1542		cls_1984_2_2	unannotated cluster (Pithoviridae)	0		0	0	0	0	0	0	0	0	0	1	0	0	1	0	0	0	0	0	0	0	0	0	0	0	0	0	0	0	0	0	0	0	0	0	0	0	0	0	0	2		0	0
1537	pim1543		cls_1989_2_2	unannotated cluster (Pithoviridae)	0		0	0	0	0	0	1	1	0	0	0	0	0	0	0	0	0	0	0	0	0	0	0	0	0	0	0	0	0	0	0	0	0	0	0	0	0	0	0	0	2		0	0
1538	pim1544		cls_1992_2_2	unannotated cluster (Pithoviridae)	0		0	0	0	0	0	0	0	0	0	0	0	0	0	0	0	1	1	0	0	0	0	0	0	0	0	0	0	0	0	0	0	0	0	0	0	0	0	0	0	2		0	0
1539	pim1545		cls_2001_2_2	unannotated cluster (Pithoviridae)	0		0	0	0	0	0	0	0	0	0	0	1	0	1	0	0	0	0	0	0	0	0	0	0	0	0	0	0	0	0	0	0	0	0	0	0	0	0	0	0	2		0	0
1540	pim1546		cls_2003_2_2	unannotated cluster (Pithoviridae)	0		0	0	0	0	1	0	0	0	0	0	0	0	0	0	0	0	1	0	0	0	0	0	0	0	0	0	0	0	0	0	0	0	0	0	0	0	0	0	0	2		0	0
1541	pim1547		cls_2010_2_2	unannotated cluster (Pithoviridae)	NCVOG1299	ubiquitine ligase	0	1	0	0	0	0	0	0	1	0	0	0	0	0	0	0	0	0	0	0	0	0	0	0	0	0	0	0	0	0	0	0	0	0	0	0	0	0	0	2		0	1
[truncated: 41 more columns]
